# Supplementary material for: Characterization of the apoptotic response of human leukemia cells to organosulfur compounds
Source: BMC Cancer. 2010 Jul 2;10:351. doi: 10.1186/1471-2407-10-351 (PMC2928001; doi:10.1186/1471-2407-10-351)
Supplement: Additional file 6 — Table S4. Complete annotated gene-list from the microarray study. [file 1471-2407-10-351-S6.XLS]

## Sheet: QRY_ANNOTATION
SEQUENCE_ID	UNIGENE_CLUSTER	GENE_ID	GENE_SYMBOL	CoefCompoundF	CoefCompoundH	CoefCompoundK	CoefCompoundL	CoefCompoundN	CoefCompoundO	CoefCompoundP	CoefCompoundQ	CoefLovastatin	CoefTaxol	pvalueCompoundF	pvalueCompoundH	pvalueCompoundK	pvalueCompoundL	pvalueCompoundN	pvalueCompoundO	pvalueCompoundP	pvalueCompoundQ	pvalueLovastatin	pvalueTaxol	CumulativeP
UHNhcdna0008114	Hs.594481	5055	SERPINB2	0.727621	3.29668	3.89186	-0.0181911	2.72794	3.66037	3.85895	3.90107	-0.350876	0.916343	0.2316	0	0	0.963495	7.02e-16	0	0	0	0.32208	0.0199854	0
UHNhcdna0008886	Hs.924	1428	CRYM	0.319663	-0.519503	-1.30753	-0.0975196	-1.21189	-0.370784	-1.1724	-2.17641	-0.0242237	0.372248	0.999862	0.0238155	1.05436e-10	0.695509	1.46447e-09	0.12555	2.57142e-09	0	0.950043	0.465922	0
UHNhcdna0010207	Hs.368367	10664	CTCF	0.464835	1.59994	1.31003	-0.302183	1.17299	1.05115	1.36006	1.69536	-0.042134	-0.0245037	0.414506	6.48916e-12	2.78097e-09	0.189382	1.12107e-07	2.33828e-06	1.61686e-09	4.13974e-13	0.911125	0.999211	2.26289e-55
UHNhcdna0004076	Hs.567352	7296	TXNRD1	0.168228	1.71999	1.07941	-0.557018	1.15697	2.00094	2.08647	1.46451	-0.2727	-0.453102	0.999862	2.87264e-10	1.74934e-05	0.0320255	8.43513e-06	2.14132e-12	2.73355e-13	1.56188e-08	0.414958	0.603459	3.10736e-54
UHNhcdna0017881	Hs.28491	6303	SAT1	0.30176	1.31561	2.58664	1.45578	1.70334	1.48151	2.09804	2.8384	0.0172336	-0.0439203	0.999862	0.000609271	1.92129e-11	3.73538e-05	2.52954e-06	7.34096e-05	9.44326e-09	4.07473e-13	0.979961	0.999211	3.05886e-49
UHNhcdna0013972	Hs.164226	7057	THBS1	0.127073	0.534251	2.953	0.919108	0.759977	2.54876	2.01092	1.35444	0.677566	0.938603	0.999862	0.466553	2.95354e-12	0.0164948	0.0359382	4.43245e-10	2.54161e-07	0.000384269	0.110381	0.15941	6.22138e-37
UHNhcdna0002861	Hs.643483	805	CALM2	-0.132144	-0.832241	-1.582	-0.333404	-1.23528	-0.327238	-0.821029	-1.24859	-0.768204	-0.491003	0.999862	0.00136235	2.88173e-10	0.1938	4.07216e-07	0.335328	0.00090072	1.42222e-07	0.00129435	0.424432	7.31048e-34
UHNhcdna0011157	Hs.434953	3148	HMGB2	0.618021	-1.33883	-1.49259	-0.370681	-0.791796	0.438761	-0.164706	-1.38829	0.502667	0.502999	0.258581	2.00389e-07	5.91079e-09	0.166436	0.00114562	0.180415	0.806214	3.25947e-08	0.0603418	0.446499	7.45957e-30
UHNhcdna0008978	Hs.180414	3312	HSPA8	0.32698	-0.66557	-1.22605	0.129936	-1.10426	-0.159902	-1.01409	-1.87874	-0.196436	0.429491	0.999862	0.0299353	7.0077e-07	0.690252	1.15722e-05	0.810029	7.94838e-05	2.50943e-12	0.564575	0.657563	1.00493e-29
UHNhcdna0010280	Hs.645560	2495	FTH1	0.338455	1.53468	1.19598	-0.760635	1.10825	0.964072	1.39558	1.56691	-1.06687	-0.221073	0.999862	8.38247e-06	0.000272546	0.0227122	0.000697863	0.0132926	4.6282e-05	1.9117e-06	0.00132775	0.999211	5.64936e-29
UHNhcdna0014976	Hs.522632	7076	TIMP1	-0.627341	0.458272	0.80343	-1.64128	-0.449067	-0.323274	0.249043	1.42737	-1.40772	-0.722107	0.296683	0.269004	0.00259338	4.72301e-09	0.0814697	0.438152	0.631114	1.05994e-07	1.37764e-06	0.093744	3.01455e-28
UHNhcdna0008054	Hs.77422	5355	PLP2	-1.313	-0.0233086	-1.70405	-1.76922	-1.09803	-0.749125	-1.52378	-1.36697	-1.14396	-1.52127	0.0214599	0.998934	9.52948e-06	6.33308e-06	0.0034586	0.131442	0.000173314	0.000456346	0.00320581	0.00304387	4.53914e-28
UHNhcdna0015821	Hs.605327	8834	TMEM11	-0.215587	-0.762755	-0.374823	-1.04683	-1.84822	-0.819187	-0.672937	0.361463	-0.938508	-0.419751	0.999862	0.00811938	0.179957	2.71346e-05	1.23571e-11	0.00354033	0.0120875	0.303927	0.000562729	0.712216	2.55346e-27
UHNhcdna0015681	Hs.183684	1982	EIF4G2	0.0896564	0.0141567	-0.938039	-0.702624	-0.728182	0.138531	-0.397173	-1.29457	-0.3622	-0.0683095	0.999862	0.998934	1.43172e-06	0.000289974	0.000192501	0.770431	0.0769855	2.34179e-10	0.0920525	0.999211	1.01979e-25
UHNhcdna0016884	Hs.80409	1647	GADD45A	0.437842	0.731228	2.97313	2.582	1.44136	0.593749	1.75353	0.32455	0.249204	0.565249	0.999862	0.329415	3.82836e-10	2.75495e-08	0.00110454	0.368429	0.000186194	0.767401	0.703641	0.999211	1.42017e-25
UHNhcdna0006719	Hs.1600	22948	CCT5	0.0990917	-0.567004	-1.14538	-0.704027	-0.896727	-0.0269538	-0.601075	-1.06127	-0.116785	0.246176	0.999862	0.0299353	9.00797e-08	0.000828692	2.96104e-05	0.984581	0.00783514	4.96821e-07	0.703428	0.999211	1.78222e-25
UHNhcdna0017453	Hs.435136	7295	TXN	0.715084	0.852491	0.631912	-0.134662	0.407132	1.14344	0.664776	0.230526	0.317945	0.205627	0.0051128	1.19274e-05	0.000694289	0.563201	0.023194	8.29353e-09	0.000715172	0.445803	0.133957	0.999211	1.95749e-25
UHNhcdna0011186	Hs.524518	6778	STAT6	-0.129845	-0.300735	-1.08244	-1.3493	-1.05016	-1.04897	-1.14656	-0.684017	-0.541393	-0.209183	0.999862	0.768554	9.4253e-05	2.12316e-06	0.000184894	0.000490963	7.94838e-05	0.0273406	0.0762942	0.999211	2.3126e-24
UHNhcdna0011518	Hs.522584	7114	TMSB4X	0.036639	-0.747038	-0.380791	-0.973905	-1.84627	-0.654664	-0.760322	0.254637	-0.577539	-0.261242	0.999862	0.0102531	0.173266	8.27722e-05	1.23571e-11	0.030562	0.0038604	0.587368	0.0260457	0.999211	3.2766e-24
UHNhcdna0014117	Hs.504877	397	ARHGDIB	0.185431	-0.764576	-1.99367	-0.146793	-0.841132	-0.646614	-1.08071	-2.09668	-0.170628	0.186572	0.999862	0.0948228	1.43841e-08	0.752901	0.0109887	0.144809	0.0027186	2.67946e-09	0.729725	0.999211	8.67806e-24
UHNhcdna0016923	Hs.514196	6155	RPL27	0.101477	-0.223765	-0.977299	-0.978203	-0.945319	-0.352899	-0.638571	-0.841897	-0.448646	-0.164315	0.999862	0.872428	2.10281e-05	2.85412e-05	6.94043e-05	0.274852	0.0107182	0.000327969	0.0779872	0.999211	2.73567e-21
UHNhcdna0006926	Hs.282417	5836	PYGL	0.196458	-0.875913	-1.54337	-1.36089	-1.22689	-0.969319	-1.11022	-0.705532	-0.791657	-0.016122	0.999862	0.0528033	1.02363e-05	0.000104632	0.000476976	0.0248918	0.00284417	0.0933144	0.0335057	0.999211	5.96546e-21
UHNhcdna0008806	Hs.648241	728835	LOC728835	-0.146299	2.52409	2.99513	0.0157457	1.44034	2.51257	3.00061	0.176701	-1.30177	0.103326	0.999862	0.000351594	4.04043e-06	0.984736	0.0215676	0.000352779	1.00559e-05	0.926206	0.0662141	0.999211	6.558e-21
UHNhcdna0014527	Hs.648307	392454	LOC392454	0.0398189	-0.83887	-1.33749	0.30659	-1.01573	-0.583242	-0.330441	-1.30412	0.0305779	-0.121648	0.999862	0.00760019	7.0077e-07	0.321583	0.000168052	0.0799451	0.406743	1.28382e-06	0.954686	0.999211	1.14607e-20
UHNhcdna0009965	Hs.95577	1019	CDK4	0.158608	-0.977772	-0.858718	-0.213583	-0.551168	-0.213733	-0.604677	-1.47653	0.313193	0.121133	0.999862	0.000198863	0.000443969	0.469193	0.0188294	0.663922	0.0241518	4.32239e-09	0.304888	0.999211	1.64673e-20
UHNhcdna0015084	Hs.132966	4233	MET	0.491748	-0.689412	-0.741387	-0.563638	-0.303502	0.0913009	-0.29507	-1.34371	0.361415	0.403489	0.310543	0.00449575	0.00046575	0.00857317	0.15208	0.924625	0.315137	1.10697e-09	0.133957	0.545765	1.99922e-20
UHNhcdna0000085	Hs.520028	3303	HSPA1A	-0.46304	-0.0347386	1.01347	3.84909	0.704189	0.140842	0.297026	0.463528	-0.30959	-0.174681	0.999862	0.998934	0.0109487	4.49e-16	0.0628999	0.935169	0.740013	0.485489	0.564575	0.999211	5.8536e-20
UHNhcdna0013042	Hs.209983	3925	STMN1	0.526454	-0.729017	-1.20524	0.257566	-0.380069	0.245993	0.281899	-1.10183	0.653404	0.293605	0.391888	0.00811938	4.23225e-07	0.350009	0.099949	0.555532	0.436356	3.10436e-06	0.0059025	0.999211	2.09088e-19
UHNhcdna0013374	Hs.580681	25939	SAMHD1	0.024785	-0.227411	-1.18975	-1.52059	-0.678458	-0.932685	-0.961033	-0.569846	-0.274305	-0.275278	0.999862	0.998934	5.16645e-05	6.36543e-07	0.0174576	0.00700506	0.00224313	0.112427	0.487006	0.999211	4.92959e-19
UHNhcdna0013316	Hs.180919	3398	ID2	-1.02901	-0.464598	-1.03117	0.765845	-1.68749	-1.39663	-2.06156	-0.949362	-2.06864	-1.05761	0.44916	0.855321	0.0367862	0.129312	0.000366435	0.0132926	3.21671e-05	0.0941857	5.95777e-05	0.356419	5.72667e-19
UHNhcdna0011087	Hs.652402	1727	CYB5R3	-0.268845	-0.0890778	-1.0066	-1.16677	-0.921935	-0.459188	-1.00397	-0.308237	-0.964938	-0.569128	0.999862	0.998934	0.000417532	4.45279e-05	0.00105662	0.233449	0.000816495	0.561214	0.00103581	0.465922	1.01294e-18
UHNhcdna0018344	Hs.436657	1191	CLU	0.106346	0.651664	3.03183	1.21547	1.79204	0.696968	2.0009	2.25785	0.441828	0.230543	0.999862	0.751564	4.03995e-07	0.0470084	0.00202321	0.457702	0.00135138	0.000157494	0.58515	0.999211	1.64455e-18
UHNhcdna0011915	Hs.127022	5791	PTPRE	-0.203156	0.629455	1.76679	-0.476037	0.348109	1.37694	0.95506	0.527813	-0.543322	-0.14834	0.999862	0.172148	6.41993e-08	0.166436	0.295733	4.7368e-05	0.00501217	0.201315	0.133957	0.999211	3.47959e-18
UHNhcdna0018346	Hs.445351	3956	LGALS1	-0.360324	0.257914	-0.825709	-1.32025	-0.405336	-0.281607	-0.522762	-0.202488	-0.656429	-0.475972	0.999862	0.740665	0.000272546	2.18164e-08	0.0634875	0.42444	0.0394961	0.668875	0.00375263	0.424432	4.99266e-18
UHNhcdna0013115	Hs.646884	642828	LOC642828	0.408132	-0.611067	-0.899503	-0.101238	-0.449905	0.00928198	-0.0365293	-1.24922	-0.0125219	0.527418	0.817198	0.0161879	1.7167e-05	0.721224	0.0265665	0.995418	0.971864	7.68253e-09	0.977961	0.15941	5.04163e-18
UHNhcdna0013982	Hs.126256	3553	IL1B	-0.561801	1.09578	1.43532	-0.410176	0.966794	0.976884	1.38875	0.988618	-1.33864	-0.593122	0.999862	0.020128	0.000211352	0.369952	0.00988718	0.0420502	0.000691092	0.0199656	0.000973519	0.948539	8.33589e-18
UHNhcdna0012713	Hs.381099	3936	LCP1	0.0652182	-0.187573	-0.931039	-1.46574	-1.08444	-0.679819	-0.679408	-0.330746	-0.826958	-0.0933682	0.999862	0.998934	0.00203599	1.80407e-06	0.000288149	0.0719865	0.0454438	0.546663	0.00618807	0.999211	1.16891e-17
UHNhcdna0009730	Hs.417004	6282	S100A11	-0.30035	-0.272571	-0.971953	-1.5132	-0.823721	-0.474488	-0.742246	-1.04704	-0.740127	-0.589453	0.999862	0.947822	0.00250723	3.17933e-06	0.00778234	0.288981	0.038248	0.00137147	0.0271411	0.603459	1.45965e-17
UHNhcdna0004811	Hs.441072	5441	POLR2L	-0.12273	-0.550078	-0.831951	-1.08282	-0.912889	-0.733471	-0.829352	-0.467787	-0.375221	-0.341825	0.999862	0.136015	0.00175395	4.45279e-05	0.000536536	0.0248918	0.00301216	0.164823	0.240514	0.999211	1.69249e-17
UHNhcdna0013926	Hs.387804	26986	PABPC1	0.127738	-0.813869	-1.09604	-0.229565	-0.854034	-0.165315	-0.271434	-0.821644	0.16397	0.0254498	0.999862	0.00136235	1.79374e-06	0.401941	0.000210749	0.767969	0.447518	0.000402059	0.604949	0.999211	1.72877e-17
UHNhcdna0010225	Hs.531941	4602	MYB	0.204622	-2.03926	-2.34405	-0.328877	-1.50616	-1.95201	-1.69244	-1.49459	-0.00472896	0.100662	0.999862	0.00127672	3.26674e-05	0.658049	0.00619603	0.00234226	0.00558999	0.0164582	0.996798	0.999211	3.64934e-17
UHNhcdna0015251	Hs.175437	2035	EPB41	-0.296364	-0.242498	-1.00078	-2.15649	-0.646203	-0.809545	-0.639332	-0.894887	-0.298941	-0.428637	0.999862	0.998934	0.00418335	4.49907e-09	0.0526398	0.0582274	0.116074	0.0177617	0.526243	0.999211	6.24637e-17
UHNhcdna0014048	Hs.28988	2745	GLRX	-0.47921	-0.329581	-1.26717	-1.57183	-0.693773	-0.193296	-0.607626	-0.698054	-0.550724	-0.806481	0.999862	0.802979	5.3446e-05	1.26569e-06	0.0225565	0.833904	0.10178	0.055997	0.124675	0.151752	1.10158e-16
UHNhcdna0010824	Hs.370581	10487	CAP1	-0.233297	0.0267976	-1.00903	-1.07707	-0.597365	-0.244446	-0.204982	-0.614896	-0.561157	-0.687484	0.999862	0.998934	3.98867e-05	1.6641e-05	0.0129231	0.581953	0.704788	0.0251773	0.0326777	0.0836112	2.41724e-16
UHNhcdna0016464	Hs.489615	10135	PBEF1	-0.325972	0.993838	1.78571	-0.749864	-0.122151	1.78831	1.36039	0.383623	-0.99828	-0.469059	0.999862	0.0839632	2.54208e-05	0.0965918	0.818728	8.28952e-05	0.0027186	0.668875	0.0260457	0.999211	6.62078e-16
UHNhcdna0010123	Hs.568282	441019	LOC441019	-0.364455	0.0817014	0.490288	-0.854301	0.936739	-0.613993	0.5179	0.870551	-0.503451	-0.532817	0.999862	0.998934	0.0637393	0.000770151	0.000214535	0.0493522	0.0762898	0.0006642	0.0672902	0.424432	7.51261e-16
UHNhcdna0012116	Hs.647900	116832	RPL39L	-0.104825	0.182506	-0.460696	-1.37014	-0.787237	-0.781109	-0.910276	-0.29246	-0.608076	-0.467418	0.999862	0.998934	0.145035	2.40679e-06	0.00435493	0.0248918	0.00271815	0.587368	0.0464774	0.768275	2.1546e-15
UHNhcdna0001830	Hs.492407	7534	YWHAZ	-0.327866	-0.0866036	0.00181115	-1.38555	-1.1832	0.623893	0.0313935	0.0964563	-0.384385	-0.487257	0.999862	0.998934	0.996836	1.37002e-07	5.70437e-06	0.0482353	0.983598	0.905936	0.203322	0.545765	3.71112e-15
UHNhcdna0013928	Hs.513617	4313	MMP2	0.0291968	-0.525454	-1.53735	-1.60867	-1.9307	-0.673754	-1.23721	-1.02827	-0.454104	-0.396428	0.999862	0.746099	0.00107975	0.000643309	5.81567e-05	0.314405	0.0150987	0.0570226	0.465881	0.999211	3.79739e-15
UHNhcdna0002888	Hs.520313	8763	CD164	-0.529985	-0.232904	-0.741297	-1.0649	-0.713199	-0.406429	-0.701652	-0.478496	-0.665617	-0.711341	0.779628	0.940985	0.00704097	8.27722e-05	0.00636948	0.281829	0.0166593	0.164823	0.0167444	0.127579	4.50193e-15
UHNhcdna0013551	Hs.418123	1514	CTSL	-0.362859	1.71598	2.10574	-1.5183	0.979246	1.55513	1.23263	0.673324	-1.45503	-0.370412	0.999862	0.0102418	0.000211352	0.00830316	0.074523	0.0248918	0.0608754	0.483242	0.0114835	0.999211	1.12526e-14
UHNhcdna0017762	Hs.438782	10014	HDAC5	0.365858	0.0892391	-0.853696	-0.349687	-0.499799	0.0309647	-0.358897	-0.985075	0.299993	0.185446	0.999862	0.998934	6.44355e-05	0.127082	0.0162874	0.977072	0.184149	4.97229e-06	0.252076	0.999211	3.00178e-14
UHNhcdna0009038	Hs.78183	8644	AKR1C3	0.0627991	1.62321	1.10695	-0.150908	2.09107	1.77693	1.48653	0.906208	0.628234	-0.195552	0.999862	0.00795329	0.0417196	0.845876	9.02586e-05	0.00246573	0.00824748	0.177223	0.348916	0.999211	3.18264e-14
UHNhcdna0014252	Hs.80776	5333	PLCD1	0.209284	-0.289561	1.13634	0.492397	0.482469	0.546695	1.07373	-0.441517	0.12663	0.129652	0.999862	0.74759	1.15551e-05	0.0732434	0.0557675	0.0966439	7.94838e-05	0.190526	0.738099	0.999211	3.80809e-14
UHNhcdna0010989	Hs.516075	7072	TIA1	0.080346	-0.0657224	-1.03537	-1.23568	-0.660063	-0.713772	-1.12798	-0.277568	-0.467297	-0.264681	0.999862	0.998934	0.00126942	0.000105233	0.031718	0.07568	0.000816495	0.691501	0.223839	0.999211	4.04444e-14
UHNhcdna0007711	Hs.109051	83442	SH3BGRL3	-0.352817	0.496316	-0.432958	-1.31396	-1.03139	-0.40014	-0.448299	-0.248385	-0.975036	-0.538774	0.999862	0.323693	0.220086	1.65902e-05	0.00061114	0.368429	0.262798	0.717711	0.00137275	0.603459	4.1574e-14
UHNhcdna0016438	Hs.438429	6223	RPS19	0.0236418	-0.323013	-0.480639	-0.492419	-0.560771	-0.136691	-0.31859	-0.868693	0.145304	-0.0546561	0.999862	0.292631	0.0133681	0.0107374	0.00258141	0.768868	0.182092	5.15745e-06	0.577007	0.999211	4.51336e-14
UHNhcdna0017917	Hs.647747	730138	LOC730138	-0.0601819	-0.120234	-1.05793	-0.683952	-1.11884	-0.529768	-0.905888	-0.785566	-0.334535	-0.353685	0.999862	0.998934	0.000588448	0.0300799	0.000279972	0.192598	0.00611658	0.0201219	0.409868	0.999211	4.80514e-14
UHNhcdna0000244	Hs.209983	3925	STMN1	-0.0405218	0.26553	1.12734	0.130435	0.556332	0.528402	0.796027	0.568009	0.153443	-0.500891	0.999862	0.754843	3.32424e-06	0.684661	0.0174576	0.0799451	0.00196353	0.0380007	0.660496	0.424432	5.01476e-14
UHNhcdna0005471	Hs.434937	5479	PPIB	-0.0104571	-0.347761	-0.761715	-0.683924	-0.906419	-0.0404391	-0.675938	-0.897905	0.205406	-0.030439	0.999862	0.534692	0.00380751	0.00939984	0.000476976	0.975613	0.0165021	0.000646081	0.564575	0.999211	5.3553e-14
UHNhcdna0010996	Hs.440401	54884	RETSAT	-0.235928	-0.117493	-1.00204	-1.21142	-1.00968	-0.817455	-0.745042	-0.0322798	-0.673742	-0.188104	0.999862	0.998934	0.00211457	0.000179799	0.00152889	0.0420502	0.041947	0.981299	0.0538166	0.999211	5.40388e-14
UHNhcdna0010767	Hs.524280	55766	H2AFJ	0.145249	-0.12458	1.2043	1.01807	0.453845	-0.000284859	0.168852	0.196822	0.582032	0.106443	0.999862	0.998934	1.42876e-06	4.46004e-05	0.0591596	0.999767	0.798615	0.731567	0.0258625	0.999211	5.68352e-14
UHNhcdna0014773	Hs.202453	4609	MYC	0.57984	-0.878721	-1.42604	-0.562524	-0.798863	-0.628896	-0.905703	-0.541049	0.438899	0.587049	0.999862	0.0389789	1.7167e-05	0.11218	0.0137341	0.150499	0.0126674	0.223928	0.289611	0.651713	8.30577e-14
UHNhcdna0018336	Hs.523004	5660	PSAP	-0.0357246	0.208475	0.96807	-0.666953	0.345133	0.202617	0.89179	1.44443	-0.136789	-0.224159	0.999862	0.998934	0.00151247	0.0320255	0.275871	0.804811	0.00611658	2.07458e-06	0.763872	0.999211	1.04034e-13
UHNhcdna0006695	Hs.490330	4881	NPR1	-0.183342	-0.311829	-0.882293	-1.30049	-0.651113	-0.686946	-0.528707	-0.471188	-0.169714	-0.322639	0.999862	0.751564	0.00189717	6.097e-06	0.0169748	0.0493522	0.112236	0.197618	0.676699	0.999211	1.09207e-13
UHNhcdna0017230	Hs.412707	3251	HPRT1	0.104709	0.0380748	-0.919942	-0.953622	-0.470413	-0.43125	-0.807285	-0.580912	-0.26303	0.0997523	0.999862	0.998934	0.00046575	0.000274857	0.0638599	0.223991	0.0038604	0.0551875	0.453045	0.999211	1.76386e-13
UHNhcdna0017953	Hs.519909	4082	MARCKS	0.712903	1.6908	1.39689	0.734537	1.6694	1.86357	1.36377	0.92735	1.75504	0.36177	0.999862	0.0206766	0.024133	0.287022	0.00416778	0.00710435	0.0447684	0.263636	0.0035814	0.999211	1.79086e-13
UHNhcdna0016952	Hs.255935	694	BTG1	-0.00883573	0.0325531	1.3074	0.311226	-0.585408	-0.417573	0.495993	0.806777	-0.0252967	-0.0295546	0.999862	0.998934	7.0077e-07	0.304443	0.020157	0.241329	0.107439	0.00312619	0.962693	0.999211	3.34901e-13
UHNhcdna0008499	Hs.647358	4500	MT1L	-0.587202	-0.00622358	0.259941	-0.765503	0.539369	-0.961559	-0.117153	0.593959	-0.135033	-0.73778	0.258581	0.998934	0.431033	0.00164037	0.0195909	0.000189421	0.886429	0.0258547	0.70252	0.0339545	3.70516e-13
UHNhcdna0017966	Hs.1964	6523	SLC5A1	0.226597	-0.183728	0.975875	0.228988	0.0783091	0.585366	1.01107	-0.0155542	0.161571	-0.0740087	0.999862	0.964577	9.52948e-06	0.384895	0.769589	0.030562	1.1032e-05	0.987126	0.596439	0.999211	5.39981e-13
UHNhcdna0010501	Hs.282376	6192	RPS4Y1	0.0752998	-0.370152	-0.581514	-0.59528	-0.721438	-0.286786	-0.645088	-0.751132	-0.0543621	-0.0490849	0.999862	0.355323	0.0140988	0.0114276	0.00152889	0.430335	0.0100681	0.00160376	0.890951	0.999211	5.41353e-13
UHNhcdna0013324	Hs.480190	4299	AFF1	-0.00525941	-0.38928	-1.09656	-1.47202	-1.31056	-0.640012	-0.980779	-0.239916	-0.921279	-0.0503811	0.999862	0.885773	0.00848267	0.00031127	0.00116114	0.257192	0.0314281	0.828914	0.0336276	0.999211	6.113e-13
UHNhcdna0015654	Hs.503093	678	ZFP36L2	0.158217	-0.880368	-1.73916	-0.880299	-0.826975	-1.53743	-1.72274	-0.454376	0.988011	0.0874422	0.999862	0.261691	0.000588448	0.0993498	0.0950141	0.00929358	0.00127315	0.668875	0.0736824	0.999211	8.46879e-13
UHNhcdna0016180	Hs.374097	3660	IRF2	-0.157137	0.0659669	-0.156884	-1.16417	-0.742147	-0.633172	-0.749992	-0.206838	-0.574291	-0.350262	0.999862	0.998934	0.743954	1.78101e-05	0.00435493	0.0582274	0.00991901	0.739207	0.0462248	0.999211	1.13649e-12
UHNhcdna0006929	Hs.181244	3105	HLA-A	-0.00975337	0.417335	0.451588	0.0446166	-0.594663	0.387911	0.666771	0.676884	-0.576094	-0.00379441	0.999862	0.206183	0.0503289	0.898715	0.00538957	0.186709	0.00501217	0.00346174	0.0105708	0.999211	1.71964e-12
UHNhcdna0000012	Hs.298654	1848	DUSP6	-0.173654	0.885685	0.844368	-0.853833	0.276465	1.00914	0.92601	0.459496	-2.34798	-0.64698	0.999862	0.164013	0.0704959	0.0654545	0.570202	0.0719865	0.0723004	0.587368	1.37764e-06	0.999211	1.8157e-12
UHNhcdna0007089	Hs.490415	7791	ZYX	-0.0975002	0.0700211	-0.690234	-1.51428	-0.846338	-0.55409	-0.39123	-0.130121	-1.719	-0.604958	0.999862	0.998934	0.097636	9.40143e-05	0.023481	0.32083	0.573243	0.914072	5.46524e-05	0.925167	1.82988e-12
UHNhcdna0059082	Hs.7158	26001	RNF167	-0.0729956	-0.262255	-1.00168	-1.01802	-0.765397	-0.74924	-0.884826	-0.308004	-0.76539	-0.0977552	0.999862	0.989888	0.00267279	0.00235882	0.0168842	0.0722736	0.0140349	0.643552	0.0280262	0.999211	1.92602e-12
UHNhcdna0009900	Hs.186350	6124	RPL4	0.38254	-0.80808	-0.698998	-0.0510303	-0.569141	-0.0722664	0.0274288	-0.989763	-0.283329	0.465915	0.999862	0.00341974	0.0045149	0.894264	0.0154164	0.952021	0.984273	5.2079e-05	0.367881	0.545765	2.0853e-12
UHNhcdna0013554	Hs.75372	4668	NAGA	0.0649008	-0.768362	-1.20491	-0.115611	-0.747618	-0.0792064	-0.631336	-1.33018	0.332007	0.185107	0.999862	0.0916456	0.000351361	0.808969	0.0207692	0.968616	0.111638	8.86273e-05	0.457297	0.999211	2.36888e-12
UHNhcdna0009776	Hs.434973	2993	GYPA	-0.101286	-0.251877	-0.917826	-0.897217	-0.698563	-0.746829	-0.849061	-0.0600964	-0.820544	-0.190774	0.999862	0.987854	0.00418335	0.00487787	0.0217572	0.0582274	0.0137075	0.945487	0.0107353	0.999211	3.54978e-12
UHNhcdna0018412	Hs.632513	645745	LOC645745	-0.271236	-0.225419	0.0353552	-0.392294	0.873447	-0.913807	0.010813	0.711291	0.428508	-0.277579	0.999862	0.885773	0.956059	0.120472	0.000243381	0.000352779	0.995244	0.00436274	0.108917	0.999211	4.13869e-12
UHNhcdna0014063	Hs.2820	5021	OXTR	-0.102613	0.0932917	-0.965687	-0.976893	-0.613397	-0.776608	-1.13546	0.060872	-0.849405	-0.206628	0.999862	0.998934	0.00584205	0.00493995	0.0656084	0.0725338	0.00191856	0.949123	0.0167444	0.999211	4.17917e-12
UHNhcdna0013633	Hs.695	1476	CSTB	-0.314814	-0.0750151	-0.592294	-0.73341	-0.323789	-0.397221	-0.610736	-0.461513	-0.142485	-0.552159	0.999862	0.998934	0.00679654	0.000707654	0.129817	0.162787	0.0085797	0.0669368	0.638689	0.151752	5.65064e-12
UHNhcdna0009987	Hs.75189	1611	DAP	-0.0318409	-0.321436	-0.492816	-0.749698	-0.968416	-0.72571	-0.5269	-0.566262	-0.217469	-0.104942	0.999862	0.670624	0.080831	0.00509632	0.000273595	0.0248918	0.0899118	0.0679307	0.558086	0.999211	6.40709e-12
UHNhcdna0002917	Hs.302742	64968	MRPS6	-0.622102	-0.219871	-1.41846	-0.629655	-0.940476	-0.140378	-0.817889	-0.952119	-1.05794	-0.637978	0.999862	0.998934	0.000350674	0.135472	0.014309	0.935899	0.0749742	0.0307256	0.00829282	0.806472	9.7897e-12
UHNhcdna0013312	Hs.315562	2730	GCLM	-0.193078	0.788839	1.47147	0.203184	1.39409	1.41809	1.30486	0.62938	-0.0153995	-0.220095	0.999862	0.269004	0.00132208	0.742379	0.00187005	0.00710435	0.008033	0.358279	0.984701	0.999211	9.93162e-12
UHNhcdna0013538	Hs.460717	474343	SPIN2B	-0.0287891	-0.166346	-0.946036	-1.37166	-0.844633	-0.752722	-0.842478	-0.337217	-0.390092	-0.298064	0.999862	0.998934	0.00928892	0.000111599	0.0144764	0.0937588	0.0340855	0.636865	0.406455	0.999211	1.23897e-11
UHNhcdna0007822	Hs.511743	10381	TUBB3	-0.482206	-0.228586	-0.536354	-0.350816	-1.35018	-0.150921	-0.749498	0.192519	0.253541	0.303776	0.912915	0.928221	0.0496005	0.232432	5.7463e-07	0.851565	0.008033	0.760559	0.465881	0.999211	1.3596e-11
UHNhcdna0018410	Hs.646364	8190	MIA	-0.0175287	1.1116	0.862599	-0.048949	1.13794	0.7849	1.02179	1.23458	0.288482	-0.0950552	0.999862	0.0238155	0.0386083	0.937981	0.00352591	0.131081	0.0195959	0.00312619	0.604228	0.999211	1.47409e-11
UHNhcdna0009418	Hs.517717	6304	SATB1	0.353859	-0.660104	-1.63176	-0.846504	-1.01033	-0.345554	-0.629985	-0.397833	-0.164117	0.242604	0.999862	0.250122	1.1118e-05	0.0265579	0.0050556	0.636488	0.1747	0.566728	0.774258	0.999211	1.82005e-11
UHNhcdna0007232	Hs.83636	156	ADRBK1	-0.149949	-1.05247	-1.42062	-0.543381	-1.18964	-1.00953	-1.20866	-1.11495	0.142991	-0.256683	0.999862	0.0948228	0.00263227	0.31592	0.00893519	0.0856687	0.0178095	0.0336344	0.845279	0.999211	3.05335e-11
UHNhcdna0005863	Hs.43697	2119	ETV5	-0.0900956	0.121607	-0.785237	-0.99818	-0.648916	-0.109968	-0.973001	0.113355	-0.472387	-0.165177	0.999862	0.998934	0.00865371	0.000738885	0.0217572	0.924745	0.00179901	0.903468	0.167244	0.999211	3.49008e-11
UHNhcdna0006676	Hs.89640	7010	TEK	-0.098923	-0.342563	-0.1942	-0.748901	-0.710063	-0.667683	-0.420318	-0.629351	-0.332679	-0.108676	0.999862	0.473111	0.624364	0.00235882	0.00286575	0.0248918	0.161346	0.0184661	0.265368	0.999211	3.92617e-11
UHNhcdna0014021	Hs.408767	1410	CRYAB	0.155972	0.696362	3.05637	1.42244	0.831997	-0.189434	0.191618	1.10898	0.451779	0.725674	0.999862	0.695173	3.24165e-07	0.0176819	0.158507	0.938665	0.941475	0.125463	0.575382	0.999211	4.02554e-11
UHNhcdna0008379	Hs.591314	8833	GMPS	0.200478	-0.2977	-0.908402	-0.974754	-0.808488	-0.441235	-0.475653	-0.391975	-0.337855	-0.131752	0.999862	0.816603	0.00189717	0.000864157	0.0041758	0.275144	0.195385	0.384122	0.369706	0.999211	4.26407e-11
UHNhcdna0018429	Hs.652208	6138	RPL15	0.0870487	-0.165187	-0.613871	-0.271053	-0.867037	-0.18154	-0.353864	-0.606942	-0.332771	-0.0576017	0.999862	0.998934	0.0057406	0.282512	0.000110579	0.697632	0.201701	0.00970012	0.199897	0.999211	4.88338e-11
UHNhcdna0016465	Hs.527778	3732	CD82	0.0941327	0.182701	0.484185	0.114179	-0.397673	0.379339	0.771343	0.635788	-0.325722	0.0826625	0.999862	0.93081	0.025886	0.682335	0.0502477	0.173792	0.000586133	0.00382681	0.188318	0.999211	6.05886e-11
UHNhcdna0001032	Hs.79110	4691	NCL	0.780057	-0.721886	-0.733451	0.0325474	-0.564976	-0.131595	-0.235165	-1.01301	0.336273	0.616983	0.149793	0.0438072	0.0100863	0.940394	0.0356483	0.918243	0.697468	0.00034289	0.349682	0.359112	6.11867e-11
UHNhcdna0059066	Hs.209983	3925	STMN1	0.375019	-0.641124	-0.704392	0.227353	-0.807311	0.00531494	0.243994	-0.978952	0.541513	0.184002	0.999862	0.0916456	0.0141332	0.507733	0.00327779	0.999669	0.684668	0.000592464	0.0804884	0.999211	7.02906e-11
UHNhcdna0018387	Hs.78888	1622	DBI	0.0529492	-0.52794	-0.736493	-0.3877	-0.64841	-0.105811	-0.488044	-0.541197	-0.230068	-0.0640248	0.999862	0.0916456	0.00159385	0.114596	0.00408106	0.919337	0.0701246	0.0386659	0.457154	0.999211	7.77742e-11
UHNhcdna0013947	Hs.434937	5479	PPIB	0.207859	-0.282365	-0.517633	-0.675136	-0.843755	0.0135059	-0.344517	-0.830416	0.0858094	-0.0257594	0.999862	0.746099	0.0496325	0.00857317	0.000782408	0.995418	0.327625	0.00137147	0.828373	0.999211	9.19454e-11
UHNhcdna0014255	Hs.463300	4635	MYL4	-0.100589	0.106306	-1.06529	-0.94628	-0.740321	-0.832594	-1.19525	-0.203952	-0.621232	-0.347039	0.999862	0.998934	0.00557869	0.0137283	0.0424105	0.0775789	0.00284417	0.850982	0.155722	0.999211	9.47822e-11
UHNhcdna0007487	Hs.322473	6234	RPS28	0.0458001	-0.0107301	-0.531537	-0.989178	-0.811171	-0.441973	-0.465133	0.150983	-0.485418	-0.0407938	0.999862	0.998934	0.0591662	0.00023459	0.00220612	0.223991	0.161346	0.839481	0.109313	0.999211	1.01348e-10
UHNhcdna0059039	Hs.516075	7072	TIA1	0.100731	0.102227	-0.811299	-1.37484	-0.355236	-0.571526	-0.6928	-0.240843	-0.345206	-0.15975	0.999862	0.998934	0.0111733	1.6257e-05	0.278586	0.170067	0.0550412	0.741719	0.40505	0.999211	1.42027e-10
UHNhcdna0013242	Hs.799	1839	HBEGF	0.127724	0.286519	0.466378	2.77833	0.263373	0.117048	-0.307941	-0.379602	-0.677481	0.0722438	0.999862	0.998934	0.464298	4.72301e-09	0.598425	0.962488	0.793796	0.707955	0.20572	0.999211	1.45729e-10
UHNhcdna0007921	Hs.632144	6288	SAA1	-0.236077	-0.383999	-1.09785	-0.842287	-0.682912	-0.781862	-0.972584	-0.159937	-0.547471	-0.213889	0.999862	0.754843	0.00189717	0.0185449	0.0436403	0.07568	0.0103917	0.882483	0.185899	0.999211	1.49392e-10
UHNhcdna0010538	Hs.489615	10135	PBEF1	-0.0426226	1.23369	1.62235	-1.17415	-0.462162	1.31993	0.868573	0.853289	-0.64281	-0.217083	0.999862	0.0551885	0.00122667	0.0210999	0.386207	0.030562	0.159027	0.186536	0.303703	0.999211	1.51754e-10
UHNhcdna0010567	Hs.645284	5500	PPP1CB	0.177539	0.0156446	-0.346637	-0.984988	-0.859334	0.115052	-0.479282	-0.204917	-0.149227	-0.135347	0.999862	0.998934	0.22226	4.85465e-05	0.000385629	0.915477	0.0899118	0.705863	0.667873	0.999211	1.61139e-10
UHNhcdna0010924	Hs.599039	4162	MCAM	0.160366	0.309753	0.4543	0.279835	-0.205391	0.552382	0.945752	0.705585	-0.60811	0.24622	0.999862	0.681542	0.103475	0.356501	0.462795	0.0882005	0.000588431	0.0110811	0.0246395	0.999211	1.64724e-10
UHNhcdna0017072	Hs.127764	5878	RAB5C	-0.0556242	-0.261221	-0.660723	-0.867091	-0.827754	-0.347101	-0.537211	-0.467333	-0.32613	-0.220801	0.999862	0.885773	0.0188945	0.00175124	0.0021667	0.416104	0.0950527	0.186536	0.35761	0.999211	1.67393e-10
UHNhcdna0014909	Hs.516032	3030	HADHA	-0.218646	-0.307214	-0.835849	-0.752223	-0.761037	-0.213443	-0.419832	-0.527428	-0.331414	-0.302226	0.999862	0.740665	0.00209636	0.00563875	0.00383858	0.72289	0.229196	0.106903	0.338277	0.999211	2.01178e-10
UHNhcdna0006848	Hs.386793	2878	GPX3	-0.362999	-0.139276	-0.758738	-0.455156	-0.787138	-0.592011	-0.917506	-0.796832	0.24534	-0.125966	0.999862	0.998934	0.0163625	0.175903	0.00872292	0.140351	0.00577518	0.0188545	0.564575	0.999211	2.1619e-10
UHNhcdna0006276	Hs.154276	571	BACH1	0.176257	1.05878	1.3716	0.225747	1.22868	0.728355	1.12624	1.13267	-0.311825	0.129853	0.999862	0.0948228	0.00383389	0.720537	0.0067924	0.257192	0.0308018	0.0299086	0.637248	0.999211	2.68391e-10
UHNhcdna0010780	Hs.75348	5720	PSME1	0.129489	-0.519951	-0.773914	-0.518049	-0.647876	-0.0286722	-0.376852	-0.977279	0.155199	0.0965992	0.999862	0.216144	0.00673478	0.0790485	0.0168842	0.995418	0.336115	0.000592464	0.706499	0.999211	2.71835e-10
UHNhcdna0013009	Hs.279806	1655	DDX5	-0.112813	-0.37896	-0.307283	-0.0453647	-0.727318	-0.116574	-0.150384	-0.778681	-0.72566	0.00175339	0.999862	0.347715	0.283187	0.901513	0.00161649	0.897296	0.822232	0.0011998	0.00215502	0.999211	2.73481e-10
UHNhcdna0013232	Hs.591015	2004	ELK3	-0.141517	0.0471416	-1.18979	-1.25897	-0.836933	-0.720673	-0.954843	0.00207421	-0.754706	-0.109723	0.999862	0.998934	0.0045149	0.00255824	0.0351352	0.186709	0.0399411	0.998237	0.103127	0.999211	3.10925e-10
UHNhcdna0013908	Hs.247077	387	RHOA	-0.0446922	0.0353168	-0.855729	-0.677777	-0.907682	0.155008	-0.0617732	-0.335605	-0.193695	-0.131871	0.999862	0.998934	0.000762441	0.00857317	0.000354203	0.835361	0.966204	0.3993	0.577007	0.999211	4.29692e-10
UHNhcdna0059064	Hs.634882	23204	ARL6IP1	0.0593239	-0.295554	-0.775589	-0.0934787	-0.947639	0.177335	-0.109887	-1.11223	-0.513505	-0.274788	0.999862	0.863761	0.0122906	0.834714	0.00151397	0.847545	0.935213	0.00029977	0.138201	0.999211	4.40137e-10
UHNhcdna0010301	Hs.361463	2159	F10	-0.172631	0.0327639	-0.791559	-0.953409	-0.743689	-0.812602	-0.953404	-0.148045	-0.8259	-0.423407	0.999862	0.998934	0.0374993	0.0101002	0.0337894	0.07568	0.0161819	0.898833	0.0327436	0.999211	4.60342e-10
UHNhcdna0011477	Hs.6838	390	RND3	0.645153	1.30438	3.79126	2.48797	2.53482	1.6535	2.72818	0.544554	0.871686	0.0472686	0.999862	0.68732	0.000531802	0.0259194	0.0162874	0.275144	0.0232532	0.863938	0.564575	0.999211	4.81095e-10
UHNhcdna0006109	Hs.593413	7852	CXCR4	0.51537	-0.559208	-0.518221	1.63459	0.691934	-0.860299	-0.826946	-0.755434	0.829109	0.652115	0.999862	0.587611	0.353051	0.000146586	0.103043	0.123309	0.103624	0.174806	0.0814512	0.999211	5.69569e-10
UHNhcdna0013460	Hs.369762	55556	ENOSF1	0.329871	-1.0351	-1.71575	-0.57412	-0.631067	-0.289418	-0.535494	-2.42069	0.460351	0.203057	0.999862	0.234943	0.00293189	0.400205	0.291761	0.892205	0.631114	2.53009e-05	0.564575	0.999211	6.46317e-10
UHNhcdna0009609	Hs.487294	2068	ERCC2	0.0268321	-0.106122	-0.711575	-0.671663	-0.748835	-0.718971	-0.591349	-0.297559	-0.495005	-0.196563	0.999862	0.998934	0.0157104	0.0222451	0.00735333	0.043408	0.0762393	0.587368	0.13076	0.999211	6.51892e-10
UHNhcdna0014005	Hs.275998	115701	ALPK2	-0.257408	0.189063	-0.983548	-1.42789	-0.575353	-0.836547	-1.07039	0.178178	-1.16343	-0.28563	0.999862	0.998934	0.0362829	0.00166585	0.209217	0.159467	0.033219	0.900468	0.0108536	0.999211	6.53385e-10
UHNhcdna0059021	Hs.518460	1173	AP2M1	-0.389269	-0.136117	-0.558908	-0.581871	-0.524591	-0.340533	-0.341423	-0.098759	-0.368841	-0.430548	0.902916	0.998934	0.00848267	0.00556083	0.00943056	0.223991	0.194911	0.869778	0.116932	0.424432	7.56159e-10
UHNhcdna0014061	Hs.521075	79037	PVRIG	0.054081	-0.229749	-0.586584	-1.04366	-0.280946	-0.504279	-0.56403	-0.518369	-0.350137	-0.0462917	0.999862	0.959206	0.0402423	0.000136734	0.333305	0.162787	0.0762393	0.124813	0.309863	0.999211	8.43604e-10
UHNhcdna0016907	Hs.83753	6628	SNRPB	0.144178	-0.201282	-0.746479	0.198227	-0.515934	-0.0052834	-0.2459	-0.895386	0.207845	0.124181	0.999862	0.949835	0.00173747	0.493884	0.023481	0.999669	0.548043	0.00018554	0.520117	0.999211	1.01091e-09
UHNhcdna0015713	Hs.466804	5320	PLA2G2A	-0.291448	0.0904796	-0.830292	-0.126874	-0.421741	0.115314	-0.319669	-0.980004	-0.56779	-0.33854	0.999862	0.998934	0.00210667	0.726013	0.109802	0.924625	0.439151	0.000308635	0.0484234	0.999211	1.0171e-09
UHNhcdna0013658	Hs.546259	3020	H3F3A	0.148076	-0.436307	-0.901489	-0.380499	-0.642571	-0.113512	-0.362163	-0.629061	-0.409661	0.0755301	0.999862	0.325472	0.000694289	0.189382	0.0128704	0.924625	0.327625	0.0343338	0.191477	0.999211	1.09588e-09
UHNhcdna0008704	Hs.653044	619190	FDPSL2A	0.0668414	-0.55338	-0.89841	0.101819	-0.386319	-0.429621	-0.615714	-1.38955	0.402225	-0.0721101	0.999862	0.348149	0.0103379	0.841848	0.281924	0.422619	0.138706	5.9663e-05	0.367329	0.999211	1.09639e-09
UHNhcdna0006379	Hs.76394	1892	ECHS1	-0.0249728	-0.00285854	-0.856827	-1.05528	-0.700725	-0.656248	-0.525881	-0.190934	-0.553139	-0.113955	0.999862	0.998934	0.0104065	0.0014709	0.0265665	0.122288	0.206281	0.828914	0.139374	0.999211	1.18274e-09
UHNhcdna0000187	Hs.209983	3925	STMN1	0.445934	-0.722862	-0.643792	0.593399	-0.0885071	0.533881	0.562558	-0.734103	0.619191	0.532243	0.999862	0.0576998	0.0365181	0.0531049	0.810026	0.172644	0.104796	0.0251712	0.0508148	0.603459	1.2656e-09
UHNhcdna0010921	Hs.502328	960	CD44	-0.457626	0.658511	0.740635	-0.372647	-0.0411368	0.490977	0.776801	0.837515	-0.394161	-0.588293	0.999862	0.0948228	0.0141332	0.271466	0.926446	0.219747	0.0155664	0.00841531	0.281527	0.465922	1.27246e-09
UHNhcdna0013756	Hs.182014	3071	NCKAP1L	-0.288321	-0.838818	-1.29043	-1.20811	-1.2422	-0.437794	-1.21432	-1.14339	-1.2498	-0.53243	0.999862	0.425065	0.0274815	0.0374291	0.0222536	0.732533	0.063779	0.0893633	0.0372141	0.999211	1.51034e-09
UHNhcdna0001919	Hs.371720	6850	SYK	0.210134	-0.248038	-1.61578	-0.981752	-0.979403	-0.656848	-1.36838	-1.69904	-1.13141	-0.42418	0.999862	0.998934	0.00832058	0.125534	0.0965028	0.530709	0.0447684	0.00842054	0.0881758	0.999211	1.77463e-09
UHNhcdna0059031	Hs.32949	1672	DEFB1	-0.0276925	-0.194861	-0.953473	-0.999985	-1.01309	-0.810181	-0.853492	-0.477096	-0.744319	-0.0628	0.999862	0.998934	0.0242103	0.0164942	0.0110035	0.125807	0.073981	0.504511	0.105732	0.999211	2.17721e-09
UHNhcdna0018338	Hs.479874	7695	ZNF136	0.0257686	0.315325	0.191618	0.159907	-0.523044	0.367032	0.845831	0.571902	-0.41233	-0.0352451	0.999862	0.532892	0.609149	0.5887	0.0205196	0.257192	0.000691092	0.0286441	0.120465	0.999211	2.40277e-09
UHNhcdna0012323	Hs.89890	5091	PC	-0.379735	-0.223017	-0.868907	-1.19999	-1.32719	-0.452951	-0.98509	0.38278	-1.03459	-0.510451	0.999862	0.998934	0.0761801	0.0106839	0.003328	0.586586	0.066461	0.717395	0.0350382	0.999211	2.64903e-09
UHNhcdna0003323	Hs.647623	6007	RHD	0.0591516	0.291019	0.382598	-0.0515699	-0.580093	0.306639	0.697306	0.398848	-0.440823	0.0617357	0.999862	0.549258	0.106738	0.879037	0.00627627	0.333745	0.0027186	0.147629	0.0653584	0.999211	2.82899e-09
UHNhcdna0059048	Hs.497822	11221	DUSP10	0.184381	-0.0692656	-0.831333	-0.315617	-1.085	0.0588474	-0.516569	-1.392	0.148271	0.168547	0.999862	0.998934	0.0332191	0.492507	0.00303364	0.975613	0.323433	0.000244033	0.797576	0.999211	3.04215e-09
UHNhcdna0013618	Hs.512234	3569	IL6	0.187744	-0.566871	-0.796722	-0.243164	-0.483263	-0.307782	-0.333116	-0.616354	-0.0120922	-0.0285586	0.999862	0.0796635	0.00103291	0.399032	0.0371998	0.408745	0.323433	0.0201219	0.979961	0.999211	3.18113e-09
UHNhcdna0008841	Hs.99863	1991	ELA2	0.332349	-0.00313387	-1.23973	0.105078	-1.06811	-1.12089	-1.58929	-0.604775	0.257176	0.378015	0.999862	0.998934	0.0098505	0.886728	0.0187814	0.0582274	0.00141328	0.423976	0.71081	0.999211	4.06032e-09
UHNhcdna0000042	Hs.527105	9987	HNRPDL	0.379731	-0.55739	-0.711674	0.013873	-1.06256	-0.333762	-0.262299	-0.581549	0.0499404	0.218806	0.999862	0.154246	0.011034	0.968466	0.000139198	0.441941	0.624937	0.0714792	0.917537	0.999211	4.15206e-09
UHNhcdna0013405	Hs.119882	1021	CDK6	-0.380089	-0.057207	-1.35807	-1.83541	-0.951351	-0.847445	-1.28391	-0.489113	-1.41891	0.0344587	0.999862	0.998934	0.0326803	0.00289458	0.113582	0.338263	0.0703402	0.727662	0.0269582	0.999211	5.00489e-09
UHNhcdna0018350	Hs.447529	643790	LOC643790	0.299716	-0.249752	-0.337372	-0.750558	-0.85866	0.011393	0.292925	-0.382875	-0.120629	0.0553866	0.999862	0.787084	0.22226	0.00164037	0.000273595	0.995418	0.401983	0.221518	0.726309	0.999211	5.0498e-09
UHNhcdna0016413	Hs.592166	3206	HOXA10	0.134077	-0.0509058	-0.531655	-1.08552	-1.23914	0.0658189	-0.571835	1.0098	-0.794256	0.32505	0.999862	0.998934	0.297436	0.0101002	0.00232529	0.975613	0.32345	0.0291198	0.0822628	0.999211	5.26998e-09
UHNhcdna0016035	Hs.646426	390283	RPL31P10	0.304005	-0.523215	0.0434791	-0.389919	-0.532855	-0.180579	-0.0421526	-0.469534	-0.186935	0.202452	0.999862	0.0161879	0.92279	0.0359041	0.00258141	0.577517	0.966204	0.0177617	0.435314	0.999211	5.96779e-09
UHNhcdna0012051	Hs.101307	6563	SLC14A1	-0.274049	-0.353557	-0.620013	-0.141939	-0.668706	-0.889392	-0.744486	-0.295598	-0.319785	-0.141528	0.999862	0.642586	0.0362416	0.707653	0.0147882	0.00710435	0.0155664	0.585005	0.388125	0.999211	6.11387e-09
UHNhcdna0013704	Hs.433701	6168	RPL37A	0.0697807	-0.278974	-0.429504	-0.417308	-0.784795	-0.303752	-0.34545	-0.498235	-0.268655	-0.101136	0.999862	0.668831	0.0780165	0.0848601	0.000629525	0.37179	0.257048	0.0629767	0.367881	0.999211	6.16618e-09
UHNhcdna0008493	Hs.374378	1163	CKS1B	0.516717	-0.176153	-0.178015	0.618573	0.199575	0.559586	0.450402	-0.569975	0.709136	0.528135	0.695121	0.998934	0.681986	0.0177076	0.473633	0.0799451	0.151456	0.0543581	0.00601255	0.424432	6.67087e-09
UHNhcdna0008971	Hs.533782	3856	KRT8	0.131986	-0.193293	-0.613968	-0.674675	-0.640646	-0.0149408	0.00940894	-0.392489	-0.615635	-0.0716178	0.999862	0.998934	0.0179788	0.00857317	0.00904068	0.995418	0.995244	0.263512	0.0186184	0.999211	6.75955e-09
UHNhcdna0014095	Hs.292063	1975	EIF4B	0.413372	-0.369418	-0.679405	0.212456	-0.288595	-0.0220192	0.0777695	-0.597218	0.928782	0.348265	0.999862	0.425065	0.00732814	0.485028	0.265178	0.995418	0.946724	0.0313877	0.000600735	0.999211	7.11248e-09
UHNhcdna0011738	Hs.239499	22984	PDCD11	-0.184971	0.092335	-0.51877	-0.868892	-0.949871	-0.576822	-0.62935	-0.276328	-0.976429	-0.235605	0.999862	0.998934	0.223965	0.0192817	0.00722088	0.245911	0.161346	0.745675	0.00823452	0.999211	7.5818e-09
UHNhcdna0008650	Hs.1012	722	C4BPA	0.141518	-0.149017	-1.02401	-1.13958	-0.714416	-0.594824	-0.69576	-0.365095	-0.638338	-0.111886	0.999862	0.998934	0.00975264	0.00363821	0.05729	0.270983	0.13891	0.638164	0.155709	0.999211	7.58827e-09
UHNhcdna0002419	Hs.77269	2771	GNAI2	-0.599877	-0.132692	-1.36935	-1.22389	-0.457938	-0.463476	-0.831815	-0.566925	-0.29218	-0.800302	0.999862	0.998934	0.00120687	0.00383935	0.299926	0.524732	0.0899118	0.384383	0.618353	0.545765	8.49514e-09
UHNhcdna0013780	Hs.447562	6231	RPS26	0.293226	-0.475989	-0.579399	-0.423361	-0.320744	-0.0470249	-0.297051	-1.01902	0.0264697	0.360277	0.999862	0.223464	0.0321049	0.125534	0.227245	0.975216	0.468999	9.75944e-05	0.961535	0.999211	8.77595e-09
UHNhcdna0018408	Hs.198072	5142	PDE4B	0.759174	0.347886	1.89512	0.365612	1.8744	1.54211	0.778987	1.07651	1.38037	0.816092	0.999862	0.998934	0.00597544	0.684661	0.00435493	0.0719865	0.468999	0.242826	0.0612972	0.999211	8.93552e-09
UHNhcdna0012297	Hs.46440	6579	SLCO1A2	-0.123316	-0.346164	-1.03119	-0.806752	-0.942068	-0.557368	-0.79295	-0.70726	-0.344694	-0.530126	0.999862	0.922544	0.00968829	0.0464402	0.0129599	0.321027	0.0807047	0.14922	0.516938	0.999211	1.07407e-08
UHNhcdna0011114	Hs.42502	2151	F2RL2	0.0585924	0.44354	0.477943	-0.0531725	-0.493362	0.346738	0.681026	0.674757	-0.157714	0.0442327	0.999862	0.234943	0.0629911	0.889676	0.0361827	0.327326	0.0101147	0.0104558	0.652746	0.999211	1.07548e-08
UHNhcdna0000522	Hs.435771	8539	API5	0.297606	-0.218091	0.979505	0.122809	-0.18701	0.447522	0.959139	-0.214368	0.0117349	0.135079	0.999862	0.979963	0.000278015	0.734976	0.523149	0.217227	0.000715172	0.727662	0.980603	0.999211	1.16017e-08
UHNhcdna0018415	Hs.532635	866	SERPINA6	-0.11268	-0.134047	-0.930287	-1.15211	-0.914515	-0.553935	-1.27384	-0.51496	-0.560071	-0.436491	0.999862	0.998934	0.0472956	0.0117151	0.0343114	0.433466	0.00875032	0.517514	0.326969	0.999211	1.21772e-08
UHNhcdna0014558	Hs.1908	5552	PRG1	0.749196	0.208421	0.794423	0.741028	-0.214011	0.592227	0.943165	0.150376	0.299928	0.669464	0.310543	0.998934	0.0159126	0.0244561	0.543745	0.162787	0.00638638	0.8753	0.487006	0.424432	1.23468e-08
UHNhcdna0059097	Hs.438782	10014	HDAC5	-0.0368653	-0.0716774	0.835662	0.223825	-0.175284	0.326556	0.843772	-0.141182	-0.0919335	-0.155306	0.999862	0.998934	0.00038554	0.429568	0.494374	0.337153	0.000691092	0.822988	0.799001	0.999211	1.25197e-08
UHNhcdna0016525	Hs.520943	7458	EIF4H	0.030169	-0.228028	-0.634207	0.042214	-0.596232	0.136635	0.0490705	-0.869834	-0.2859	-0.186668	0.999862	0.885773	0.01067	0.91501	0.0118213	0.855237	0.966204	0.000414142	0.367329	0.999211	1.28391e-08
UHNhcdna0059075	Hs.507681	10454	MAP3K7IP1	0.0144397	0.382589	1.10547	0.606745	0.337691	0.286466	0.90249	0.72346	0.152591	-0.00671483	0.999862	0.746099	0.00114833	0.0886848	0.349459	0.687325	0.0140349	0.0677152	0.763872	0.999211	1.32369e-08
UHNhcdna0005101	Hs.224607	6382	SDC1	0.402306	0.159357	0.753398	1.29791	1.34005	0.905644	0.882189	1.49073	0.983074	0.386796	0.999862	0.998934	0.276011	0.0259194	0.0150994	0.244533	0.233585	0.0167923	0.129832	0.999211	1.34252e-08
UHNhcdna0018383	Hs.438678	6888	TALDO1	0.248531	-0.122689	0.55961	0.549564	-0.479278	-0.342084	0.130431	0.234176	-0.102261	-0.00334455	0.999862	0.998934	0.00463819	0.00511491	0.0114866	0.186138	0.806214	0.477078	0.719599	0.999211	1.40112e-08
UHNhcdna0008732	Hs.369373	10483	SEC23B	0.0242692	-0.512956	-0.800699	-0.463103	-1.11578	-0.267039	-0.321351	-0.744048	-0.265421	0.286075	0.999862	0.387743	0.0192056	0.209673	0.000751761	0.718196	0.614451	0.0543581	0.564575	0.999211	1.58821e-08
UHNhcdna0017374	Hs.652388	7009	TEGT	-0.338786	0.045319	-0.160234	-0.992675	-0.5417	0.0907733	-0.266215	0.29538	-0.388675	-0.358742	0.999862	0.998934	0.696986	3.73538e-05	0.0187814	0.924625	0.497522	0.447349	0.161082	0.999211	1.61768e-08
UHNhcdna0001662	Hs.175934	2554	GABRA1	-0.1477	-0.155376	-1.02057	-1.13268	-1.01138	-0.458897	-0.813931	-0.563716	-0.731405	-0.799104	0.999862	0.998934	0.0274815	0.0124044	0.0187814	0.563854	0.128168	0.435878	0.156058	0.603459	1.897e-08
UHNhcdna0013060	Hs.339278	1315	COPB1	-0.161208	-0.0736326	0.163199	-1.42218	-0.117827	0.416357	0.15282	-0.093852	-0.508026	-0.226501	0.999862	0.998934	0.754416	1.26569e-06	0.724431	0.303512	0.868037	0.914072	0.114191	0.999211	1.89844e-08
UHNhcdna0003219	Hs.461925	6117	RPA1	-0.216816	-0.475978	-0.94643	-0.2979	-0.733615	-0.330091	-0.662013	-0.543963	-0.304181	0.0109332	0.999862	0.395139	0.00259338	0.428776	0.0150994	0.547897	0.0672693	0.175826	0.463726	0.999211	1.99188e-08
UHNhcdna0017886	Hs.350927	293	SLC25A6	-0.0470718	-0.0919695	-0.777918	-0.471517	-0.772458	-0.320094	-0.415218	-0.579142	0.142561	-0.143313	0.999862	0.998934	0.00596768	0.109912	0.00425644	0.483785	0.261547	0.0791522	0.726309	0.999211	2.02683e-08
UHNhcdna0013593	Hs.634632	3460	IFNGR2	-0.45979	0.0355419	-0.111362	-1.12773	-0.682135	0.402653	-0.623662	-0.729713	-0.69737	-0.591306	0.999862	0.998934	0.900888	0.00165369	0.046374	0.495489	0.151456	0.082016	0.0723989	0.749083	2.30333e-08
UHNhcdna0013967	Hs.406515	1728	NQO1	0.0263943	0.347548	0.278346	-0.253248	-0.341636	0.33555	0.593235	0.314852	-0.452521	-0.104416	0.999862	0.284478	0.249135	0.279546	0.0844204	0.223778	0.00657019	0.263636	0.0358495	0.999211	2.322e-08
UHNhcdna0007749	Hs.520026	7407	VARS	-0.130908	-0.669741	-0.902761	-0.52514	-0.758631	-0.364484	-0.704391	-0.601436	0.196874	-0.111346	0.999862	0.178576	0.0093252	0.151105	0.0205402	0.542809	0.0749742	0.166606	0.693416	0.999211	2.42773e-08
UHNhcdna0010998	Hs.632406	533	ATP6V0B	-0.311394	0.0525394	-0.645587	-0.852819	-0.466425	-0.360971	-0.579114	-0.186291	-0.635735	-0.0987966	0.999862	0.998934	0.0365181	0.00416402	0.108704	0.438152	0.0950527	0.812064	0.0446762	0.999211	2.49262e-08
UHNhcdna0007848	Hs.162807	7031	TFF1	-0.0260655	0.017273	-0.862514	-0.783041	-1.13148	-0.459713	-0.953094	-0.440624	-0.831537	-0.254205	0.999862	0.998934	0.0506778	0.078853	0.00568848	0.537535	0.0482205	0.585177	0.0726977	0.999211	2.50156e-08
UHNhcdna0007699	Hs.110837	10382	TUBB4	-0.568296	-0.107538	-0.964145	-0.318775	-1.03472	-0.0228789	-0.760963	0.319245	0.0689528	0.337079	0.999862	0.998934	0.00302667	0.410118	0.00114562	0.995418	0.0342059	0.60942	0.907852	0.999211	2.67353e-08
UHNhcdna0004190	Hs.268573	2952	GSTT1	0.185397	0.756663	0.413386	0.929063	0.138816	0.569755	0.835165	0.475344	-0.349342	0.302462	0.999862	0.0819626	0.299508	0.00441687	0.712771	0.185405	0.0178095	0.303841	0.414958	0.999211	3.21445e-08
UHNhcdna0018314	Hs.162121	1314	COPA	0.0401019	0.0381399	-0.710283	-1.02709	-0.0673876	-0.311562	-0.258262	0.317512	-0.0392086	-0.125411	0.999862	0.998934	0.00623863	6.05679e-05	0.834096	0.438152	0.571815	0.445628	0.93345	0.999211	3.27813e-08
UHNhcdna0000113	Hs.466871	5329	PLAUR	-0.675734	0.409163	0.588002	-0.175529	0.256365	0.611399	0.388	-0.180214	-0.788109	-0.619433	0.258581	0.429379	0.0417196	0.620971	0.385951	0.0762673	0.31095	0.795586	0.00458139	0.356419	3.42024e-08
UHNhcdna0013475	Hs.648317	728782	LOC728782	0.331718	-0.435386	-0.23692	-0.289017	-0.433747	-0.0801345	-0.0988087	-1.03982	-0.0288099	0.139559	0.999862	0.243567	0.49864	0.304115	0.0647528	0.936596	0.922502	2.04877e-05	0.954686	0.999211	4.03804e-08
UHNhcdna0017979	Hs.435774	7581	ZNF33A	0.113128	0.181999	0.196201	0.138197	-0.317891	0.374771	0.6306	0.387955	-0.183319	0.134657	0.999862	0.833452	0.431033	0.536848	0.0703367	0.104091	0.000959591	0.067601	0.448159	0.999211	4.10117e-08
UHNhcdna0006130	Hs.153837	4332	MNDA	0.414028	-0.806267	-1.3995	-1.11869	-1.03271	-0.711132	-0.994138	-0.667372	0.250667	0.287036	0.999862	0.374068	0.00789814	0.0356176	0.0375206	0.345106	0.10178	0.420362	0.738099	0.999211	4.29893e-08
UHNhcdna0013033	Hs.480653	308	ANXA5	-0.504963	0.930019	0.788407	-0.655476	0.185013	1.00186	1.28382	0.197386	-0.659184	-0.304499	0.999862	0.108748	0.082045	0.15325	0.70916	0.0582274	0.00501217	0.876446	0.191056	0.999211	4.73431e-08
UHNhcdna0009297	Hs.647419	968	CD68	-0.0907153	0.182217	0.279123	-0.0685791	-0.526548	0.382756	0.641967	0.530734	-0.653317	-0.0366085	0.999862	0.998934	0.414838	0.854736	0.0300395	0.275144	0.0200819	0.0748416	0.0108536	0.999211	4.77108e-08
UHNhcdna0002801	Hs.156346	7153	TOP2A	0.580758	-0.579058	-0.665903	-0.233997	0.040844	0.92374	0.543248	-0.758595	0.441199	0.591331	0.912915	0.223996	0.0435941	0.553049	0.932965	0.0142092	0.16283	0.0313877	0.251881	0.583448	4.90893e-08
UHNhcdna0010135	Hs.374950	4501	MT1X	-0.310342	-0.371064	-0.133564	-0.189452	0.767621	-0.847659	-0.32061	0.0376256	0.4888	-0.24605	0.999862	0.451074	0.788914	0.553049	0.00227136	0.00354033	0.396123	0.957132	0.0826109	0.999211	4.95229e-08
UHNhcdna0011028	Hs.414795	5054	SERPINE1	0.135092	0.144752	-0.164687	-0.737854	-0.697859	-0.296408	-0.27751	0.0408715	-0.465107	-0.0150029	0.999862	0.998934	0.682108	0.00214468	0.00269173	0.424546	0.4569	0.950033	0.0736766	0.999211	5.33575e-08
UHNhcdna0012754	Hs.437905	6689	SPIB	-0.177246	-0.0049319	-0.370465	-0.799114	-0.392863	-0.343008	-0.383457	0.0870265	-0.585631	-0.0695676	0.999862	0.998934	0.191095	0.0014709	0.107487	0.342195	0.235292	0.911981	0.0243552	0.999211	5.39237e-08
UHNhcdna0011280	Hs.647668	391039	LOC391039	-0.10158	0.127085	-0.689402	-0.702781	-0.715512	-0.116873	-0.193529	-0.590244	-0.571073	-0.174726	0.999862	0.998934	0.0274815	0.0222451	0.014436	0.924625	0.822232	0.105654	0.0851674	0.999211	6.02527e-08
UHNhcdna0002483	Hs.369920	5908	RAP1B	0.151695	-0.146619	-0.240668	-0.672444	-1.06745	-0.0195816	-0.469784	-0.785574	-0.5011	-0.0563853	0.999862	0.998934	0.660706	0.0483737	0.00104444	0.995418	0.297608	0.0320014	0.198833	0.999211	6.27977e-08
UHNhcdna0013455	Hs.197644	51696	HECA	-0.00172152	-0.0087473	-0.755988	-1.44533	-0.88497	-0.261525	-1.04404	-0.268785	-1.1184	-0.217681	0.999862	0.998934	0.17579	0.00367101	0.0641164	0.878353	0.0686821	0.847081	0.0327436	0.999211	6.90949e-08
UHNhcdna0017354	Hs.479728	2597	GAPDH	0.309258	-0.206822	-0.543223	-0.478599	-1.0684	-0.329722	-0.262091	0.0857556	-0.347491	-0.0306161	0.999862	0.998934	0.0619656	0.102662	0.00014422	0.454111	0.62988	0.914072	0.322739	0.999211	7.72632e-08
UHNhcdna0007690	Hs.502659	389	RHOC	-0.246684	0.589161	-0.353644	-0.881712	-0.502052	-0.165171	-0.469696	0.302385	-0.57544	-0.462079	0.999862	0.161097	0.34867	0.00287889	0.0774617	0.855237	0.206281	0.587368	0.0724238	0.894053	8.40343e-08
UHNhcdna0012500	Hs.591910	22954	TRIM32	0.338078	-0.0104438	-0.748366	-0.876554	-0.652779	-0.457518	-0.982968	-0.0635828	-0.488058	0.027439	0.999862	0.998934	0.0494801	0.0184132	0.0642281	0.420755	0.0134707	0.949123	0.278414	0.999211	8.74686e-08
UHNhcdna0003466	Hs.174103	3683	ITGAL	0.0453948	0.234962	0.299563	-0.0904603	-0.617687	0.270405	0.596118	0.348605	-0.414376	0.0382335	0.999862	0.788647	0.259651	0.765103	0.0041758	0.438152	0.0137075	0.251597	0.0920525	0.999211	9.09185e-08
UHNhcdna0006930	Hs.2605	10871	CD300C	-0.154966	0.258962	-0.906669	-1.0655	-0.582962	-1.02321	-1.22602	-0.106106	-1.0363	-0.398828	0.999862	0.998934	0.0848746	0.0359041	0.254467	0.104091	0.0241518	0.944963	0.0508148	0.999211	9.34238e-08
UHNhcdna0006423	Hs.171695	1843	DUSP1	-0.0354703	0.383441	1.19958	1.11332	0.61729	-0.108086	0.496718	0.988368	0.338487	-0.192524	0.999862	0.919954	0.00596768	0.0106839	0.151792	0.963387	0.46229	0.0434272	0.566021	0.999211	9.73768e-08
UHNhcdna0017151	Hs.54460	6356	CCL11	0.278497	-0.617781	-1.70014	-1.15545	-1.64265	0.335952	-1.21448	-1.28024	-1.69622	-0.265	0.999862	0.973389	0.0295566	0.153176	0.0232498	0.924625	0.201839	0.186536	0.0334272	0.999211	1.19119e-07
UHNhcdna0013612	Hs.265174	6161	RPL32	-0.011534	-0.619905	-0.569969	-0.123726	-0.32387	-0.455308	-0.439579	-0.362158	-0.277616	-0.137248	0.999862	0.0389789	0.0188945	0.694127	0.173962	0.135651	0.116074	0.26881	0.367329	0.999211	1.38138e-07
UHNhcdna0000302	Hs.255093	5211	PFKL	0.0265074	-0.401875	-0.982677	-0.501178	-0.760604	-0.734934	-1.06866	-0.323651	-0.383173	-0.0332147	0.999862	0.833452	0.0161531	0.273997	0.0490178	0.162787	0.0140349	0.725073	0.473395	0.999211	1.41667e-07
UHNhcdna0011755	Hs.129195	9679	FAM53B	0.212173	-0.246864	-0.895146	-0.794707	-0.683015	-0.67361	-0.857259	-0.523333	-0.644864	-0.104056	0.999862	0.998934	0.0322909	0.0576308	0.0803154	0.212956	0.0650482	0.411127	0.167248	0.999211	1.4208e-07
UHNhcdna0018366	Hs.370408	1312	COMT	-0.218223	0.0215235	-0.667387	-0.304976	-0.793479	-0.532726	-0.770193	-0.643417	-0.190683	-0.459624	0.999862	0.998934	0.0496325	0.44075	0.0122923	0.223991	0.0340855	0.10105	0.687244	0.999211	1.42289e-07
UHNhcdna0009363	Hs.14839	5436	POLR2G	0.0499268	-0.195618	-0.731039	-0.51935	-0.743736	-0.230703	-0.454532	-0.625077	-0.295123	-0.0330936	0.999862	0.998934	0.0180714	0.103032	0.0112244	0.735945	0.25506	0.0792249	0.461502	0.999211	1.43148e-07
UHNhcdna0011306	Hs.445803	58505	DC2	0.0936526	-0.133159	-0.426025	-0.533558	-0.925072	0.150319	-0.507609	-0.52652	-0.101645	-0.161883	0.999862	0.998934	0.181291	0.0722981	0.000908792	0.874148	0.135179	0.126937	0.817269	0.999211	1.45729e-07
UHNhcdna0017471	Hs.125113	10694	CCT8	0.191973	-0.670846	-0.637329	-0.0790548	-0.545274	-0.0695523	-0.0349414	-0.740265	0.0494193	0.468515	0.999862	0.0528033	0.0198615	0.841848	0.0333735	0.962488	0.982184	0.00970012	0.917537	0.651713	1.61545e-07
UHNhcdna0016700	Hs.44685	50862	RNF141	0.0627653	0.132463	-0.810703	-1.14854	-0.792378	-0.431107	-0.633169	0.233788	-0.425767	-0.0441521	0.999862	0.998934	0.0451656	0.00330394	0.0333735	0.517284	0.195468	0.822988	0.405069	0.999211	1.67534e-07
UHNhcdna0010153	Hs.80986	516	ATP5G1	0.0444762	0.0577574	-0.762548	0.30989	-0.280458	-0.423839	-0.452146	-1.02841	0.410285	0.156047	0.999862	0.998934	0.0192056	0.414661	0.409507	0.364789	0.298764	0.00160376	0.300918	0.999211	1.71188e-07
UHNhcdna0011025	Hs.246506	291	SLC25A4	-0.0328166	-0.268187	-0.952711	-0.674988	-0.635089	-0.407689	-0.51893	-0.406519	-0.20017	0.0361944	0.999862	0.966818	0.00375458	0.0441097	0.0420893	0.420755	0.206281	0.439374	0.667667	0.999211	1.71433e-07
UHNhcdna0005125	Hs.651231	3339	HSPG2	0.158586	0.0859041	-0.490582	-0.72461	-0.628739	-0.407907	-0.548954	0.0256352	-0.566977	-0.133978	0.999862	0.998934	0.13105	0.0158917	0.0269396	0.342195	0.116074	0.984201	0.0814512	0.999211	1.78288e-07
UHNhcdna0017365	Hs.471441	5690	PSMB2	-0.157174	-0.176771	-0.00224086	-1.25861	-0.665455	-0.00772811	-0.242594	-0.734695	-0.126553	-0.312498	0.999862	0.998934	0.996836	0.000146586	0.0373383	0.999669	0.764307	0.055997	0.808529	0.999211	1.8836e-07
UHNhcdna0013103	Hs.410596	10238	WDR68	0.012528	0.0451898	-0.587725	-0.880794	-0.0660053	0.240426	0.22164	-0.339276	-0.604443	-0.293011	0.999862	0.998934	0.0343011	0.00105521	0.847249	0.645744	0.704042	0.429802	0.0327015	0.999211	1.95563e-07
UHNhcdna0008080	Hs.590999	401904	LOC401904	0.0656659	-0.245963	-0.435447	-0.298819	-0.702992	-0.314375	-0.249327	-0.126045	-0.199802	-0.133812	0.999862	0.695748	0.0451753	0.189382	0.000717989	0.280271	0.43664	0.822988	0.473432	0.999211	2.03591e-07
UHNhcdna0008444	Hs.648256	1565	CYP2D6	-0.134469	0.0867785	-0.636672	-0.947729	-0.358461	-0.724866	-0.974567	0.147694	-0.568782	-0.0158329	0.999862	0.998934	0.117215	0.0124044	0.369078	0.131442	0.0161819	0.900468	0.199066	0.999211	2.04192e-07
UHNhcdna0018357	Hs.78989	128	ADH5	0.0163786	-0.442311	-0.644126	-0.953888	-0.447394	-0.10432	-0.436941	-0.196978	-0.221737	-0.171971	0.999862	0.400095	0.0335438	0.00117445	0.120548	0.935726	0.257048	0.786679	0.577363	0.999211	2.07385e-07
UHNhcdna0011570	Hs.118681	2065	ERBB3	0.0510826	0.200504	0.179312	0.133788	-0.387214	0.351146	0.636534	0.39557	-0.45795	0.0609452	0.999862	0.885773	0.599399	0.6317	0.0641481	0.227635	0.00611658	0.143798	0.048291	0.999211	2.07825e-07
UHNhcdna0010499	Hs.153952	4907	NT5E	-0.33272	0.928564	0.938981	-0.474988	0.793366	1.62059	1.2751	-0.134075	-0.00712858	-0.680744	0.999862	0.243567	0.0917524	0.45195	0.123549	0.00710435	0.0261011	0.931293	0.995083	0.999211	2.14235e-07
UHNhcdna0009709	Hs.638121	1398	CRK	-0.014967	0.444905	0.184377	-0.0789394	-0.469025	0.308528	0.70117	0.638593	-0.758754	0.00729519	0.999862	0.389176	0.714367	0.854732	0.0990228	0.546559	0.0295693	0.0565998	0.0100712	0.999211	2.16572e-07
UHNhcdna0014016	Hs.404321	2617	GARS	0.312321	0.0523735	-0.240466	-0.684703	-0.485032	0.398781	0.301669	-0.442228	0.0353377	0.336131	0.999862	0.998934	0.445253	0.00287889	0.0265485	0.185405	0.345868	0.107951	0.932075	0.999211	2.19137e-07
UHNhcdna0011824	Hs.475733	7155	TOP2B	0.106405	-0.805523	-1.07457	-1.37525	-3.05419	-0.282741	-0.761313	-0.780533	-1.29867	-0.366735	0.999862	0.835756	0.267068	0.105653	0.000168052	0.936493	0.629513	0.623881	0.164975	0.999211	2.40245e-07
UHNhcdna0059062	Hs.631602	4924	NUCB1	-0.143679	-0.205273	-0.669798	-0.7041	-0.585578	-0.54068	-0.651532	-0.260174	-0.515969	-0.292112	0.999862	0.998934	0.0476076	0.0350275	0.0622706	0.217227	0.0853298	0.727662	0.173072	0.999211	2.41921e-07
UHNhcdna0012668	Hs.35828	4140	MARK3	-0.055958	0.114847	-0.107127	-0.128192	-0.910092	0.169555	0.391679	0.236412	-0.531212	-0.00149603	0.999862	0.998934	0.826582	0.683168	0.000145273	0.768887	0.189785	0.605673	0.034261	0.999211	2.47911e-07
UHNhcdna0007449	Hs.131743	9715	KIAA0773	-0.0345807	0.93635	0.575509	-0.315767	0.290151	0.382082	0.379654	0.819248	-0.0785084	-0.761399	0.999862	0.0161879	0.097636	0.414661	0.402439	0.457606	0.454617	0.0212534	0.887983	0.258813	2.67974e-07
UHNhcdna0010905	Hs.347270	3113	HLA-DPA1	-0.0639845	0.0822908	-0.617412	-1.12779	-0.454932	-0.615034	-0.533448	0.104396	-0.452114	-0.399856	0.999862	0.998934	0.097636	0.00127856	0.196632	0.182357	0.238494	0.914576	0.295482	0.999211	2.87919e-07
UHNhcdna0014690	Hs.1645	1579	CYP4A11	-0.255541	0.143031	-1.06009	-1.24114	-1.13117	-0.867243	-1.10059	-0.135755	-0.838583	-0.303815	0.999862	0.998934	0.0696697	0.0288579	0.0337894	0.257192	0.0899118	0.931853	0.203322	0.999211	2.9705e-07
UHNhcdna0013354	Hs.89839	2041	EPHA1	-0.286198	-0.145859	-0.470601	-0.962736	-0.778332	-0.65023	-0.809838	-0.290965	-0.829307	-0.273387	0.999862	0.998934	0.378729	0.0199845	0.0468028	0.238722	0.0879227	0.768752	0.0590607	0.999211	3.36903e-07
UHNhcdna0008483	Hs.313	6696	SPP1	-0.60495	-0.0506778	0.44548	1.28361	0.848657	-0.689683	-0.611751	1.48519	0.297579	-0.362637	0.999862	0.998934	0.564461	0.012631	0.0866313	0.354095	0.431582	0.00589612	0.687244	0.999211	3.81718e-07
UHNhcdna0013741	Hs.695	1476	CSTB	-0.275857	0.251266	-0.455908	-1.12137	-0.34792	-0.109012	-0.253154	-0.302083	-0.193796	-0.599736	0.999862	0.934419	0.161151	0.000105233	0.244192	0.924745	0.684668	0.585029	0.637248	0.424432	3.87611e-07
UHNhcdna0018417	Hs.518460	1173	AP2M1	-0.195419	0.304723	-0.335443	-0.447168	-0.583443	-0.0462645	-0.122251	0.0903529	-0.36335	-0.417591	0.999862	0.438427	0.146207	0.0364193	0.00401039	0.969041	0.839282	0.893695	0.122989	0.465922	3.89889e-07
UHNhcdna0013861	Hs.646353	5680	PSG11	0.00971734	0.389654	0.30541	0.245815	-0.267353	0.200577	0.502795	0.388002	-0.315494	-0.0351224	0.999862	0.183665	0.17579	0.285253	0.185173	0.576481	0.0218644	0.109174	0.177303	0.999211	4.15702e-07
UHNhcdna0007159	Hs.288658	7584	ZNF35	0.422012	-0.129677	-0.632996	-0.683908	-0.753304	-0.531888	-0.353412	-0.22134	-0.549109	0.12731	0.999862	0.998934	0.0604517	0.0390155	0.0156196	0.223629	0.506923	0.785212	0.134271	0.999211	4.39429e-07
UHNhcdna0006842	Hs.647069	6522	SLC4A2	-0.143432	-0.00179449	-0.727106	-0.836215	-0.502211	-0.545855	-0.794361	-0.323487	-0.335962	-0.0867979	0.999862	0.998934	0.0460906	0.0192031	0.15208	0.257192	0.0453303	0.645832	0.473395	0.999211	4.78826e-07
UHNhcdna0013603	Hs.484423	2295	FOXF2	-0.408993	-0.0396473	-0.567459	-0.546646	-0.852169	-0.711748	-0.725446	-0.433411	-0.575353	-0.685289	0.999862	0.998934	0.181046	0.180159	0.0183437	0.144809	0.100336	0.509551	0.193453	0.603459	5.16499e-07
UHNhcdna0006916	Hs.129966	1271	CNTFR	0.0278671	-0.131988	-0.702046	-0.90893	-0.49549	-0.601523	-0.574054	0.0607647	-0.759388	-0.113781	0.999862	0.998934	0.0704959	0.0150917	0.183102	0.223991	0.228588	0.950833	0.0567146	0.999211	5.36799e-07
UHNhcdna0017978	Hs.643597	138649	ANKRD19	-0.165995	-0.171929	-0.20805	-0.494969	-0.656972	-0.253183	-0.266204	0.0707779	-0.496261	-0.0333143	0.999862	0.998934	0.541835	0.0350275	0.00319964	0.518572	0.4569	0.914072	0.0412977	0.999211	5.42059e-07
UHNhcdna0013413	Hs.212838	2	A2M	-0.195496	-0.0115458	-0.842878	-0.964332	-0.660363	-0.896024	-0.838182	0.241523	-0.75854	-0.278061	0.999862	0.998934	0.074236	0.0359041	0.137741	0.122288	0.112236	0.850982	0.136934	0.999211	5.86006e-07
UHNhcdna0008367	Hs.632513	645745	LOC645745	-0.294995	-0.0878659	0.0448067	-0.929275	0.680967	-0.752384	-0.369317	0.806969	-0.515578	-0.414208	0.999862	0.998934	0.965541	0.0125581	0.0554123	0.110017	0.574885	0.0570226	0.247788	0.999211	5.99239e-07
UHNhcdna0011357	Hs.445052	2956	MSH6	0.084883	0.186888	0.141025	0.165388	-0.644506	0.347204	0.685023	0.417827	-0.665375	-0.0440923	0.999862	0.998934	0.797933	0.647773	0.0168325	0.424546	0.0259323	0.285554	0.0220767	0.999211	6.02639e-07
UHNhcdna0013044	Hs.102308	3764	KCNJ8	-0.178152	0.0975331	-0.499634	-0.966703	-0.286865	-0.452919	-0.625244	-0.312821	-0.632399	-0.139668	0.999862	0.998934	0.186092	0.00383935	0.420291	0.351879	0.110969	0.636865	0.0834301	0.999211	6.21779e-07
UHNhcdna0010959	Hs.279522	8013	NR4A3	0.691494	0.147355	0.602197	1.71381	1.33304	0.028126	0.210816	0.908295	0.70773	1.04152	0.999862	0.998934	0.438379	0.00255824	0.0144764	0.995418	0.930905	0.226325	0.319696	0.603459	6.56079e-07
UHNhcdna0059016	Hs.522643	90060	CCDC120	-0.0195372	0.0130551	0.0813422	0.195138	-0.819254	0.517954	0.554156	0.306265	-0.641344	-0.148142	0.999862	0.998934	0.90846	0.590535	0.0034586	0.174364	0.101713	0.567166	0.0354603	0.999211	6.60496e-07
UHNhcdna0013371	Hs.201379	5255	PHKA1	-0.103401	-0.141799	-0.745552	-1.1	-0.568717	-0.613717	-0.948813	-0.25863	-0.826622	-0.203767	0.999862	0.998934	0.125558	0.0148397	0.209217	0.342195	0.0650482	0.828914	0.0940191	0.999211	6.74897e-07
UHNhcdna0009463	Hs.83758	1164	CKS2	0.232304	-0.346758	-0.158575	0.841472	-0.148347	0.18128	-0.0115837	-0.937547	0.0701965	0.327488	0.999862	0.654605	0.757055	0.00294821	0.636516	0.810029	0.995244	0.00109439	0.88215	0.999211	7.23131e-07
UHNhcdna0016985	Hs.200841	3908	LAMA2	-0.0065857	0.351585	0.757638	1.58537	1.74715	0.578798	0.208795	1.22928	0.601191	0.144412	0.999862	0.998934	0.360335	0.0144708	0.00456489	0.644207	0.941475	0.112427	0.482781	0.999211	7.82021e-07
UHNhcdna0014968	Hs.58974	890	CCNA2	0.227617	-0.346911	-0.706176	-0.471378	-0.406079	0.120594	-0.458647	-0.877095	-0.0926835	0.59714	0.999862	0.749551	0.0299867	0.165463	0.200941	0.924625	0.271266	0.00900236	0.853762	0.545765	7.86138e-07
UHNhcdna0009419	Hs.184085	1409	CRYAA	-0.316339	0.0904526	-0.692028	-0.689627	-0.552485	-0.652473	-0.768542	-0.491062	-0.577775	-0.233897	0.999862	0.998934	0.0773087	0.0765366	0.13325	0.183998	0.0744043	0.396878	0.185893	0.999211	7.94749e-07
UHNhcdna0013722	Hs.37045	5741	PTH	0.166176	-0.303779	-0.618928	-0.358321	-0.216374	-0.147637	-0.433734	-0.441059	-0.262111	0.211095	0.999862	0.544889	0.00784475	0.143165	0.375989	0.810029	0.105851	0.112005	0.376435	0.999211	8.31033e-07
UHNhcdna0016441	Hs.631504	9770	RASSF2	0.243431	-0.256418	-0.724661	-0.836478	-0.591939	0.0034289	-0.405158	-0.560064	-0.304918	0.114785	0.999862	0.995491	0.0335438	0.0119624	0.0620668	0.999743	0.406743	0.186536	0.487006	0.999211	9.15018e-07
UHNhcdna0014410	Hs.247565	6010	RHO	-0.0498078	-0.274526	-0.851166	-0.682809	-0.240136	-0.632466	-0.468037	0.0540675	-0.696462	-0.23752	0.999862	0.9847	0.0141332	0.0534146	0.51799	0.159467	0.323433	0.953048	0.0584716	0.999211	1.10571e-06
UHNhcdna0017798	Hs.535126	643064	LOC643064	0.113662	0.37152	0.140661	-0.193724	-0.462961	0.337063	0.587428	0.570468	-0.39061	0.110971	0.999862	0.42919	0.762034	0.532604	0.0565569	0.35997	0.036721	0.0475348	0.186199	0.999211	1.15154e-06
UHNhcdna0017427	Hs.375957	3689	ITGB2	-0.125	-0.0853317	-0.561483	-0.218764	-1.11183	-0.24064	0.0934313	-0.0669142	-0.779034	-0.0361285	0.999862	0.998934	0.126631	0.608085	0.000832482	0.768887	0.959435	0.944982	0.0270812	0.999211	1.20777e-06
UHNhcdna0016001	Hs.491494	7203	CCT3	0.158374	-0.239979	-0.738972	-0.32102	-0.667119	0.0300535	-0.180516	-0.773993	0.0195343	0.397685	0.999862	0.979963	0.0141332	0.353996	0.0188294	0.995418	0.833226	0.0165535	0.976912	0.999211	1.23707e-06
UHNhcdna0009873	Hs.1227	210	ALAD	-0.285921	-0.0882183	-0.721676	-0.86692	-0.498542	-0.717375	-0.962282	0.170828	-0.527113	-0.099513	0.999862	0.998934	0.097636	0.0373565	0.229623	0.182357	0.033219	0.89665	0.295482	0.999211	1.34149e-06
UHNhcdna0011225	Hs.155942	4308	TRPM1	-0.011866	0.295844	0.185712	-0.229243	-0.54546	0.133614	0.336378	0.586223	-0.832813	-0.00797644	0.999862	0.799125	0.703657	0.5062	0.0453861	0.916476	0.439151	0.0791522	0.00337451	0.999211	1.38748e-06
UHNhcdna0011752	Hs.93338	4247	MGAT2	-0.25155	-0.574167	-0.499427	-0.660053	-0.401626	-0.292447	-0.649981	-0.358516	-0.475533	-0.269741	0.999862	0.223996	0.152154	0.0412055	0.207765	0.627795	0.0744043	0.517514	0.200606	0.999211	1.41361e-06
UHNhcdna0014577	Hs.4	126	ADH1C	0.171319	-0.189092	-0.649567	-0.683295	-0.702996	-0.591835	-0.637114	-0.0683221	-0.590324	0.127043	0.999862	0.998934	0.0942679	0.0731548	0.0436402	0.223991	0.150194	0.945487	0.157427	0.999211	1.50399e-06
UHNhcdna0009306	Hs.433300	2207	FCER1G	-0.188561	0.250024	-0.755633	-0.990902	-1.07908	-0.407211	-0.58706	-0.706243	-1.3352	-0.275284	0.999862	0.998934	0.230899	0.0790079	0.0363749	0.740483	0.508034	0.402029	0.0154274	0.999211	1.5452e-06
UHNhcdna0011160	Hs.532492	53	ACP2	-0.0957055	0.0193357	-0.707402	-0.81392	-0.491538	-0.561966	-0.461474	0.199372	-0.574602	-0.411343	0.999862	0.998934	0.0498871	0.0210999	0.156575	0.227635	0.344145	0.828914	0.149435	0.999211	1.59613e-06
UHNhcdna0014538	Hs.514870	515	ATP5F1	0.175788	-0.290871	-0.534684	-0.407208	-0.565755	0.102945	-0.0363686	-0.48105	-0.0436546	0.0696806	0.999862	0.649705	0.0277747	0.10012	0.0129231	0.924625	0.97589	0.0830198	0.917537	0.999211	1.60332e-06
UHNhcdna0009278	Hs.437638	7494	XBP1	0.133389	0.0258513	0.427548	-0.139042	-0.386939	0.183034	0.310187	-0.49818	-0.266428	-0.112614	0.999862	0.998934	0.0441799	0.587886	0.0490178	0.645744	0.245637	0.0278348	0.291444	0.999211	1.63494e-06
UHNhcdna0007748	Hs.129206	1456	CSNK1G3	-0.140732	0.0209366	-0.684641	-1.32113	-0.621292	-0.46732	-0.950605	-0.323274	-0.813019	0.281886	0.999862	0.998934	0.223965	0.00658593	0.20336	0.589299	0.0899118	0.78977	0.138201	0.999211	1.73125e-06
UHNhcdna0002908	Hs.233119	4200	ME2	0.306908	-0.719245	-1.09759	-0.247601	-0.60744	-0.355517	-1.00668	-0.927153	-0.5272	0.260926	0.999862	0.378849	0.0213703	0.687714	0.197446	0.735825	0.0618929	0.0953349	0.383191	0.999211	1.82732e-06
UHNhcdna0014295	Hs.167046	136	ADORA2B	-0.22426	0.0995522	1.06154	0.725152	1.69501	0.0239445	0.87371	-0.0672126	0.125985	-0.255956	0.999862	0.998934	0.0537435	0.21685	0.00114562	0.995418	0.189785	0.965043	0.88967	0.999211	2.16124e-06
UHNhcdna0009962	Hs.9999	2014	EMP3	-0.262102	0.622218	-0.069187	-1.02237	-0.496046	-0.138031	-0.597441	-0.102214	-0.451411	-0.37528	0.999862	0.215431	0.933398	0.00248755	0.136024	0.924625	0.139783	0.914072	0.27214	0.999211	2.18552e-06
UHNhcdna0014075	Hs.125898	2778	GNAS	0.452382	-0.396445	-0.363771	-0.0535934	-0.22187	0.158081	0.418653	-0.764441	0.0211265	0.433522	0.873204	0.315134	0.176828	0.886072	0.38495	0.809746	0.151456	0.00184585	0.966713	0.603459	2.19186e-06
UHNhcdna0011188	Hs.187898	4771	NF2	0.134598	0.0639571	-0.622151	-0.575787	-0.558745	-0.317978	-0.394448	-0.127354	-0.0929364	-0.0109444	0.999862	0.998934	0.024149	0.0359041	0.0292903	0.453132	0.266901	0.869778	0.823474	0.999211	2.1955e-06
UHNhcdna0009136	Hs.37860	10661	KLF1	0.0457222	0.26015	0.256079	0.0791819	-0.392827	0.340326	0.690415	0.577953	-0.607924	0.198811	0.999862	0.885773	0.539308	0.847536	0.160382	0.438152	0.0246593	0.0792249	0.0412154	0.999211	2.28874e-06
UHNhcdna0008780	Hs.335057	4735	SEPT2	0.197346	-0.0501015	-0.243284	-0.919615	-0.54976	0.16571	0.0856794	-0.475789	-0.712709	0.0441007	0.999862	0.998934	0.650202	0.00468176	0.0800669	0.88924	0.960334	0.298802	0.0376571	0.999211	2.33731e-06
UHNhcdna0012473	Hs.42151	3176	HNMT	-0.0827919	-0.620518	-0.478003	-0.555888	-1.28228	-0.103459	-0.76776	-0.740419	-0.0128976	-0.129031	0.999862	0.448944	0.405151	0.250527	0.0022538	0.963387	0.136749	0.177223	0.986799	0.999211	2.36401e-06
UHNhcdna0014148	Hs.386225	2997	GYS1	-0.116655	-0.0585533	-0.984	-0.669714	-0.456179	-0.442341	-0.880009	-0.870854	-0.146062	-0.455306	0.999862	0.998934	0.0234892	0.135481	0.301186	0.55245	0.0719964	0.0792249	0.823481	0.999211	2.48218e-06
UHNhcdna0007905	Hs.433901	1351	COX8A	0.134621	-0.226306	-0.703177	-0.279171	-0.12689	-0.276797	-0.37191	-0.440462	0.580635	0.175463	0.999862	0.941446	0.00865371	0.369952	0.671725	0.55245	0.305043	0.195944	0.0376571	0.999211	2.51515e-06
UHNhcdna0008773	Hs.442498	5348	FXYD1	-0.170331	0.0100857	-0.626859	-0.883855	-0.665299	-0.479918	-0.692578	-0.133049	-0.607447	-0.465184	0.999862	0.998934	0.14195	0.0250695	0.0753528	0.425634	0.137538	0.913954	0.179755	0.999211	2.57383e-06
UHNhcdna0018216	Hs.192374	7184	HSP90B1	0.777819	-0.845817	0.27874	0.289865	0.220457	1.03518	0.576463	-0.808309	0.341423	0.346415	0.627446	0.0948228	0.658511	0.534538	0.599348	0.0248918	0.245637	0.0677152	0.504053	0.999211	2.61745e-06
UHNhcdna0011804	Hs.467740	23175	LPIN1	-0.0739168	0.174658	-0.0918832	-0.402877	-0.676989	-0.196287	0.292802	0.0196284	-0.629656	-0.014287	0.999862	0.998934	0.876069	0.13041	0.0050556	0.725524	0.456273	0.987104	0.0139085	0.999211	2.61984e-06
UHNhcdna0014344	Hs.651225	23410	SIRT3	0.222811	0.163965	0.147919	0.939726	0.517416	0.557357	0.497829	0.490461	0.120688	0.204507	0.999862	0.998934	0.822025	0.0035262	0.0986498	0.186709	0.228285	0.268231	0.809146	0.999211	2.63998e-06
UHNhcdna0001493	Hs.154163	3275	PRMT2	0.180969	0.467704	0.301355	0.487728	0.659763	0.373951	0.673102	0.457305	0.388658	0.0662691	0.999862	0.422062	0.507891	0.147738	0.0286471	0.452969	0.0639345	0.306103	0.330577	0.999211	2.65619e-06
UHNhcdna0004219	Hs.377484	573	BAG1	0.148644	0.239728	0.181327	0.241771	-0.127346	0.332101	0.665954	0.309617	-0.143784	0.161769	0.999862	0.668831	0.539308	0.288302	0.558419	0.212843	0.00141328	0.254413	0.599816	0.999211	2.66321e-06
UHNhcdna0016393	Hs.599195	79856	SNX22	-0.127709	-0.118716	-0.282082	-0.211318	-1.04683	0.174913	0.260198	0.0454485	-0.671533	-0.387093	0.999862	0.998934	0.517304	0.57349	0.000476976	0.847545	0.684668	0.953974	0.0343268	0.999211	2.68358e-06
UHNhcdna0005543	Hs.481186	1182	CLCN3	0.122791	0.400452	-0.76744	-0.868329	-0.325297	-0.657795	-0.782091	0.289679	-0.560006	0.0792574	0.999862	0.829037	0.0637393	0.0320255	0.442799	0.217227	0.0899118	0.762746	0.241695	0.999211	2.69564e-06
UHNhcdna0014545	Hs.498727	1718	DHCR24	-0.0649739	-0.41687	-0.414155	-0.4557	-0.35829	-0.52978	-0.0896405	-0.4975	-0.414125	-0.190935	0.999862	0.362962	0.164294	0.103032	0.179806	0.122288	0.941475	0.126024	0.185551	0.999211	2.97144e-06
UHNhcdna0006633	Hs.166556	951	CD37	-0.420569	-0.557129	-1.11101	-0.184002	-0.690557	-0.678249	-0.898211	-0.628264	-0.243947	-0.461207	0.999862	0.613856	0.0131558	0.756454	0.109427	0.262159	0.0769855	0.323677	0.704304	0.999211	3.07278e-06
UHNhcdna0002226	Hs.369488	10311	DSCR3	-0.150426	0.302848	0.147658	-0.0799907	-0.547906	0.210886	0.318967	0.46922	-0.520607	-0.101712	0.999862	0.572812	0.714367	0.808969	0.0147572	0.642757	0.32345	0.0901007	0.034261	0.999211	3.1322e-06
UHNhcdna0007836	Hs.503787	1615	DARS	0.152114	-0.168978	-0.74194	-0.0904301	-0.479418	-0.0850503	0.143344	-0.463956	-0.184037	0.193284	0.999862	0.998934	0.00211457	0.786627	0.0376861	0.936493	0.838462	0.112005	0.576287	0.999211	3.17082e-06
UHNhcdna0013096	Hs.120759	338	APOB	0.30956	0.775634	1.02469	1.04694	1.28745	1.00666	0.794854	1.03964	1.49554	0.475902	0.999862	0.751564	0.208643	0.169344	0.0582351	0.319027	0.482358	0.295506	0.0468575	0.999211	3.29203e-06
UHNhcdna0006539	Hs.528780	2935	GSPT1	0.192979	-0.276299	-0.511825	-0.286022	-0.522703	-0.0547044	-0.182832	-0.473127	0.415447	0.199274	0.999862	0.746099	0.0460906	0.315738	0.027382	0.969041	0.757294	0.113605	0.139374	0.999211	3.4513e-06
UHNhcdna0017553	Hs.651104	244	ANXA8	0.019379	0.104736	1.17016	0.487677	1.31695	0.578064	0.660946	0.46387	1.61364	0.549355	0.999862	0.998934	0.0780165	0.527577	0.0288173	0.639542	0.536626	0.759167	0.0112717	0.999211	3.47638e-06
UHNhcdna0018339	Hs.502876	388	RHOB	-0.00638209	0.487714	0.13786	-0.586889	-0.287647	-0.60523	-0.0227662	0.142136	-1.14023	-0.0764158	0.999862	0.466553	0.861441	0.106024	0.434716	0.185396	0.995244	0.898019	0.00116342	0.999211	3.56766e-06
UHNhcdna0016227	Hs.123070	3236	HOXD10	0.0584892	-0.751718	-0.653287	-0.793481	-0.916537	-0.168895	-0.555801	-0.432518	-0.0894668	-0.169049	0.999862	0.203091	0.134597	0.0543631	0.0168325	0.924625	0.31095	0.556212	0.896969	0.999211	3.58466e-06
UHNhcdna0017217	Hs.292356	1536	CYBB	0.480916	-1.26576	-1.40042	0.0420618	-1.23637	-0.505355	-1.2921	-1.28258	-0.570024	0.448253	0.999862	0.216144	0.0496325	0.964531	0.0620668	0.750835	0.108696	0.126656	0.549657	0.999211	3.64549e-06
UHNhcdna0007246	Hs.348387	2948	GSTM4	-0.466285	-0.0242855	0.398114	-0.2257	0.551179	-0.716342	0.0556069	0.689492	-0.212808	-0.779415	0.999862	0.998934	0.294823	0.561935	0.0655761	0.0657485	0.970051	0.0543581	0.622748	0.15941	3.73457e-06
UHNhcdna0006830	Hs.530687	6050	RNH1	-0.307893	0.151547	-0.873522	-0.179261	0.0540975	-0.6024	-0.63693	-0.462474	0.229836	-0.142648	0.999862	0.998934	0.00456612	0.651508	0.897182	0.12555	0.0715369	0.271826	0.579342	0.999211	3.76752e-06
UHNhcdna0001189	Hs.631923	5576	PRKAR2A	-0.0633303	0.0234168	-0.800001	-0.708754	-0.79564	-0.45421	-0.695387	0.35041	-0.755426	-0.316889	0.999862	0.998934	0.0740272	0.114596	0.0525891	0.542269	0.194194	0.717395	0.113513	0.999211	3.81808e-06
UHNhcdna0014015	Hs.520943	7458	EIF4H	0.211626	-0.181726	-0.730298	-0.84758	-0.444422	-0.137308	-0.122465	-0.59547	-0.470735	0.264315	0.999862	0.998934	0.0385377	0.0136012	0.19633	0.924625	0.935213	0.169398	0.254235	0.999211	3.82475e-06
UHNhcdna0011509	Hs.127675	2055	CLN8	-0.0624789	0.131161	-0.0656349	-0.063891	-0.768113	0.106525	0.220055	-0.0137703	-0.561004	-0.294658	0.999862	0.998934	0.906168	0.847536	0.000629525	0.916476	0.60412	0.987126	0.0152641	0.999211	4.02532e-06
UHNhcdna0007267	Hs.571748	1038	CDR1	-0.188759	-0.433032	-0.229883	-0.835288	-0.527568	-0.539596	-0.482745	-0.0610209	-0.0699744	-0.240355	0.999862	0.46057	0.646509	0.00635912	0.0719474	0.180415	0.209769	0.944963	0.893103	0.999211	4.3472e-06
UHNhcdna0007437	Hs.36992	495	ATP4A	0.0321089	1.13613	-0.0285171	-0.859645	0.259781	0.127594	-0.189954	1.3011	-0.667733	-0.412456	0.999862	0.0551885	0.984213	0.0765366	0.613068	0.955237	0.920605	0.00844386	0.230211	0.999211	4.35275e-06
UHNhcdna0005203	Hs.78065	730	C7	0.211887	0.0544557	-0.300992	-0.643977	-0.73795	0.101121	-0.0241266	0.227904	-0.561667	0.221654	0.999862	0.998934	0.451989	0.0281926	0.00790438	0.936493	0.988044	0.729521	0.0730727	0.999211	4.95837e-06
UHNhcdna0007002	Hs.444118	4175	MCM6	0.039771	-1.11352	-1.28004	0.111214	-1.06972	-0.133258	-0.369759	-1.06616	-0.225707	-0.405374	0.999862	0.136015	0.0194111	0.89473	0.0371854	0.963387	0.782736	0.096076	0.784828	0.999211	4.99004e-06
UHNhcdna0014264	Hs.433732	1195	CLK1	0.187531	0.102852	0.397181	1.38935	-0.0158731	0.0335096	0.451786	0.129858	0.0580653	0.171029	0.999862	0.998934	0.376353	4.72043e-05	0.974722	0.995418	0.346976	0.905936	0.926953	0.999211	5.01247e-06
UHNhcdna0017965	Hs.12341	103	ADAR	0.0173851	-0.0847422	-0.645666	-1.204	-0.22742	0.000927049	-0.290739	-0.06693	-0.179714	0.0422719	0.999862	0.998934	0.0656603	0.00031127	0.534362	0.999767	0.684668	0.944963	0.713146	0.999211	5.02784e-06
UHNhcdna0017380	Hs.505654	3678	ITGA5	-0.454704	-0.157972	-0.425666	-0.990348	-0.579465	-0.531881	-0.41557	0.100718	-0.0293331	-0.420608	0.999862	0.998934	0.294401	0.00295593	0.0705336	0.236435	0.393048	0.914072	0.966713	0.999211	5.03036e-06
UHNhcdna0015682	Hs.632339	9321	TRIP11	0.0404409	0.363412	0.467	1.44479	1.55758	0.386673	0.419391	0.722443	0.407212	0.6317	0.999862	0.998934	0.605345	0.0122052	0.00450646	0.795235	0.757294	0.429802	0.604599	0.999211	5.20011e-06
UHNhcdna0018281	Hs.515210	3337	DNAJB1	-0.0480186	-0.00482779	-0.0836422	1.40293	-0.35517	-0.137582	-0.0914409	-0.315221	0.421012	-0.0450729	0.999862	0.998934	0.92279	7.80828e-05	0.347137	0.924625	0.963165	0.677809	0.35761	0.999211	5.3886e-06
UHNhcdna0013790	Hs.177275	57226	LYRM2	0.122689	0.0103362	0.206633	0.096429	-0.697725	0.396416	0.594584	0.417839	-0.411202	-0.0188525	0.999862	0.998934	0.652827	0.80652	0.00904068	0.315896	0.0633768	0.276929	0.212284	0.999211	5.59123e-06
UHNhcdna0013792	Hs.645285	4072	TACSTD1	-0.00617649	0.110953	0.0129049	-0.516354	-0.60293	-0.0427554	0.036714	-0.0397342	-0.67529	-0.103353	0.999862	0.998934	0.985418	0.0499918	0.0144631	0.975613	0.976165	0.953048	0.00870547	0.999211	5.61853e-06
UHNhcdna0018391	Hs.573688	9588	PRDX6	-0.115499	-0.0916728	-0.429524	-0.510403	-0.702422	-0.0632688	-0.35878	-0.478807	-0.306224	-0.20553	0.999862	0.998934	0.185163	0.0893477	0.0112586	0.969041	0.39296	0.195442	0.4154	0.999211	5.74687e-06
UHNhcdna0000887	Hs.590970	558	AXL	0.495159	-0.987942	-0.984003	-0.281074	-0.781608	-0.0781628	-0.632967	-1.11303	0.151824	0.452397	0.999862	0.148294	0.0498871	0.654312	0.0980662	0.975613	0.353481	0.0422459	0.84125	0.999211	5.81255e-06
UHNhcdna0000929	Hs.22180	3362	HTR6	-0.0253157	-0.0512488	-0.529607	-1.14103	-0.355613	-0.617298	-1.01596	-0.77527	-0.821985	-0.197454	0.999862	0.998934	0.434686	0.0231224	0.508384	0.420755	0.0758617	0.248986	0.14546	0.999211	5.89528e-06
UHNhcdna0018186	Hs.275243	6277	S100A6	0.0146843	0.187109	-0.26429	-0.801334	-0.0540801	0.236111	0.0488319	-0.521656	-0.0555583	-0.247543	0.999862	0.987854	0.399372	0.000666944	0.858653	0.575239	0.966204	0.0543581	0.88967	0.999211	6.06716e-06
UHNhcdna0011845	Hs.388927	7528	YY1	0.203164	-0.10634	-0.553095	-0.90829	-0.240709	0.145643	-0.310172	-0.408351	-0.230616	0.129962	0.999862	0.998934	0.0727313	0.00208181	0.44212	0.895668	0.531586	0.346656	0.565141	0.999211	6.23179e-06
UHNhcdna0006055	Hs.77348	3248	HPGD	0.507681	0.145094	0.771921	1.03469	1.54478	0.094018	0.407526	0.906314	0.597964	0.512519	0.999862	0.998934	0.247176	0.0798585	0.00446211	0.975613	0.767683	0.226603	0.420093	0.999211	6.26719e-06
UHNhcdna0008641	Hs.585653	8650	NUMB	-0.131488	0.146484	-0.177124	-0.598915	-0.497773	0.0853292	-0.044616	0.157693	-0.485335	-0.174025	0.999862	0.998934	0.643384	0.0107374	0.0256336	0.926454	0.966204	0.78635	0.0508148	0.999211	6.32137e-06
UHNhcdna0009327	Hs.191887	10952	SEC61B	0.130984	0.123179	0.047742	-0.0328918	-0.51132	0.37114	0.448344	-0.0738244	-0.157276	0.0360648	0.999862	0.998934	0.918972	0.911699	0.00436377	0.122288	0.0295693	0.900468	0.539698	0.999211	6.41199e-06
UHNhcdna0013785	Hs.75318	7277	TUBA1	-0.429841	-0.314601	-0.812917	-0.0947743	-0.604775	-0.108547	-0.450738	0.223205	0.245621	0.218834	0.999862	0.751564	0.00495666	0.816679	0.0275878	0.924625	0.217304	0.734957	0.530191	0.999211	6.5652e-06
UHNhcdna0014904	Hs.146393	9709	HERPUD1	-0.148722	-0.405585	-0.889728	0.855566	-0.477939	-0.811654	-0.336585	-0.879048	-0.292875	-0.406266	0.999862	0.891914	0.0530134	0.0640708	0.301834	0.162787	0.740013	0.0968585	0.638124	0.999211	6.80198e-06
UHNhcdna0011026	Hs.274184	7030	TFE3	-0.214543	0.34255	0.606144	-0.197386	0.396671	0.367396	0.561889	0.525406	-0.577809	-0.211284	0.999862	0.751811	0.0636497	0.620971	0.211207	0.458395	0.135179	0.194186	0.0952052	0.999211	7.18301e-06
UHNhcdna0059073	Hs.435771	8539	API5	-0.0409399	0.131538	0.534276	0.193684	-0.216618	-0.137201	0.372545	-0.70768	-0.283565	-0.0684336	0.999862	0.998934	0.0422953	0.534051	0.421623	0.865635	0.266901	0.00900236	0.38961	0.999211	7.702e-06
UHNhcdna0016072	Hs.643743	3843	RANBP5	0.28965	-0.554296	-0.861539	-0.766908	-1.4952	0.353397	-0.142613	-1.78117	0.459705	-0.217245	0.999862	0.949835	0.276011	0.308834	0.0174576	0.867286	0.966204	0.0110811	0.611108	0.999211	8.01336e-06
UHNhcdna0008045	Hs.497118	1337	COX6A1	0.218938	-0.196651	-0.53129	-0.647353	-0.515797	-0.0148904	-0.108697	-0.277141	0.0872066	-0.0990808	0.999862	0.998934	0.0459083	0.0124044	0.0356133	0.995418	0.918501	0.561214	0.827681	0.999211	8.59588e-06
UHNhcdna0007520	Hs.443874	6529	SLC6A1	-0.104153	0.285219	-0.349158	-0.897438	-0.592879	-0.532711	-0.251241	-0.149769	0.158028	-0.175818	0.999862	0.906939	0.412442	0.00468176	0.0518443	0.20723	0.722081	0.869778	0.729725	0.999211	8.61496e-06
UHNhcdna0002106	Hs.1614	1138	CHRNA5	-0.216783	-0.124646	-0.883937	-0.616126	-0.415715	-0.644478	-0.60111	-0.717537	-0.237182	-0.0950562	0.999862	0.998934	0.0322909	0.147738	0.319443	0.227635	0.249517	0.14922	0.678831	0.999211	8.75038e-06
UHNhcdna0006845	Hs.89575	974	CD79B	0.349893	0.0855122	0.684781	0.915637	0.814484	0.511742	0.758832	0.30443	0.73317	-0.0929524	0.999862	0.998934	0.189875	0.0546486	0.0656084	0.512449	0.189065	0.791262	0.169864	0.999211	8.84755e-06
UHNhcdna0008264	Hs.465413	1528	CYB5A	0.0807662	0.170077	0.571946	-0.211622	-0.353726	0.462155	0.763781	0.207567	-0.311524	-0.175556	0.999862	0.998934	0.0584987	0.559496	0.233581	0.241279	0.0150987	0.768752	0.414958	0.999211	8.86674e-06
UHNhcdna0015870	Hs.465849	5300	PIN1	-0.0472453	-0.255948	-0.549785	-0.481663	-0.554585	0.0384377	-0.33741	-0.734451	-0.0546371	-0.101917	0.999862	0.953352	0.0898197	0.135871	0.0582351	0.986387	0.497171	0.0294093	0.917768	0.999211	8.95995e-06
UHNhcdna0015053	Hs.427202	7276	TTR	0.00361615	0.787628	0.231312	1.02459	1.754	1.02241	0.451106	0.587205	0.66034	0.347722	0.999862	0.599937	0.870991	0.115716	0.00342814	0.217524	0.761393	0.630709	0.414958	0.999211	8.97665e-06
UHNhcdna0016577	Hs.568044	399665	FAM102A	0.170174	0.238056	0.176758	-0.144801	-0.41951	0.352959	0.491901	0.428543	-0.422917	0.0597796	0.999862	0.835756	0.656603	0.637452	0.0682615	0.289181	0.0749742	0.152146	0.114191	0.999211	8.98623e-06
UHNhcdna0018386	Hs.1905	5617	PRL	0.0991541	0.0996242	-0.0745625	-0.114157	-0.908403	0.107366	0.32184	0.160376	-0.501278	-0.0151962	0.999862	0.998934	0.908141	0.750635	0.000529045	0.924625	0.414247	0.822988	0.0822628	0.999211	9.3332e-06
UHNhcdna0013547	Hs.54941	5256	PHKA2	0.0842208	-0.508846	-1.08419	-0.786631	-0.84916	-0.599263	-0.261323	-0.124406	-0.0905395	-0.178987	0.999862	0.713449	0.0151906	0.0875604	0.0437182	0.345484	0.837773	0.918182	0.911125	0.999211	1.00361e-05
UHNhcdna0009713	Hs.1227	210	ALAD	-0.131228	-0.153356	-0.589975	-0.701876	-0.5878	-0.55074	-0.461235	-0.0818549	-0.335636	-0.208407	0.999862	0.998934	0.104405	0.0436872	0.0714136	0.223991	0.325503	0.932118	0.455688	0.999211	1.00673e-05
UHNhcdna0016647	Hs.369453	55208	DCUN1D2	0.0786686	0.167071	0.497427	0.25834	-0.508365	0.357439	0.640876	0.366259	-0.460064	-0.0773147	0.999862	0.998934	0.12448	0.469915	0.0765953	0.444616	0.0621687	0.445803	0.186199	0.999211	1.02596e-05
UHNhcdna0002635	Hs.79101	900	CCNG1	0.0570355	-0.785047	-0.520454	0.125261	-2.15141	0.00111544	-0.446044	-0.306002	-0.405274	-0.451209	0.999862	0.466553	0.518225	0.886037	0.000137128	0.999767	0.718263	0.840312	0.596439	0.999211	1.05629e-05
UHNhcdna0013303	Hs.652397	7078	TIMP3	0.0625499	-0.0769515	-0.713294	-0.669043	-0.432151	-0.514355	-0.257809	-0.108823	-0.326205	-0.162427	0.999862	0.998934	0.0274815	0.0373097	0.167486	0.223991	0.704788	0.91268	0.42908	0.999211	1.05955e-05
UHNhcdna0010807	Hs.7636	2242	FES	-0.214472	0.201485	-0.660977	-0.996207	-0.30494	-0.771611	-0.87945	-0.425363	-0.738808	-0.338106	0.999862	0.998934	0.22226	0.0359041	0.545993	0.21674	0.105523	0.647472	0.169864	0.999211	1.09379e-05
UHNhcdna0016744	Hs.161000	5926	ARID4A	-0.0118746	0.122487	0.0356738	-0.145147	-0.618728	0.277733	0.512918	0.424902	-0.577629	0.0136593	0.999862	0.998934	0.96235	0.690252	0.0192423	0.575239	0.114412	0.263914	0.0508148	0.999211	1.12591e-05
UHNhcdna0014951	Hs.632535	6741	SSB	1.0089	-0.603509	-0.537233	0.324755	-0.242269	0.680631	0.273547	-0.879792	0.459828	0.521976	0.229093	0.362962	0.23218	0.488248	0.565553	0.180415	0.774139	0.0434272	0.349682	0.999211	1.12978e-05
UHNhcdna0014109	Hs.2785	3872	KRT17	0.0250468	0.19248	0.135597	0.998742	1.05524	0.442716	0.130549	0.281113	0.563441	-0.0632864	0.999862	0.998934	0.89451	0.0163079	0.00778234	0.538604	0.945554	0.785212	0.260064	0.999211	1.17829e-05
UHNhcdna0059099	Hs.492280	540	ATP7B	0.00961627	-0.274323	-0.403303	-1.18989	-0.270631	-0.751442	-0.492793	-0.158292	-0.957785	-0.273934	0.999862	0.998934	0.549631	0.0086457	0.582923	0.212843	0.504545	0.911981	0.0456874	0.999211	1.23697e-05
UHNhcdna0017425	Hs.126521	3055	HCK	-0.196969	0.220053	-1.09148	-1.04683	-0.974259	-0.578446	-0.996687	-0.205262	-0.758347	-0.231326	0.999862	0.998934	0.0738621	0.0849693	0.0835651	0.577494	0.161346	0.911981	0.290487	0.999211	1.29199e-05
UHNhcdna0012453	Hs.437060	54205	CYCS	0.183561	-0.099062	0.156418	-0.165544	-0.60883	0.0232089	-0.0118853	-0.504801	-0.0955482	0.163678	0.999862	0.998934	0.639312	0.50574	0.00227136	0.990704	0.995244	0.0251773	0.749265	0.999211	1.36326e-05
UHNhcdna0013467	Hs.14623	10437	IFI30	-0.250555	0.191729	1.54732	-0.48762	-0.0704162	-0.521119	0.659078	1.59178	0.199612	-0.0874058	0.999862	0.998934	0.00975264	0.495229	0.93583	0.652235	0.490922	0.0119433	0.828373	0.999211	1.42898e-05
UHNhcdna0015710	Hs.370771	1026	CDKN1A	-0.858961	0.79153	0.694117	-0.0375786	0.0134524	0.191678	0.178353	0.373739	-0.279855	-1.01153	0.258581	0.0916456	0.0548627	0.942192	0.975748	0.861204	0.8804	0.563656	0.564575	0.0510257	1.47155e-05
UHNhcdna0001890	Hs.473648	2618	GART	0.209962	0.401966	0.467801	1.18209	0.317254	0.406824	0.0044891	0.585947	1.33415	-0.000778187	0.999862	0.987854	0.523179	0.0208473	0.566125	0.711767	0.998633	0.502402	0.00870547	0.999319	1.89468e-05
UHNhcdna0008744	Hs.169998	683	BST1	-0.172167	0.0819777	-0.0992783	-0.1118	-0.797029	0.22373	0.258305	0.250022	-0.53222	-0.111065	0.999862	0.998934	0.869846	0.755724	0.00191077	0.680252	0.59044	0.630709	0.0603418	0.999211	1.9162e-05
UHNhcdna0059092	Hs.530597	91452	ACBD5	-0.00922249	0.180167	-0.136833	-0.294325	-0.623679	0.230674	0.324841	0.193781	-0.348985	-0.0279012	0.999862	0.989888	0.734837	0.254719	0.00455978	0.575239	0.298042	0.701746	0.194637	0.999211	1.97656e-05
UHNhcdna0059076	Hs.473163	655	BMP7	-0.289306	0.0585028	0.844742	1.43395	1.47697	0.0382041	0.333511	0.244694	0.790993	0.0907964	0.999862	0.998934	0.256451	0.0244561	0.0144764	0.995418	0.868037	0.902419	0.3135	0.999211	2.21501e-05
UHNhcdna0018403	Hs.646903	727947	LOC727947	0.715327	-0.426457	0.0354599	-0.265042	-0.35986	0.290209	0.247348	-0.453723	-0.147454	0.375139	0.105876	0.248915	0.956059	0.345086	0.132977	0.445127	0.554694	0.125463	0.669779	0.925167	2.21943e-05
UHNhcdna0014634	Hs.334612	6635	SNRPE	0.513871	0.121373	-0.616555	0.0960483	-0.42801	-0.167491	-0.324003	-0.727322	0.329089	0.351989	0.999862	0.998934	0.0442125	0.820709	0.144292	0.854251	0.503982	0.0254365	0.389711	0.999211	2.23004e-05
UHNhcdna0011441	Hs.116459	4122	MAN2A2	-0.29962	-0.434594	-0.735203	-0.515798	-0.160877	-0.501536	-0.377964	-0.79627	-0.269247	-0.249996	0.999862	0.666582	0.0486367	0.186116	0.694435	0.331643	0.533678	0.0543581	0.580357	0.999211	2.33744e-05
UHNhcdna0016771	Hs.534808	3614	IMPDH1	0.0657644	0.0144474	0.0450062	0.0158995	-0.741611	0.366066	0.573477	0.330303	-0.618335	-0.126331	0.999862	0.998934	0.956059	0.968466	0.013077	0.45402	0.115296	0.565419	0.0655043	0.999211	2.34283e-05
UHNhcdna0059084	Hs.432395	2863	GPR39	0.00954069	0.130322	0.158123	-0.139748	-0.372576	0.234351	0.382776	0.382281	-0.471868	-0.239359	0.999862	0.998934	0.672806	0.622466	0.0840453	0.547897	0.161346	0.179603	0.0467626	0.999211	2.60808e-05
UHNhcdna0017884	Hs.55276	3750	KCND1	0.257531	0.0670712	0.766879	0.0749104	0.780336	0.161769	0.666377	0.285508	0.191185	0.0338363	0.999862	0.998934	0.0332787	0.889676	0.0190901	0.918652	0.101713	0.717711	0.706499	0.999211	2.67257e-05
UHNhcdna0015866	Hs.592298	5494	PPM1A	0.202993	-0.254407	-0.811228	-0.92802	-0.53364	0.225466	-0.403697	-0.797356	-0.481863	0.049562	0.999862	0.998934	0.08334	0.0412055	0.23812	0.88924	0.647604	0.14922	0.406455	0.999211	2.8504e-05
UHNhcdna0008731	Hs.444488	6694	SPP2	0.119547	0.242813	0.273996	0.0621026	-0.321244	0.42063	0.683001	0.505448	-0.4879	0.165851	0.999862	0.954632	0.512858	0.890148	0.286964	0.303512	0.0340444	0.171833	0.138201	0.999211	3.0659e-05
UHNhcdna0011032	Hs.515517	6141	RPL18	-0.0640698	0.102121	0.0197629	-0.463597	-0.656214	-0.521916	-0.275894	0.155675	0.0259694	-0.0645448	0.999862	0.998934	0.978813	0.0855486	0.0082641	0.113117	0.519346	0.822988	0.961672	0.999211	3.21106e-05
UHNhcdna0013002	Hs.544008	391811	LOC391811	0.371254	-0.230205	-0.959496	-0.145216	-0.370906	-0.149893	-0.534659	-0.964931	0.235155	0.192802	0.999862	0.998934	0.0180714	0.794328	0.382487	0.924625	0.332125	0.0286441	0.68107	0.999211	3.28275e-05
UHNhcdna0006849	Hs.2131	552	AVPR1A	-0.574238	0.283211	0.331558	0.671383	1.60219	0.238056	0.417786	1.11991	-0.0160442	0.0863276	0.999862	0.998934	0.734151	0.287022	0.00275403	0.924625	0.740013	0.0844519	0.986799	0.999211	3.30253e-05
UHNhcdna0015385	Hs.406234	11261	CHP	-0.0287786	0.238953	-0.151869	-0.377111	-0.674299	0.0651737	0.137501	0.0701661	-0.371272	-0.0210678	0.999862	0.826673	0.711053	0.132196	0.00327779	0.955237	0.84027	0.915056	0.177303	0.999211	3.3138e-05
UHNhcdna0000363	Hs.46732	4129	MAOB	0.17676	0.241904	0.369117	0.789203	2.43668	0.365607	0.599191	0.571202	0.706979	0.319216	0.999862	0.998934	0.789822	0.341837	0.000607254	0.88924	0.69619	0.727662	0.45715	0.999211	3.36967e-05
UHNhcdna0000098	Hs.134406	3240	HP	-0.164508	-0.11585	-0.318433	-0.71469	-0.881037	0.100409	0.0948769	-0.0658013	-0.609619	-0.173364	0.999862	0.998934	0.550361	0.0528697	0.0106121	0.953288	0.960334	0.945963	0.130862	0.999211	3.4924e-05
UHNhcdna0010929	Hs.548018	3927	LASP1	-0.210818	-0.160624	-0.462094	-0.820229	-0.354476	-0.172261	-0.178103	-0.248072	-0.314689	-0.450304	0.999862	0.998934	0.154509	0.00511491	0.235183	0.843403	0.833162	0.701746	0.413473	0.946909	3.58405e-05
UHNhcdna0013268	Hs.514682	284613	CYB561D1	-0.0582065	0.18354	-0.00327307	-0.0722806	-0.633179	0.218588	0.368674	0.38368	-0.182838	-0.0834004	0.999862	0.977977	0.996836	0.822715	0.00384736	0.589128	0.194194	0.186536	0.558993	0.999211	3.6777e-05
UHNhcdna0004341	Hs.90073	1434	CSE1L	0.521788	-0.552105	-0.793029	-0.495762	-0.485763	-0.013887	-0.0145764	-1.19209	0.565171	0.375315	0.999862	0.661498	0.104405	0.34849	0.306059	0.999429	0.995244	0.0161379	0.324131	0.999211	3.82906e-05
UHNhcdna0015896	Hs.250723	439921	MXRA7	-0.204853	0.0426398	-0.42657	-0.916605	-0.758005	0.0308123	-0.116397	-0.0139321	-0.933446	-0.358636	0.999862	0.998934	0.481041	0.0359041	0.0647528	0.995418	0.960334	0.991624	0.0386869	0.999211	4.09315e-05
UHNhcdna0002649	Hs.460960	3423	IDS	0.123761	0.229481	0.0774634	0.0874167	-0.273297	0.358981	0.794083	0.49395	-0.693453	0.153359	0.999862	0.998934	0.92279	0.853824	0.421623	0.504349	0.0233718	0.263512	0.0412154	0.999211	4.24438e-05
UHNhcdna0008580	Hs.437178	37	ACADVL	-0.0831978	-0.00635424	-0.154874	-0.022318	-0.762068	0.333343	0.407278	-0.0996753	-0.473727	-0.177246	0.999862	0.998934	0.758522	0.955601	0.00425644	0.441941	0.266901	0.911981	0.129832	0.999211	4.30038e-05
UHNhcdna0013332	Hs.600384	138050	HGSNAT	-0.102104	-0.296765	-0.750877	0.235689	-0.30276	-0.427733	-0.505995	-0.7361	-0.386836	-0.259831	0.999862	0.959206	0.0423339	0.599454	0.424306	0.445127	0.298042	0.0791522	0.407702	0.999211	4.41773e-05
UHNhcdna0007074	Hs.151706	9704	DHX34	-0.100525	-0.00988507	-0.390158	-0.914097	-0.210881	-0.339193	-0.482211	-0.125566	-0.562767	-0.23408	0.999862	0.998934	0.38884	0.00830198	0.572585	0.579215	0.304918	0.91085	0.152418	0.999211	4.52306e-05
UHNhcdna0011840	Hs.75850	8936	WASF1	0.0178652	-0.207397	-0.0964713	-0.413805	-0.324834	-0.066705	-0.196364	-0.642014	-0.123288	0.121765	0.999862	0.912632	0.844187	0.0876705	0.158507	0.953288	0.690497	0.00931386	0.713146	0.999211	4.67659e-05
UHNhcdna0059088	Hs.647898	647039	LOC647039	0.0467468	0.528208	0.711967	0.904617	1.36276	0.5131	0.3779	0.63326	0.656357	0.29961	0.999862	0.885773	0.307269	0.132264	0.0129231	0.642737	0.805818	0.530892	0.369158	0.999211	4.71775e-05
UHNhcdna0015839	Hs.74047	2109	ETFB	-0.00442238	0.0556935	-0.26646	-0.446621	-0.603324	-0.122607	-0.154177	0.097073	0.34678	0.0310123	0.999862	0.998934	0.413308	0.0780645	0.00978805	0.889811	0.822232	0.898833	0.233279	0.999211	4.83508e-05
UHNhcdna0014499	Hs.84244	3745	KCNB1	-0.0419144	0.347778	0.301729	-0.429203	-0.550467	0.0581312	0.110481	0.411112	-1.0726	-0.0134721	0.999862	0.885773	0.612321	0.31779	0.137548	0.975613	0.954954	0.546663	0.00405651	0.999211	4.89356e-05
UHNhcdna0007136	Hs.76152	358	AQP1	0.153624	0.216196	-0.7402	-1.01792	-0.531563	-0.591529	-0.635439	0.189996	-0.777014	-0.0334752	0.999862	0.998934	0.17579	0.0412891	0.293031	0.438152	0.353481	0.902419	0.167244	0.999211	4.96164e-05
UHNhcdna0011538	Hs.143961	6362	CCL18	0.0162448	0.0699631	0.629462	-0.413076	-0.546364	0.613828	0.590861	-0.517632	-0.00157355	-0.264859	0.999862	0.998934	0.104405	0.318506	0.125041	0.197058	0.193211	0.317125	0.997832	0.999211	4.99964e-05
UHNhcdna0011185	Hs.518805	3159	HMGA1	0.0847481	-0.324028	-0.1651	-0.360587	-0.652022	-0.394205	-0.341305	0.0164408	-0.394542	0.222544	0.999862	0.695173	0.734837	0.242284	0.0141648	0.313865	0.398711	0.987126	0.232328	0.999211	5.02676e-05
UHNhcdna0001950	Hs.481918	6507	SLC1A3	0.0632363	-0.399061	0.746807	0.067858	0.237115	0.248936	0.926348	-0.234461	0.0295192	0.0462047	0.999862	0.674162	0.0301313	0.896064	0.512747	0.741763	0.0097909	0.773832	0.966713	0.999211	5.06586e-05
UHNhcdna0006250	Hs.99855	2358	FPRL1	-1.18308	-0.609621	-0.335519	-0.414838	-0.330513	-1.05305	-0.578579	-0.338833	-0.347659	-0.493741	0.149793	0.46057	0.630117	0.416096	0.474147	0.0461692	0.327625	0.729521	0.558086	0.999211	5.27765e-05
UHNhcdna0014998	Hs.518808	174	AFP	-0.435561	0.316528	0.0522607	0.812409	1.3201	0.11442	0.0577139	1.055	0.560547	-0.112454	0.999862	0.998934	0.973047	0.151105	0.00973495	0.969041	0.984273	0.0941857	0.420093	0.999211	5.39099e-05
UHNhcdna0010264	Hs.1430	2160	F11	-0.0860361	0.196381	0.337111	0.798597	1.87297	-0.157197	0.539577	0.916617	0.66912	0.219164	0.999862	0.998934	0.78654	0.278069	0.00275077	0.963387	0.69619	0.323677	0.42908	0.999211	5.59294e-05
UHNhcdna0017761	Hs.180909	5052	PRDX1	0.0809987	0.288076	-0.234162	-0.261711	0.376602	0.58582	0.758316	0.0204826	-0.390461	-0.165376	0.999862	0.885773	0.639312	0.479569	0.226737	0.135487	0.0232532	0.987126	0.304754	0.999211	5.83054e-05
UHNhcdna0009006	Hs.90875	5877	RABIF	0.0863476	0.265864	0.139125	-0.101339	-0.428223	0.317603	0.560506	0.382302	-0.455562	-0.00622923	0.999862	0.833452	0.78654	0.782447	0.0986498	0.44751	0.0673436	0.314844	0.129832	0.999211	6.22767e-05
UHNhcdna0014988	Hs.274531	23517	SKIV2L2	0.0294673	-0.890884	-0.662591	-0.339095	-1.61298	-0.039431	-0.729792	-1.08341	-0.332038	0.32681	0.999862	0.462153	0.445253	0.682335	0.00780745	0.995418	0.4569	0.177286	0.713685	0.999211	6.30236e-05
UHNhcdna0005476	Hs.401929	1774	DNASE1L1	-0.144811	-0.130939	-0.610767	-0.758307	-0.446886	-0.314911	-0.677047	-0.129186	-0.577045	-0.251959	0.999862	0.998934	0.164294	0.0640708	0.273844	0.714637	0.160751	0.914072	0.217351	0.999211	6.56597e-05
UHNhcdna0018056	Hs.187338	4632	MYL1	-0.843057	-1.01371	-0.827527	-0.301182	-1.15021	-0.915081	-0.348276	-1.42635	-0.716355	-1.26236	0.999862	0.436657	0.352697	0.750635	0.0868219	0.368429	0.882322	0.0792249	0.432102	0.603459	6.73931e-05
UHNhcdna0017896	Hs.529631	6165	RPL35A	0.0957464	0.230376	-0.0392748	0.0161683	-0.562746	0.388815	0.360628	0.0639226	-0.11857	0.0937306	0.999862	0.757795	0.939929	0.957578	0.00593634	0.162787	0.166979	0.914294	0.70252	0.999211	7.06258e-05
UHNhcdna0013234	Hs.77793	1445	CSK	0.00676837	0.070197	-0.701219	-0.361574	-0.570915	-0.292556	-0.513228	-0.267921	0.0575937	-0.167751	0.999862	0.998934	0.0365889	0.33326	0.0662263	0.642757	0.209544	0.713635	0.918831	0.999211	7.11755e-05
UHNhcdna0007801	Hs.254042	7919	BAT1	0.340744	-0.209406	-0.42454	-0.00857364	-0.542614	0.00569922	-0.304418	-0.564125	0.383937	0.404734	0.999862	0.998934	0.17223	0.978848	0.0408652	0.999669	0.503648	0.0834542	0.252076	0.999211	7.28236e-05
UHNhcdna0059069	Hs.75238	8208	CHAF1B	-0.530204	-0.92052	-0.230811	-0.457237	-0.806466	-0.591665	-0.675672	-0.895687	-0.198237	-0.637331	0.999862	0.192515	0.812238	0.428776	0.0836112	0.43045	0.305986	0.126937	0.784942	0.999211	7.35005e-05
UHNhcdna0011092	Hs.380250	3428	IFI16	-0.555052	0.0777867	-1.0611	-1.19124	-0.285609	0.590668	0.29839	-0.30034	-1.12194	-1.12698	0.999862	0.998934	0.0971803	0.0540691	0.673337	0.580208	0.882322	0.862538	0.0869404	0.545765	7.40377e-05
UHNhcdna0017998	Hs.80828	3848	KRT1	-0.682769	-0.0437717	-0.525127	-0.359924	-0.346747	-0.98259	-0.750934	0.132867	-0.0889609	-0.63601	0.978452	0.998934	0.242448	0.431429	0.391637	0.0344069	0.0899118	0.911981	0.890951	0.740387	7.45158e-05
UHNhcdna0009285	Hs.602757	5431	POLR2B	0.0270729	-0.479253	0.148932	-0.544224	-0.655847	0.0912729	-0.100397	-0.452592	-0.455869	-0.089859	0.999862	0.407041	0.817559	0.103648	0.0314263	0.953288	0.945554	0.326915	0.234066	0.999211	7.46952e-05
UHNhcdna0059018	Hs.506076	5801	PTPRR	-0.296455	-0.329409	-0.797945	-0.979024	-0.0228252	-0.657064	-1.09114	-0.530153	-1.06322	-0.0039106	0.999862	0.998934	0.23938	0.106024	0.975572	0.485634	0.105593	0.645832	0.0953843	0.999211	7.80594e-05
UHNhcdna0008010	Hs.183671	6999	TDO2	0.764512	0.521627	1.18145	0.98333	1.51491	0.555355	0.515282	0.484431	0.748119	0.840272	0.999862	0.998934	0.113609	0.189382	0.0217572	0.711958	0.748811	0.775203	0.407702	0.999211	7.87184e-05
UHNhcdna0011001	Hs.82002	1910	EDNRB	0.036719	0.493942	0.310538	0.707782	1.49292	0.0635537	0.300548	0.891524	1.01851	0.4098	0.999862	0.966818	0.789822	0.306663	0.00996081	0.993533	0.882322	0.289504	0.134271	0.999211	7.94094e-05
UHNhcdna0059050	Hs.632532	8520	HAT1	0.324647	-0.532236	-0.396139	-0.483523	-0.742387	0.0785588	0.037427	-1.07457	0.0683342	0.180364	0.999862	0.579651	0.504032	0.308066	0.0612019	0.973458	0.987438	0.0165535	0.927183	0.999211	8.11922e-05
UHNhcdna0006599	Hs.644105	934	CD24	0.463923	0.306584	0.557106	0.709464	0.50604	0.260992	0.619494	0.708253	0.753146	0.992027	0.999862	0.998934	0.348881	0.153176	0.295329	0.855237	0.336441	0.26881	0.158296	0.424432	8.19159e-05
UHNhcdna0011145	Hs.530291	311	ANXA11	0.130377	-0.397613	-0.749982	-0.406713	-0.507546	-0.323031	-0.367852	-0.0871276	-0.196824	-0.148313	0.999862	0.657837	0.0252707	0.273997	0.111647	0.57898	0.479279	0.929185	0.673598	0.999211	8.82433e-05
UHNhcdna0001109	Hs.2859	4987	OPRL1	-0.0125114	0.0757614	-0.596004	-1.05436	-0.762397	-0.74756	-0.879656	0.174071	-0.674355	-0.272258	0.999862	0.998934	0.420372	0.0640708	0.161847	0.345106	0.201701	0.914072	0.330531	0.999211	9.14929e-05
UHNhcdna0011487	Hs.533192	9804	TOMM20	0.561254	-0.725665	-0.931234	-0.0744085	-0.570533	-0.36382	-0.568324	-0.873472	0.0392726	0.693824	0.999862	0.348149	0.0476076	0.917622	0.214263	0.714408	0.392376	0.110994	0.966713	0.948539	9.29594e-05
UHNhcdna0012978	Hs.82848	6402	SELL	0.185706	0.103852	0.764233	0.511325	1.61844	0.0329228	-0.285365	0.547532	-0.179266	0.561409	0.999862	0.998934	0.228521	0.433122	0.00227136	0.995418	0.871382	0.597191	0.832227	0.999211	9.67217e-05
UHNhcdna0009650	Hs.81071	1893	ECM1	-0.0681922	0.235632	0.733728	0.701688	1.10508	0.865197	1.11521	0.24986	0.449736	0.00497478	0.999862	0.998934	0.329051	0.308066	0.055183	0.305544	0.112236	0.89665	0.579626	0.999211	9.95003e-05
UHNhcdna0005725	Hs.433213	55798	METTL2B	0.130131	0.14755	-0.0641829	-0.0877353	-0.511215	0.44971	0.42832	0.0556236	-0.138153	-0.0134342	0.999862	0.998934	0.908141	0.776223	0.018051	0.122288	0.103624	0.931853	0.667873	0.999211	0.000100153
UHNhcdna0012956	Hs.269909	171546	C14orf147	0.324293	-0.19662	-0.65187	1.01081	-0.425654	0.0852336	-0.27798	-0.459103	-0.286988	0.099261	0.999862	0.998934	0.13105	0.0112823	0.301739	0.969041	0.77785	0.502402	0.596439	0.999211	0.000100568
UHNhcdna0008416	Hs.518805	3159	HMGA1	0.3001	-0.357754	-0.106984	0.11215	-0.475802	-0.322469	-0.119175	-0.0944757	0.28017	0.27969	0.999862	0.257202	0.78654	0.677274	0.0156196	0.245636	0.84027	0.876446	0.260433	0.999211	0.00010073
UHNhcdna0017957	Hs.446414	961	CD47	-0.0156816	-0.334628	-0.859569	-0.716669	-0.94392	-0.124764	-0.302998	-0.571544	-0.741118	0.119944	0.999862	0.998934	0.114744	0.189951	0.0517693	0.963387	0.836281	0.518728	0.216367	0.999211	0.000101827
UHNhcdna0014331	Hs.647151	442396	LOC442396	-0.180776	-0.26409	-0.308389	-0.782115	-0.432486	-0.0148418	-0.0655522	-0.506475	-0.323742	-0.229989	0.999862	0.954445	0.492617	0.013797	0.168657	0.995418	0.966204	0.225144	0.435314	0.999211	0.000103035
UHNhcdna0009224	Hs.159509	5345	SERPINF2	-0.614256	-0.210899	-0.295708	-0.633141	-1.04332	-0.978202	-1.20814	-0.178071	0.209447	-0.91362	0.999862	0.998934	0.78654	0.333325	0.0557675	0.190297	0.0640252	0.914072	0.811312	0.800498	0.000105623
UHNhcdna0013863	Hs.405961	90993	CREB3L1	-0.212562	-0.261307	0.802806	1.05345	1.27449	-0.484086	0.113843	0.184291	0.910846	0.329966	0.999862	0.998934	0.276011	0.100504	0.0290027	0.721338	0.966204	0.914072	0.20786	0.999211	0.000106326
UHNhcdna0011971	Hs.30385	8028	MLLT10	0.273296	0.130417	0.314978	0.438643	0.967793	0.64461	0.518902	-0.123452	0.956703	0.152741	0.999862	0.998934	0.701381	0.445069	0.0333735	0.351879	0.506923	0.931293	0.0629959	0.999211	0.000108805
UHNhcdna0008613	Hs.59889	3158	HMGCS2	-0.467189	-0.522034	-0.639645	0.5408	-0.322002	-0.6919	-0.902447	-0.450549	0.0766279	0.208419	0.999862	0.650957	0.179957	0.259351	0.481777	0.223991	0.0640483	0.566058	0.917537	0.999211	0.000108962
UHNhcdna0002398	Hs.511915	2026	ENO2	0.0148283	-0.0994437	-0.751172	0.413865	-0.23688	-0.00521057	-0.119248	-0.343275	0.0639016	-0.00618877	0.999862	0.998934	0.00544424	0.147738	0.406883	0.999669	0.907499	0.420362	0.88967	0.999211	0.000110812
UHNhcdna0010178	Hs.591810	2822	GPLD1	-0.00247246	0.24109	-0.128389	-0.198614	-0.568538	-0.0150674	0.171541	-0.00767955	-0.538581	-0.133881	0.999862	0.833452	0.778287	0.496406	0.0144764	0.995418	0.774139	0.991624	0.0341435	0.999211	0.000121505
UHNhcdna0002373	Hs.250712	784	CACNB3	-0.590247	-0.23718	-0.666266	-0.501024	-0.623711	-0.580472	-0.641918	-0.124464	-0.322995	-0.749832	0.999862	0.998934	0.143331	0.290177	0.126241	0.328077	0.227036	0.914072	0.566021	0.603459	0.000121958
UHNhcdna0000291	Hs.375211	151477	C2orf52	-0.0275216	0.0869209	0.0899658	-0.125111	-0.397678	0.212618	0.312753	0.550502	-0.415233	0.0175208	0.999862	0.998934	0.878281	0.706794	0.101247	0.679755	0.38905	0.0543581	0.141629	0.999211	0.000127708
UHNhcdna0004542	Hs.386939	7874	USP7	-0.0267887	-0.209599	-1.15065	-0.885134	-0.538951	-0.716807	-0.384819	-0.606492	-0.576514	-0.042869	0.999862	0.998934	0.0428162	0.127082	0.353518	0.374804	0.778221	0.539594	0.423482	0.999211	0.000127952
UHNhcdna0011230	Hs.454528	55737	VPS35	0.0455029	-0.145313	-0.0297137	-0.158088	-0.602306	0.32918	0.449703	0.0850261	-0.401727	-0.00463866	0.999862	0.998934	0.965548	0.641972	0.0172548	0.420755	0.162991	0.914072	0.194464	0.999211	0.00013012
UHNhcdna0018271	Hs.1408	1908	EDN3	0.232745	0.135031	0.800776	0.121172	0.480618	0.403194	0.499508	0.293179	0.60099	0.00432578	0.999862	0.998934	0.0380606	0.820709	0.20059	0.533686	0.332125	0.731476	0.161082	0.999211	0.000130599
UHNhcdna0011416	Hs.137154	5277	PIGA	0.0526516	-0.143276	-0.735094	-0.30469	-0.363576	-0.0949157	-0.39991	-0.357303	0.178014	-0.133489	0.999862	0.998934	0.0151906	0.388167	0.231424	0.938665	0.332125	0.471294	0.676699	0.999211	0.000135405
UHNhcdna0017490	Hs.523332	4942	OAT	-0.0683705	-0.195823	-0.349437	1.18206	-0.584169	-0.0119918	-0.0771351	-0.137858	-0.25771	0.140267	0.999862	0.998934	0.561094	0.00307897	0.138977	0.999429	0.966204	0.91268	0.648164	0.999211	0.000136882
UHNhcdna0007935	Hs.531550	10140	TOB1	-0.389415	-0.43517	-0.0334383	1.35691	-1.23628	-0.0546784	-0.479856	-0.168693	0.684226	-0.237076	0.999862	0.998934	0.98457	0.0224358	0.0273156	0.995418	0.704788	0.916293	0.367056	0.999211	0.00014209
UHNhcdna0012495	Hs.493512	5873	RAB27A	0.00193053	-0.0661734	-0.20433	-0.186284	-0.619877	0.221095	0.592687	-0.062091	-0.658534	0.0378687	0.999862	0.998934	0.719453	0.662337	0.0490178	0.796466	0.129541	0.945487	0.0629959	0.999211	0.000143255
UHNhcdna0015448	Hs.518450	3064	HD	0.145351	0.311793	0.184049	0.1935	-0.120732	0.319212	0.739295	0.427003	-0.336976	-0.0329274	0.999862	0.746099	0.703657	0.581752	0.710166	0.489106	0.0150987	0.269802	0.349008	0.999211	0.000150686
UHNhcdna0001506	Hs.101480	11276	AP1GBP1	-0.0461486	-0.236125	0.0231727	0.0320527	-0.545007	0.268054	0.542207	0.414696	-0.328333	-0.115954	0.999862	0.93081	0.977647	0.939994	0.0367298	0.582446	0.0879227	0.269802	0.347658	0.999211	0.000150778
UHNhcdna0013814	Hs.370365	3098	HK1	0.090264	-0.0813624	-0.44399	-0.690195	-0.126424	-0.161705	-0.207512	-0.0775866	-0.402636	-0.0106313	0.999862	0.998934	0.14195	0.0126215	0.685321	0.843403	0.740013	0.918182	0.218809	0.999211	0.000153653
UHNhcdna0018229	Hs.518198	1475	CSTA	-0.0919312	-0.53526	0.276769	-0.0390962	0.760797	-0.110967	0.392033	0.986241	-0.196971	0.172459	0.999862	0.524542	0.680338	0.947177	0.0458234	0.953514	0.586818	0.0243187	0.729725	0.999211	0.000153656
UHNhcdna0010899	Hs.511504	6938	TCF12	-0.343356	-0.651916	-0.379117	0.34404	-0.902357	0.163122	-0.219246	-0.813948	0.452993	-0.0488297	0.999862	0.407075	0.564461	0.516481	0.0297416	0.924625	0.880749	0.125463	0.428288	0.999211	0.000154309
UHNhcdna0017375	Hs.943	9235	IL32	0.608932	-0.04198	-0.0114054	-0.948214	0.371184	-0.765761	-0.579068	0.262536	-0.96126	-0.149427	0.999862	0.998934	0.996836	0.0582431	0.474226	0.241329	0.431109	0.844172	0.0658498	0.999211	0.000158917
UHNhcdna0059100	Hs.481898	56267	CCBL2	0.00625321	0.108277	-0.0125324	-0.444774	-0.59475	0.191278	0.254354	0.101217	-0.220385	0.0622157	0.999862	0.998934	0.985418	0.0811831	0.011624	0.725087	0.540192	0.898019	0.498627	0.999211	0.00016277
UHNhcdna0014407	Hs.384598	710	SERPING1	-0.125327	0.04397	0.92089	0.95841	1.48049	-0.0183254	0.115396	0.452571	0.87626	0.494077	0.999862	0.998934	0.230899	0.177913	0.0187814	0.999669	0.97084	0.784385	0.278085	0.999211	0.000163005
UHNhcdna0018242	Hs.646376	126242	LOC126242	0.412509	0.202013	-0.0664441	0.429972	0.213627	0.0957903	0.530396	0.192001	0.580755	0.27095	0.999862	0.998934	0.92279	0.135212	0.464618	0.935899	0.0926508	0.770101	0.0442001	0.999211	0.000170764
UHNhcdna0010022	Hs.18426	10247	HRSP12	0.557285	0.140388	0.184493	0.673778	1.17623	0.78526	0.693638	0.717566	0.745495	0.458644	0.999862	0.998934	0.897089	0.308441	0.0323264	0.345484	0.426656	0.439374	0.295482	0.999211	0.000170832
UHNhcdna0002495	Hs.155342	5580	PRKCD	-0.27635	-0.451025	-0.424819	-0.267905	-0.671341	-0.332415	-0.896416	-0.587776	-0.0312328	-0.0221803	0.999862	0.746099	0.446271	0.597451	0.0860371	0.698515	0.0511242	0.303927	0.972253	0.999211	0.000180439
UHNhcdna0015443	Hs.307734	4311	MME	0.647331	0.198638	0.803471	0.719026	1.94319	0.551803	0.591489	0.568093	0.279755	0.734282	0.999862	0.998934	0.387836	0.388745	0.00425644	0.725464	0.69619	0.725073	0.795708	0.999211	0.000186626
UHNhcdna0015766	Hs.2256	4316	MMP7	-0.0353613	-0.519736	-1.22578	-1.29707	-1.12015	-0.856268	-1.13302	-0.514602	-1.5937	-0.573533	0.999862	0.998934	0.244374	0.180159	0.216489	0.595341	0.38065	0.828914	0.111387	0.999211	0.000199029
UHNhcdna0006083	Hs.435166	3930	LBR	0.449951	-0.106574	-0.645793	-1.61525	-0.609969	0.235849	0.0897205	-0.431824	-0.268706	0.0402427	0.999862	0.998934	0.375969	0.00373229	0.291761	0.924625	0.973043	0.734957	0.738099	0.999211	0.000199417
UHNhcdna0059074	Hs.516802	547	KIF1A	-0.0922693	-0.150299	-0.218276	-0.318777	-0.23013	-0.339727	-0.594206	-0.400107	-0.474274	0.0490974	0.999862	0.998934	0.648973	0.344207	0.461983	0.459496	0.0762393	0.355023	0.155709	0.999211	0.000199451
UHNhcdna0014524	Hs.652352	5984	RFC4	0.539924	-0.33748	0.110459	0.224893	0.936761	0.215424	0.622348	-0.222905	0.77558	0.373925	0.999862	0.979963	0.914934	0.682335	0.0188294	0.888398	0.257048	0.850982	0.0914894	0.999211	0.000204618
UHNhcdna0006967	Hs.647758	647252	LOC647252	0.0288949	-0.0588865	-0.0382277	-0.819179	-0.408142	0.00727519	-0.190898	-0.0499238	-0.654057	-0.287855	0.999862	0.998934	0.965548	0.015831	0.233581	0.999669	0.84578	0.955131	0.0732017	0.999211	0.000210645
UHNhcdna0013619	Hs.578450	23184	MESDC2	-0.187664	-0.516332	-0.414153	-0.341704	-0.587261	-0.109528	-0.3027	-0.495325	-0.250234	-0.240026	0.999862	0.355323	0.296886	0.372367	0.0608422	0.936596	0.631114	0.26881	0.573511	0.999211	0.000217588
UHNhcdna0015323	Hs.642706	2330	FMO5	-0.310461	0.156892	0.591279	0.624084	1.43461	0.38506	-0.202139	0.84858	0.583716	0.60166	0.999862	0.998934	0.478088	0.366521	0.011626	0.810029	0.941475	0.312722	0.455688	0.999211	0.000220957
UHNhcdna0006724	Hs.25590	6781	STC1	-0.314831	0.396331	1.27465	0.144064	0.296308	-0.447084	0.00563781	0.667562	-0.269171	-0.313217	0.999862	0.919954	0.00483049	0.822394	0.543745	0.577494	0.998633	0.287455	0.676008	0.999211	0.000222487
UHNhcdna0008246	Hs.89538	1071	CETP	0.105636	0.35835	0.632923	1.04669	1.44741	0.688042	0.277077	0.772405	0.514158	0.43097	0.999862	0.998934	0.507891	0.136413	0.0225122	0.555532	0.918501	0.499178	0.570868	0.999211	0.000226338
UHNhcdna0018347	Hs.490394	6742	SSBP1	0.106534	-0.0416423	0.0340329	-0.201861	-0.606519	0.182515	0.274558	-0.179758	-0.186827	0.0604815	0.999862	0.998934	0.954556	0.454243	0.00469975	0.702379	0.406743	0.725073	0.542927	0.999211	0.000228725
UHNhcdna0016258	Hs.211571	3052	HCCS	-0.144336	0.027627	-0.194504	-0.0569019	-0.6085	-0.0422076	0.164942	-0.067249	-0.697124	-0.03667	0.999862	0.998934	0.693299	0.899618	0.026913	0.977072	0.84463	0.935394	0.0183478	0.999211	0.000237273
UHNhcdna0009486	Hs.505033	3845	KRAS	0.178752	0.161212	0.208961	0.108163	-0.290783	0.341771	0.584565	0.247441	-0.0518126	-0.0769692	0.999862	0.998934	0.542076	0.727134	0.21386	0.288925	0.0198806	0.563656	0.896969	0.999211	0.000244312
UHNhcdna0016056	Hs.26703	9337	CNOT8	0.360725	-0.0272063	-0.73061	-0.992144	-0.499198	-0.145964	-0.330749	-0.610036	-0.456663	-0.0398494	0.999862	0.998934	0.161071	0.0376139	0.305703	0.943585	0.775389	0.404228	0.458875	0.999211	0.000250853
UHNhcdna0014334	Hs.610830	5589	PRKCSH	-0.0461847	-0.318941	-0.594547	-0.566724	0.204111	-0.170914	-0.507786	-0.225495	0.336758	-0.105982	0.999862	0.853541	0.0838102	0.0967573	0.566125	0.87873	0.221793	0.780756	0.431653	0.999211	0.000257139
UHNhcdna0011318	Hs.520967	4191	MDH2	-0.0332088	-0.271816	-0.509027	-0.0613211	-0.673201	-0.316668	-0.561372	-0.27344	0.113724	-0.0349549	0.999862	0.964577	0.165221	0.904339	0.0319771	0.590193	0.16283	0.711275	0.823474	0.999211	0.00025917
UHNhcdna0010633	Hs.369009	6571	SLC18A2	0.793894	-0.0117843	1.09717	0.484843	1.36299	0.607831	0.480532	0.253699	0.711259	0.370642	0.999862	0.998934	0.113895	0.539547	0.0265665	0.607302	0.746916	0.900468	0.395046	0.999211	0.000262903
UHNhcdna0012906	Hs.544008	391811	LOC391811	0.113457	0.252652	0.0254111	-0.0607009	-0.335935	0.121042	0.429745	0.196808	-0.369871	0.0166864	0.999862	0.670624	0.965541	0.845876	0.101247	0.851565	0.0762393	0.636865	0.116932	0.999211	0.000267865
UHNhcdna0009199	Hs.585357	3050	HBZ	-0.128533	-0.0930144	-0.551149	-0.220382	-0.392146	-0.460842	-0.649871	-0.0321588	-0.545865	-0.423413	0.999862	0.998934	0.165221	0.628781	0.289764	0.386099	0.123078	0.984201	0.191501	0.999211	0.000269078
UHNhcdna0016600	Hs.483494	2107	ETF1	0.0184625	-0.163507	-0.432829	-0.398146	-0.275683	-0.00566807	-0.386383	-0.50979	-0.398813	-0.13873	0.999862	0.998934	0.196755	0.222447	0.379647	0.999669	0.349362	0.175826	0.265722	0.999211	0.000270588
UHNhcdna0002586	Hs.652415	2002	ELK1	0.0701953	-0.207299	-0.736381	-0.46036	-0.261676	-0.316699	-0.684318	0.0108365	-0.124391	-0.208363	0.999862	0.998934	0.0442357	0.244871	0.494461	0.645744	0.0970543	0.991624	0.819896	0.999211	0.000272369
UHNhcdna0002668	Hs.523145	1650	DDOST	-0.201158	-0.631757	-0.720062	-0.127376	-0.245694	-0.261569	-0.50618	-0.625161	0.417847	-0.183776	0.999862	0.323693	0.0753476	0.816679	0.560768	0.795235	0.349362	0.217829	0.407702	0.999211	0.000275336
UHNhcdna0017376	Hs.440934	383	ARG1	0.297619	0.610683	0.150382	0.90451	1.31537	0.204074	0.308017	1.08375	-0.698418	0.560117	0.999862	0.869719	0.92279	0.189382	0.0298817	0.938665	0.886429	0.182772	0.399485	0.999211	0.000275669
UHNhcdna0013622	Hs.75243	6046	BRD2	-0.201122	-0.314146	-0.0748941	1.0095	-0.587912	-0.167181	-0.111575	-0.213563	-0.331132	-0.698213	0.999862	0.979963	0.938233	0.0101834	0.125884	0.924625	0.957962	0.840312	0.533051	0.603459	0.000282157
UHNhcdna0059086	Hs.88251	410	ARSA	0.654776	0.272272	-0.166932	1.11893	1.79998	0.234158	0.714969	1.26288	-0.289364	0.419196	0.999862	0.998934	0.92883	0.183526	0.01595	0.947959	0.64001	0.216124	0.810549	0.999211	0.000288394
UHNhcdna0011495	Hs.429	518	ATP5G3	0.124295	-0.11065	-0.396553	-0.573766	0.0595139	-0.0565631	-0.315471	-0.275391	0.0142005	-0.0957236	0.999862	0.998934	0.126632	0.0175028	0.84366	0.965539	0.345804	0.506684	0.977961	0.999211	0.000308752
UHNhcdna0017868	Hs.646603	121906	LOC121906	-0.0112192	0.00998382	0.4174	-0.29663	-0.206262	0.230672	0.172716	-0.348274	0.116921	0.111445	0.999862	0.998934	0.0637393	0.213822	0.369078	0.54129	0.718263	0.223928	0.71184	0.999211	0.000311111
UHNhcdna0059051	Hs.120855	221981	THSD7A	-0.232469	-0.207942	-0.784646	-0.990716	-0.408863	-0.663036	-0.881168	0.0124501	-0.392633	-0.050359	0.999862	0.998934	0.194722	0.0755451	0.474216	0.420755	0.184149	0.994411	0.588599	0.999211	0.00031573
UHNhcdna0013569	Hs.651204	2302	FOXJ1	-0.154053	-0.422904	-0.973051	-0.475854	-0.329145	0.0769935	-0.295838	-0.155303	-0.207171	-0.245123	0.999862	0.735356	0.00963458	0.254811	0.404902	0.969041	0.718263	0.89665	0.70252	0.999211	0.000320188
UHNhcdna0004164	Hs.652132	5175	PECAM1	-0.667366	-1.13054	-0.644783	-0.565586	0.410971	-0.902941	-0.814531	-0.747341	-0.648649	-0.203941	0.999862	0.203091	0.431033	0.431429	0.527895	0.275144	0.32752	0.439374	0.409248	0.999211	0.000322755
UHNhcdna0013051	Hs.695	1476	CSTB	-0.185428	0.215156	-0.224635	-0.743827	-0.257704	-0.0145939	-0.277958	-0.260404	-0.293994	-0.304295	0.999862	0.998934	0.618972	0.00857317	0.386837	0.995418	0.585228	0.642045	0.424825	0.999211	0.000325523
UHNhcdna0015260	Hs.152096	1573	CYP2J2	-0.0174642	0.0537316	0.219186	0.977558	1.24278	-0.0930625	0.178901	0.343335	0.615498	0.394026	0.999862	0.998934	0.854569	0.0848355	0.0168842	0.975383	0.941475	0.806185	0.380942	0.999211	0.000344522
UHNhcdna0015103	Hs.647652	5928	RBBP4	0.0356861	-0.573718	-0.551864	-0.339782	-0.374871	0.142943	-0.378516	-0.704576	0.17498	0.151502	0.999862	0.355709	0.17579	0.435574	0.324486	0.924625	0.540192	0.106954	0.738099	0.999211	0.000348152
UHNhcdna0013614	Hs.467304	3589	IL11	-0.13961	-0.234279	-0.207344	-1.02793	-0.949827	-0.752607	-0.734774	-0.408221	-0.478628	-0.212851	0.999862	0.998934	0.876111	0.0848355	0.0846359	0.368424	0.364013	0.767401	0.54087	0.999211	0.000349466
UHNhcdna0008681	Hs.288229	6812	STXBP1	0.114891	0.20191	0.0524447	-0.117412	-0.520722	0.340025	0.353417	0.0405708	-0.221114	0.183513	0.999862	0.928221	0.925324	0.704355	0.0187814	0.293146	0.239053	0.949123	0.473118	0.999211	0.000357218
UHNhcdna0012368	Hs.119882	1021	CDK6	0.115947	0.276918	-0.0724444	-0.262915	-0.490991	-0.0514461	0.0272415	-0.0657706	-0.881861	-0.0718785	0.999862	0.947822	0.926431	0.5065	0.127366	0.975613	0.988044	0.944963	0.00720914	0.999211	0.000371639
UHNhcdna0013869	Hs.584773	3887	KRT81	-0.161529	0.00381592	-0.121899	0.3328	0.377017	0.0812557	0.779604	0.276142	0.676891	0.25605	0.999862	0.998934	0.89022	0.434209	0.308101	0.969041	0.0542837	0.734957	0.0812136	0.999211	0.000373187
UHNhcdna0016695	Hs.483494	2107	ETF1	0.0452092	-0.300644	-0.284667	-0.420193	-0.171365	0.0859746	-0.280295	-0.767252	-0.457153	0.127426	0.999862	0.885773	0.556718	0.245257	0.633071	0.960893	0.684668	0.0319155	0.239149	0.999211	0.000384108
UHNhcdna0009052	Hs.5509	2124	EVI2B	-0.0140154	0.0505842	0.00439867	0.151153	-0.182327	0.25636	0.34838	0.353117	-0.707501	-0.0821516	0.999862	0.998934	0.996836	0.675382	0.541814	0.62272	0.379769	0.418809	0.0107353	0.999211	0.000387078
UHNhcdna0014719	Hs.120950	6005	RHAG	0.0150493	0.122376	0.286103	1.16711	1.43473	0.0990068	0.437305	0.318593	0.514979	0.77678	0.999862	0.998934	0.82558	0.0765366	0.0175005	0.975613	0.780578	0.861807	0.557544	0.999211	0.000403828
UHNhcdna0000281	Hs.481545	108	ADCY2	0.52806	0.424322	0.302501	1.04558	1.7998	-0.365646	0.433909	0.145436	0.704406	-0.0616323	0.999862	0.998934	0.838511	0.174009	0.00873888	0.88924	0.833162	0.944963	0.45715	0.999211	0.00040728
UHNhcdna0000454	Hs.79411	6118	RPA2	0.0543051	-0.20584	-0.461984	-0.741309	-0.63765	0.0741324	-0.393705	-1.01292	-0.449984	-0.0852031	0.999862	0.998934	0.511708	0.155337	0.195527	0.976536	0.716761	0.0772759	0.487006	0.999211	0.000408581
UHNhcdna0016546	Hs.568229	440567	hCG_25371	0.282458	-0.422421	-0.459647	-0.0385688	-0.272746	-0.190811	-0.0832935	-0.216733	-0.0862762	0.384066	0.999862	0.203091	0.0471799	0.91501	0.231093	0.679755	0.930905	0.618811	0.800999	0.669288	0.000425266
UHNhcdna0010549	Hs.207745	5933	RBL1	0.136293	0.129872	-0.0659497	0.00416951	-0.531024	0.219233	0.359954	0.128002	-0.530674	0.040245	0.999862	0.998934	0.921869	0.989229	0.0367298	0.698515	0.327625	0.869778	0.0655731	0.999211	0.00043632
UHNhcdna0001914	Hs.591859	114	ADCY8	0.207305	0.105521	0.449039	0.895879	1.90878	0.400474	0.136542	0.012514	-0.226332	0.221894	0.999862	0.998934	0.702508	0.240999	0.00387461	0.844142	0.966204	0.995826	0.831175	0.999211	0.000441966
UHNhcdna0011053	Hs.113577	4763	NF1	0.283882	0.157777	-0.393984	-0.807469	-0.697092	-0.182068	-0.334376	0.131951	-0.313362	0.11005	0.999862	0.998934	0.478088	0.0448432	0.0638955	0.918652	0.688443	0.914072	0.564575	0.999211	0.0004462
UHNhcdna0017046	Hs.226755	7533	YWHAH	-0.0717937	-0.0449772	-0.525725	-0.826924	0.262005	-0.0521688	0.232966	-0.178332	0.222259	-0.14578	0.999862	0.998934	0.159291	0.0145172	0.469284	0.975613	0.780578	0.853226	0.637248	0.999211	0.000448447
UHNhcdna0013652	Hs.511772	1139	CHRNA7	-0.206019	0.31814	0.601861	1.09273	1.28946	0.457873	0.068444	0.430289	0.321771	0.0918422	0.999862	0.998934	0.488049	0.0861618	0.0267432	0.741763	0.984273	0.770101	0.713685	0.999211	0.00045036
UHNhcdna0012454	Hs.519909	4082	MARCKS	-0.201943	0.39294	0.134456	0.0827674	0.342839	0.717681	0.238881	-0.31122	0.50816	0.12852	0.999862	0.596806	0.830679	0.855064	0.28358	0.0582274	0.729961	0.593388	0.149014	0.999211	0.00045137
UHNhcdna0003657	Hs.133527	7104	TM4SF4	0.148268	0.226512	0.680571	1.36588	0.720445	0.360919	0.318561	0.568095	0.69383	0.291864	0.999862	0.998934	0.399372	0.026618	0.245801	0.839474	0.871022	0.636865	0.37477	0.999211	0.000455113
UHNhcdna0059030	Hs.514036	6388	SDF2	-0.505692	-0.30737	0.100871	-1.04161	-0.452105	-0.280933	-0.510346	-0.0576481	-0.265574	-0.208805	0.999862	0.998934	0.919821	0.0101002	0.276622	0.772573	0.377627	0.95888	0.637248	0.999211	0.000457222
UHNhcdna0017079	Hs.534639	3032	HADHB	-0.105136	-0.604685	-0.0732217	-0.77726	-0.451121	0.0155798	0.0641907	-0.299396	-0.291018	-0.161662	0.999862	0.25916	0.93168	0.0281258	0.198419	0.995418	0.966204	0.691501	0.542628	0.999211	0.000485837
UHNhcdna0007663	Hs.248267	4357	MPST	0.103437	0.290923	0.019732	0.132362	-0.261956	0.174756	0.510507	0.300877	-0.370017	-0.119556	0.999862	0.661498	0.977647	0.674903	0.292583	0.753792	0.0639345	0.435261	0.186199	0.999211	0.000498323
UHNhcdna0015457	Hs.202672	1786	DNMT1	-0.41246	-0.417701	-0.649302	-0.968879	-1.01795	-0.416306	-0.476933	-0.585443	0.0626042	-0.251382	0.999862	0.998934	0.360945	0.0931142	0.0546353	0.739198	0.684668	0.566058	0.954686	0.999211	0.000501218
UHNhcdna0003334	Hs.615360	7586	ZKSCAN1	-0.0907385	-0.0217278	-0.0396418	-0.665133	-0.361667	-0.316075	-0.52874	0.352374	-0.557857	-0.0194001	0.999862	0.998934	0.965669	0.0770495	0.341349	0.656054	0.266901	0.610641	0.185899	0.999211	0.000503829
UHNhcdna0006738	Hs.167679	6452	SH3BP2	0.0230245	0.300652	0.016878	-0.0244608	-0.489014	0.100733	0.357587	0.0781522	-0.40882	0.0565905	0.999862	0.620236	0.980744	0.945644	0.0323264	0.924625	0.256282	0.914072	0.13076	0.999211	0.000526179
UHNhcdna0002776	Hs.279257	5110	PCMT1	-0.0319261	-0.296991	-0.396093	-0.753541	-0.186747	-0.0710243	-0.263365	-0.505526	-0.381862	-0.200729	0.999862	0.928221	0.376353	0.0306353	0.622924	0.969041	0.735012	0.290782	0.38961	0.999211	0.000537447
UHNhcdna0007600	Hs.458414	8519	IFITM1	-0.337709	-0.292677	-0.903263	-0.335824	-0.337527	-0.261792	-0.267767	-0.967652	0.41345	-0.0456166	0.999862	0.998934	0.064356	0.563687	0.507814	0.855237	0.84463	0.0791522	0.513376	0.999211	0.000539657
UHNhcdna0000220	Hs.117504	440040	LOC440040	0.151362	0.157478	0.801643	1.52586	0.551421	0.11631	0.255915	0.227953	0.883758	-0.185655	0.999862	0.998934	0.313152	0.0192817	0.420479	0.975216	0.926908	0.911981	0.259273	0.999211	0.000541573
UHNhcdna0013309	Hs.652397	7078	TIMP3	0.175208	-0.0909158	-0.498489	-0.609523	-0.278327	-0.300244	-0.242633	0.195204	-0.465659	-0.251174	0.999862	0.998934	0.177134	0.0765366	0.4256	0.641291	0.757294	0.825879	0.239149	0.999211	0.000552347
UHNhcdna0013221	Hs.75640	4878	NPPA	0.208346	0.412759	0.531169	1.0842	1.19004	0.499511	0.664964	-0.0657446	0.7837	0.956562	0.999862	0.998934	0.606823	0.114596	0.0576473	0.73369	0.556504	0.981299	0.347658	0.999211	0.000557287
UHNhcdna0016379	Hs.348418	1810	DR1	-0.156199	-0.0547398	-0.0308423	-0.826793	-0.867259	0.302514	-0.305284	-0.222901	-0.0210244	0.00252418	0.999862	0.998934	0.978813	0.0487711	0.0261168	0.743363	0.745874	0.840312	0.979961	0.999211	0.000568109
UHNhcdna0006701	Hs.455323	364	AQP7	-0.317327	-0.0256785	-0.605538	-0.737884	0.0659325	-0.161054	-0.589311	-0.128004	-0.350617	-0.475111	0.999862	0.998934	0.1382	0.0549526	0.897182	0.924625	0.209785	0.913726	0.47833	0.999211	0.000576491
UHNhcdna0012361	Hs.61812	5782	PTPN12	0.0683403	-0.0358249	-0.199922	-0.744735	0.425767	0.467713	0.0230876	-0.0938902	-0.370908	-0.253887	0.999862	0.998934	0.734837	0.0304331	0.213169	0.336506	0.994478	0.920854	0.400425	0.999211	0.000587077
UHNhcdna0010369	Hs.473420	10950	BTG3	0.196725	0.176404	0.561214	0.187877	0.364035	0.337147	0.658203	0.160338	0.204632	0.0493109	0.999862	0.998934	0.115959	0.661853	0.288805	0.563854	0.0853298	0.868805	0.664523	0.999211	0.000614474
UHNhcdna0006235	Hs.524134	2625	GATA3	-0.203271	0.369744	0.444834	0.866807	0.367782	0.0206224	-0.126805	0.762996	0.404844	-0.242022	0.999862	0.93081	0.455333	0.0493534	0.420094	0.995418	0.954951	0.156173	0.475798	0.999211	0.000620108
UHNhcdna0005052	Hs.646582	6201	RPS7	0.174561	-0.257281	0.1384	0.274422	-0.295451	0.209244	0.509437	-0.538829	0.0575607	0.0979191	0.999862	0.885773	0.797821	0.397523	0.30033	0.73369	0.112236	0.0996029	0.909338	0.999211	0.00062868
UHNhcdna0011292	Hs.484703	9308	CD83	0.462351	0.795216	2.23507	0.704028	0.031034	1.11782	2.04342	0.864574	0.61728	0.371341	0.999862	0.998934	0.0414626	0.595892	0.979289	0.546559	0.0984881	0.717829	0.685813	0.999211	0.000639905
UHNhcdna0011250	Hs.591133	2200	FBN1	-0.0483724	0.129426	0.538127	0.559062	1.23656	0.232462	0.115919	0.330281	0.758715	0.169965	0.999862	0.998934	0.490255	0.388078	0.0183131	0.924625	0.966204	0.822988	0.251253	0.999211	0.000642356
UHNhcdna0005097	Hs.181301	1520	CTSS	-0.0278374	0.118454	-0.0295791	0.253433	-0.433655	0.0375241	0.600994	0.1988	-0.765206	0.00594434	0.999862	0.998934	0.977647	0.562037	0.225681	0.993533	0.162424	0.832726	0.0395808	0.999211	0.000658255
UHNhcdna0013898	Hs.524477	657	BMPR1A	-0.10203	-0.107641	-0.630286	-0.688078	-0.0866155	-0.549966	-0.601665	0.189591	-0.793627	-0.404117	0.999862	0.998934	0.245527	0.166436	0.890367	0.44751	0.353481	0.898019	0.127797	0.999211	0.000659212
UHNhcdna0001975	Hs.724	7067	THRA	-0.0949448	-0.386918	-0.377025	-1.14381	-0.409184	-0.59511	-0.803544	-0.355119	-0.71054	-0.220616	0.999862	0.998934	0.695606	0.0483737	0.502036	0.546559	0.291714	0.807793	0.312216	0.999211	0.000677941
UHNhcdna0016167	Hs.481852	2959	GTF2B	0.0195209	0.095697	0.357171	-0.289313	-0.568071	0.419681	0.506906	0.358488	-0.347843	-0.102725	0.999862	0.998934	0.466674	0.494601	0.0939504	0.441941	0.271266	0.587368	0.452535	0.999211	0.00068964
UHNhcdna0006624	Hs.517168	8407	TAGLN2	-0.225626	0.548202	-0.317935	-0.403337	-0.241173	0.00697598	-0.0366965	0.053194	-0.172941	-0.0980933	0.999862	0.0948228	0.292367	0.124735	0.359701	0.999669	0.97589	0.944963	0.61246	0.999211	0.000701643
UHNhcdna0002133	Hs.514276	6668	SP2	0.0353215	0.0547339	-0.0954807	0.214067	-0.545277	-0.0394852	0.506576	0.024739	-0.694563	-0.0448263	0.999862	0.998934	0.908141	0.617597	0.0963428	0.98878	0.249517	0.987104	0.0538166	0.999211	0.000706789
UHNhcdna0014587	Hs.70312	1347	COX7A2	0.229036	-0.0783195	-0.377089	-0.706254	-0.213312	-0.0537184	0.0134497	-0.418831	-0.0286644	-0.0652666	0.999862	0.998934	0.287359	0.0167129	0.50122	0.974465	0.995244	0.316639	0.962204	0.999211	0.000709851
UHNhcdna0011842	Hs.335034	1806	DPYD	-0.274478	-0.483868	-0.943231	-0.580764	-0.403721	-0.0940879	-0.639474	-0.339161	-0.357031	0.0409089	0.999862	0.808094	0.0530134	0.281616	0.420291	0.969041	0.32752	0.767401	0.577007	0.999211	0.000711926
UHNhcdna0013446	Hs.592048	7385	UQCRC2	0.121287	-0.462909	-0.157967	-0.0785453	-0.524698	-0.238806	-0.185818	-0.564102	0.167145	0.0955057	0.999862	0.362962	0.776587	0.857482	0.0647528	0.710676	0.822232	0.113605	0.701124	0.999211	0.000727762
UHNhcdna0008784	Hs.418506	3641	INSL4	-0.202004	0.332204	1.38774	1.08719	1.09686	0.910679	0.365888	0.551738	1.14348	0.737795	0.999862	0.998934	0.135513	0.257097	0.200369	0.538604	0.916536	0.795091	0.269326	0.999211	0.000736475
UHNhcdna0001642	Hs.423163	10559	SLC35A1	-0.270006	-0.106116	-0.333473	-0.439188	-0.704833	-0.36282	-0.399996	0.265479	-0.560222	-0.0667024	0.999862	0.998934	0.581446	0.330036	0.0608422	0.627795	0.553249	0.785314	0.232328	0.999211	0.000738399
UHNhcdna0000143	Hs.125503	5602	MAPK10	0.184556	0.48308	0.153002	0.258756	1.07224	0.477122	0.677107	0.614554	0.275333	-0.131398	0.999862	0.853606	0.902723	0.691295	0.023481	0.590097	0.323433	0.441304	0.70252	0.999211	0.000739425
UHNhcdna0018362	Hs.190783	3034	HAL	-0.138421	0.183521	-0.138069	-0.260946	-0.707487	0.0567434	0.0625327	-0.275468	-0.287381	-0.0502698	0.999862	0.998934	0.805637	0.438611	0.00872292	0.969041	0.966204	0.60942	0.435314	0.999211	0.000764092
UHNhcdna0016827	Hs.32309	3628	INPP1	0.0871316	0.146002	-0.120982	-0.424659	-0.369911	0.106137	0.256272	-0.0455749	-0.121403	0.163923	0.999862	0.998934	0.755731	0.0548275	0.0726	0.895668	0.431582	0.944963	0.700076	0.999211	0.000767727
UHNhcdna0015538	Hs.248112	2557	GABRA4	-0.295103	0.161731	0.269679	0.518266	0.848111	-0.205729	-0.240149	0.75416	0.775869	-0.042338	0.999862	0.998934	0.765917	0.369952	0.0726998	0.924625	0.88554	0.263914	0.173072	0.999211	0.000768881
UHNhcdna0012310	Hs.437609	3433	IFIT2	0.263461	0.0671659	0.685183	0.526427	0.770533	0.352314	0.291588	0.465418	0.473423	-0.0365691	0.999862	0.998934	0.188264	0.318366	0.0836112	0.73369	0.822232	0.593388	0.435116	0.999211	0.000779008
UHNhcdna0013515	Hs.462998	3487	IGFBP4	0.184946	-0.355691	-0.62479	-0.352043	-0.648507	-0.078083	0.0499557	-0.486452	0.425518	-0.215244	0.999862	0.885773	0.14195	0.45082	0.0832599	0.969041	0.982184	0.435261	0.399485	0.999211	0.000780331
UHNhcdna0012982	Hs.313471	80726	KIAA1683	0.118011	-0.19069	-0.319501	-0.640132	-0.696319	-0.196398	-0.354953	-0.0856755	-0.368813	-0.015096	0.999862	0.998934	0.586094	0.106387	0.0554123	0.884922	0.62988	0.938757	0.459818	0.999211	0.000829654
UHNhcdna0006270	Hs.421150	23515	MORC3	0.302046	0.223036	0.445344	0.591451	0.359999	0.515771	0.220271	0.684663	0.841736	0.44623	0.999862	0.998934	0.504101	0.259351	0.472422	0.510718	0.893518	0.290782	0.103127	0.999211	0.000843519
UHNhcdna0017975	Hs.1787	5354	PLP1	0.173332	0.0265138	0.0784849	-0.550969	-0.217085	0.233814	0.334966	-0.12263	-0.340436	0.0011878	0.999862	0.998934	0.903759	0.0376717	0.43278	0.64487	0.364013	0.869778	0.286827	0.999211	0.000861166
UHNhcdna0059103	Hs.527412	427	ASAH1	0.135041	-0.579682	-0.582047	-0.559902	-0.0751614	-0.432948	-0.0387115	0.441212	0.181756	-0.191522	0.999862	0.341999	0.141496	0.144495	0.875818	0.442812	0.984273	0.447349	0.727506	0.999211	0.000867865
UHNhcdna0017452	Hs.469723	1104	RCC1	0.629795	-0.3427	-0.11731	0.273639	-0.85547	-0.0147908	-0.364451	-0.688732	0.780397	0.485621	0.999862	0.998934	0.918972	0.645376	0.0538558	0.999085	0.72277	0.283586	0.134454	0.999211	0.000877693
UHNhcdna0004950	Hs.591810	2822	GPLD1	-0.0182044	0.232914	0.174761	0.0565109	-0.272051	0.341503	0.594534	0.306103	0.0111655	0.0162092	0.999862	0.885773	0.681986	0.886072	0.301834	0.354095	0.0340855	0.459911	0.980312	0.999211	0.000878333
UHNhcdna0002289	Hs.89655	5798	PTPRN	-0.496947	-0.203399	-0.754349	-0.201595	-0.758783	-0.529674	-0.534338	-0.041285	0.141247	-0.736233	0.999862	0.998934	0.122162	0.738983	0.0807701	0.454111	0.436356	0.984201	0.84125	0.762401	0.000910949
UHNhcdna0009948	Hs.523836	2950	GSTP1	0.17575	0.0986791	-0.143408	-0.176407	-0.46339	0.00401373	-0.294002	-0.124949	0.308311	-0.088579	0.999862	0.998934	0.714367	0.521927	0.0314867	0.999669	0.355344	0.840312	0.261353	0.999211	0.000914039
UHNhcdna0005088	Hs.592136	7150	TOP1	0.399896	-0.0315776	0.217317	-0.280075	-0.74584	0.138839	-0.214652	-0.590703	-0.104012	0.147048	0.999862	0.998934	0.714367	0.501695	0.0228637	0.924625	0.822232	0.177223	0.845279	0.999211	0.000931367
UHNhcdna0014760	Hs.387679	3117	HLA-DQA1	0.1251	0.188622	-0.0634463	0.661912	1.12905	0.100867	-0.179061	0.30806	0.665884	0.199857	0.999862	0.998934	0.964506	0.241603	0.019234	0.969041	0.93541	0.822988	0.283197	0.999211	0.000945013
UHNhcdna0013916	Hs.143751	4320	MMP11	0.00411614	0.285489	0.318385	0.332401	1.92952	0.243424	0.502871	0.87235	-0.130982	-0.079231	0.999862	0.998934	0.828048	0.728653	0.0051637	0.936596	0.778433	0.458564	0.917537	0.999211	0.000953824
UHNhcdna0010913	Hs.443914	6647	SOD1	0.308317	0.21993	0.563673	-0.0321761	-0.0603188	0.396355	0.204143	0.138988	-0.0447801	-0.153211	0.999862	0.877704	0.0159126	0.929776	0.834096	0.190297	0.668278	0.822988	0.913093	0.999211	0.00103414
UHNhcdna0012493	Hs.512619	7084	TK2	0.079591	0.157919	-0.0590271	-0.280971	-0.543122	0.0999385	0.181638	-0.0480841	-0.346503	0.00875699	0.999862	0.998934	0.92279	0.322847	0.0217404	0.924625	0.757294	0.945487	0.246104	0.999211	0.00105319
UHNhcdna0010318	Hs.463300	4635	MYL4	-0.121518	0.186222	-0.310539	-0.50844	-0.455125	-0.213738	-0.373224	-0.0770299	-0.458203	-0.339638	0.999862	0.998934	0.511708	0.146504	0.163512	0.810029	0.468999	0.934883	0.246669	0.999211	0.00107176
UHNhcdna0013087	Hs.534168	4694	NDUFA1	0.439315	-0.322957	0.125968	-0.412208	-0.147005	0.0677096	-0.135595	-0.887173	-0.0843269	0.334691	0.999862	0.836067	0.868085	0.262644	0.69121	0.969041	0.918738	0.0106538	0.875914	0.999211	0.00109364
UHNhcdna0005033	Hs.644421	7320	UBE2B	0.0676301	0.110126	-0.0752207	0.0938579	-0.556305	0.0188689	0.530947	0.0547726	-0.624906	-0.060482	0.999862	0.998934	0.925324	0.847536	0.0838864	0.995418	0.206026	0.950833	0.086247	0.999211	0.00110422
UHNhcdna0014234	Hs.303208	63898	SH2D4A	0.586128	0.153616	0.45852	0.740872	0.876343	-0.14804	0.409196	0.325869	0.698531	0.565318	0.999862	0.998934	0.550203	0.183192	0.0770754	0.953288	0.718298	0.805939	0.264008	0.999211	0.00112961
UHNhcdna0004716	Hs.553160	8328	GFI1B	-0.0213418	0.259453	0.526677	0.0463262	1.59681	0.327451	0.0254017	1.06521	0.810176	0.558134	0.999862	0.998934	0.654261	0.963495	0.0187814	0.918652	0.995244	0.279464	0.376391	0.999211	0.00113634
UHNhcdna0015396	Hs.472860	958	CD40	0.0456407	0.718468	0.591921	0.775848	1.27537	0.623467	0.652758	0.791004	0.400223	0.420308	0.999862	0.795493	0.575278	0.328298	0.0539488	0.642737	0.623699	0.509551	0.687244	0.999211	0.00113676
UHNhcdna0005585	Hs.2465	9934	P2RY14	0.213484	0.241963	0.656088	0.383381	-0.20609	0.363315	0.521203	0.211022	-0.0543486	0.2483	0.999862	0.998934	0.0637393	0.328298	0.578839	0.540131	0.235591	0.816661	0.929193	0.999211	0.00116727
UHNhcdna0000054	Hs.647583	384	ARG2	0.288013	0.0551969	-0.347524	0.847237	1.73241	0.0217842	0.280904	0.968884	0.223645	0.16988	0.999862	0.998934	0.815784	0.316932	0.0145906	0.999429	0.930905	0.3993	0.845279	0.999211	0.00118223
UHNhcdna0009143	Hs.477481	4171	MCM2	0.384354	-0.10109	-0.237194	0.249154	-0.264977	-0.39096	-0.0141363	-0.981251	0.401822	0.0752509	0.999862	0.998934	0.728951	0.61323	0.53045	0.575239	0.995244	0.020882	0.432102	0.999211	0.00122247
UHNhcdna0059101	Hs.632453	23432	GPR161	-0.18494	0.22696	0.204302	0.584284	1.48926	-0.224425	-0.0144137	0.185065	0.625023	0.286141	0.999862	0.998934	0.890224	0.410324	0.00954527	0.924625	0.996664	0.914072	0.424825	0.999211	0.00124524
UHNhcdna0014550	Hs.330073	9710	KIAA0355	0.221481	0.471581	0.545681	0.492274	1.31205	0.269662	0.500433	0.825464	0.66782	-0.028509	0.999862	0.998934	0.585486	0.534048	0.0331204	0.924625	0.729961	0.420362	0.431409	0.999211	0.00126504
UHNhcdna0014962	Hs.75360	1363	CPE	0.295725	0.166151	0.236738	0.747655	1.1505	0.211514	0.664361	0.244041	0.91655	0.839213	0.999862	0.998934	0.869203	0.29325	0.0541358	0.936493	0.519346	0.900468	0.213781	0.999211	0.00128937
UHNhcdna0009946	Hs.440900	7917	BAT3	-0.0528236	-0.136827	-0.131041	0.758184	0.865219	0.211645	-0.105753	0.365979	0.605267	0.451905	0.999862	0.998934	0.910193	0.128438	0.0560594	0.923272	0.966204	0.734957	0.300918	0.999211	0.00129039
UHNhcdna0011052	Hs.368912	1803	DPP4	0.131775	0.012767	0.468394	1.57545	1.65897	0.628781	0.381088	0.669391	0.556076	0.304784	0.999862	0.998934	0.78654	0.0928394	0.0540636	0.772573	0.918259	0.748956	0.664523	0.999211	0.00139111
UHNhcdna0002738	Hs.409989	4752	NEK3	0.632257	0.0301727	-0.053657	0.791368	0.919215	0.103299	0.225629	-0.832927	0.539662	0.283772	0.999862	0.998934	0.972711	0.174009	0.0774617	0.973458	0.918501	0.263512	0.452535	0.999211	0.00139517
UHNhcdna0017153	Hs.66	9173	IL1RL1	-0.0363269	-0.154019	0.000938436	-0.368482	-0.923252	0.0342882	0.215397	-0.201779	-0.22419	-0.401378	0.999862	0.998934	0.998234	0.390079	0.00823344	0.995418	0.837773	0.839481	0.664523	0.999211	0.00148852
UHNhcdna0007239	Hs.490684	1804	DPP6	-0.30948	0.0361128	-0.153721	-0.702864	0.106101	-0.558578	-0.74334	0.160329	-1.09561	-0.115202	0.999862	0.998934	0.906135	0.23367	0.883035	0.546559	0.304918	0.914072	0.0525805	0.999211	0.00149463
UHNhcdna0016220	Hs.182971	3841	KPNA5	-0.121632	0.308444	-0.284271	-0.699851	-0.258197	-0.325961	-0.574222	0.155419	-0.526612	0.0614623	0.999862	0.990732	0.666911	0.0893817	0.545993	0.697554	0.271266	0.900468	0.274802	0.999211	0.0015084
UHNhcdna0005645	Hs.386685	90625	C21orf105	0.493656	0.655101	0.68985	1.0383	0.394153	0.410315	0.753271	0.657093	0.291647	0.234619	0.999862	0.746099	0.367174	0.0928394	0.53902	0.777188	0.374625	0.532618	0.730167	0.999211	0.00155083
UHNhcdna0006366	Hs.595669	4686	NCBP1	-0.208082	-0.120982	-0.246251	-0.198807	1.36329	0.430435	0.210467	0.157649	-0.200586	0.146804	0.999862	0.998934	0.811242	0.776223	0.00538957	0.687325	0.920605	0.914072	0.797832	0.999211	0.00156298
UHNhcdna0015692	Hs.436646	6324	SCN1B	-0.410461	-0.241558	-0.597671	-0.835018	-0.973018	-0.323186	-0.374072	-0.115282	-0.298287	-0.482006	0.999862	0.998934	0.408528	0.147738	0.0608422	0.836828	0.780846	0.944963	0.704304	0.999211	0.00159379
UHNhcdna0008004	Hs.586511	503543	CTD-2090I13.4	0.213523	-0.266625	-0.263062	-0.0544225	-0.582169	-0.244254	-0.171279	-0.145597	0.00596039	0.246559	0.999862	0.762771	0.438465	0.887788	0.0145149	0.580399	0.781278	0.8272	0.988863	0.999211	0.00159708
UHNhcdna0001831	Hs.631988	780	DDR1	0.458007	0.0380165	0.29575	0.802248	1.65395	0.74716	0.728272	0.177674	0.678501	0.674938	0.999862	0.998934	0.869846	0.385542	0.0267432	0.59547	0.631114	0.938373	0.524705	0.999211	0.00165622
UHNhcdna0008903	Hs.198365	669	BPGM	0.124114	0.139143	-0.155939	0.95286	-0.0559116	0.256136	0.0930647	0.282751	0.4849	-0.224795	0.999862	0.998934	0.848042	0.0124044	0.920661	0.795235	0.966204	0.748956	0.302501	0.999211	0.00168257
UHNhcdna0014229	Hs.74576	2664	GDI1	0.147364	0.458754	0.117213	-0.624129	0.211388	0.0876159	0.282341	0.289243	-0.253992	0.147446	0.999862	0.399794	0.868085	0.0460727	0.519698	0.953288	0.631114	0.630709	0.542628	0.999211	0.00170944
UHNhcdna0014351	Hs.652149	972	CD74	0.116877	-0.148102	0.537449	-0.0313626	-0.0659402	-0.210337	0.573447	0.824145	0.187924	-0.00708018	0.999862	0.998934	0.223239	0.95533	0.89899	0.855237	0.245637	0.0583766	0.729725	0.999211	0.00171234
UHNhcdna0016926	Hs.651276	48	ACO1	-0.131121	0.00134485	-0.0785471	-0.638193	-0.346478	-0.448889	-0.388111	-0.114972	-0.317075	-0.340341	0.999862	0.998934	0.924242	0.0732434	0.333305	0.368429	0.468999	0.914072	0.486705	0.999211	0.00173102
UHNhcdna0011155	Hs.567284	3096	HIVEP1	-0.0584973	0.316798	0.43536	0.747669	1.48468	0.659877	0.281384	0.0602848	0.0938602	0.696588	0.999862	0.998934	0.695414	0.314988	0.0168842	0.564671	0.914015	0.984201	0.940405	0.999211	0.00176319
UHNhcdna0002774	Hs.283743	5413	SEPT5	-0.389507	-0.374464	-0.399405	0.888637	0.41148	-0.669982	-0.549997	-0.492985	0.317439	-0.322631	0.999862	0.998934	0.622346	0.0907412	0.44212	0.35997	0.504207	0.60942	0.658286	0.999211	0.00181433
UHNhcdna0016723	Hs.74050	2531	FVT1	0.40423	-0.106179	0.0202116	-0.184444	-0.527374	0.0519226	0.176127	-0.65186	-0.073657	0.377539	0.999862	0.998934	0.982003	0.6317	0.0681126	0.975383	0.839282	0.0594035	0.885225	0.999211	0.00181524
UHNhcdna0013274	Hs.479898	6783	SULT1E1	0.248617	0.257477	-0.589339	-0.601107	-0.334137	-0.336741	-0.479247	0.122548	-0.0991233	0.0597018	0.999862	0.998934	0.164723	0.135559	0.409029	0.648472	0.385496	0.914072	0.874754	0.999211	0.001822
UHNhcdna0002382	Hs.491440	5516	PPP2CB	0.10652	-0.0742262	0.00597684	-0.640658	-0.687449	0.166304	-0.0397918	-0.0223475	-0.344487	0.0163807	0.999862	0.998934	0.996836	0.0919735	0.0487472	0.918652	0.984273	0.987126	0.473927	0.999211	0.00188677
UHNhcdna0004748	Hs.512235	3709	ITPR2	-0.179844	-0.372049	-0.962126	-0.490836	0.188055	-0.159583	-0.408831	-0.443888	-0.652604	-0.107566	0.999862	0.998934	0.0562651	0.394851	0.742426	0.936596	0.69619	0.649253	0.27214	0.999211	0.00189647
UHNhcdna0014500	Hs.62886	8404	SPARCL1	0.158058	0.460047	0.553703	0.722138	1.40556	0.217911	0.195469	0.197876	0.386574	0.256493	0.999862	0.998934	0.560432	0.318366	0.0198769	0.936493	0.946748	0.914072	0.667873	0.999211	0.00191578
UHNhcdna0011067	Hs.482660	9765	ZFYVE16	-0.109969	0.311426	0.328106	-0.805912	1.4866	0.275359	0.347866	0.621005	0.0485092	-0.453487	0.999862	0.998934	0.797933	0.280457	0.0174576	0.924625	0.867355	0.630709	0.973562	0.999211	0.00192002
UHNhcdna0014381	Hs.648313	389849	LOC389849	0.0760211	-0.178622	-0.237649	-0.194532	-0.596255	-0.189918	0.217121	0.330559	-0.492987	-0.00218658	0.999862	0.998934	0.660706	0.644038	0.0568259	0.846806	0.805818	0.592057	0.199266	0.999211	0.00194275
UHNhcdna0003725	Hs.111024	6576	SLC25A1	0.179933	-0.139999	-0.50844	0.4251	-0.0979802	-0.512796	-0.248389	-0.025808	0.736712	-0.0587676	0.999862	0.998934	0.276011	0.344207	0.841593	0.367231	0.820928	0.987126	0.0821607	0.999211	0.00195102
UHNhcdna0004670	Hs.408153	50840	TAS2R14	0.102396	0.137644	0.65253	0.351627	1.27348	0.545282	0.712318	0.485417	-0.639088	0.182145	0.999862	0.998934	0.490255	0.687714	0.0453861	0.698566	0.51639	0.760559	0.465881	0.999211	0.001952
UHNhcdna0059044	Hs.386726	5999	RGS4	0.263021	0.076119	0.449262	0.684585	1.2648	0.122558	0.405464	0.207584	0.652205	0.384562	0.999862	0.998934	0.658449	0.332386	0.0302645	0.969041	0.806214	0.914072	0.415607	0.999211	0.00196195
UHNhcdna0008456	Hs.368243	1244	ABCC2	0.116985	0.0431432	0.223992	0.377837	0.0323061	0.559176	0.630691	0.314741	-0.134494	0.07924	0.999862	0.998934	0.684811	0.315738	0.947852	0.194209	0.100336	0.627309	0.785053	0.999211	0.00196282
UHNhcdna0018335	Hs.81469	4682	NUBP1	0.212556	-0.296732	-0.066758	0.462738	1.04226	0.0218433	0.230687	0.383012	0.907084	0.703198	0.999862	0.998934	0.964934	0.481037	0.044847	0.995418	0.918259	0.770101	0.139374	0.999211	0.00203818
UHNhcdna0003464	Hs.487062	3482	IGF2R	-0.0184851	0.288455	0.177172	0.0301002	0.223516	0.26606	0.528034	0.420843	-0.222332	-0.191404	0.999862	0.789071	0.708359	0.942192	0.446129	0.588705	0.100385	0.265194	0.558771	0.999211	0.00205557
UHNhcdna0012727	Hs.83765	1719	DHFR	0.0900165	0.0828011	0.164124	0.0875521	-0.21215	0.390335	0.37275	0.446829	-0.296364	-0.0910928	0.999862	0.998934	0.729386	0.820709	0.464618	0.303512	0.31621	0.197618	0.399815	0.999211	0.00210482
UHNhcdna0013010	Hs.301921	1230	CCR1	0.475635	-0.0493807	-0.67671	0.825975	-0.320762	-0.378771	-0.750253	-0.751372	0.0105705	0.332299	0.999862	0.998934	0.302883	0.149	0.585115	0.770431	0.308258	0.339329	0.99229	0.999211	0.00210739
UHNhcdna0014040	Hs.652348	11167	FSTL1	0.12013	-0.682741	-0.447163	-0.366263	-0.177576	0.0778939	0.114564	-0.353443	0.0414105	-0.203082	0.999862	0.108748	0.223965	0.313732	0.612439	0.963387	0.934558	0.530892	0.947625	0.999211	0.00211773
UHNhcdna0013973	Hs.437594	7106	TSPAN4	-0.258192	-0.0896638	-0.440333	-0.0168337	-0.0691563	-0.453526	-0.382032	-0.298647	0.0751149	-0.367209	0.999862	0.998934	0.120352	0.963495	0.83359	0.186709	0.270371	0.515981	0.858159	0.999211	0.00215632
UHNhcdna0018231	Hs.298990	6595	SMARCA2	0.341103	0.609327	0.506199	1.3284	1.00032	-0.130016	0.152499	0.510936	0.801542	0.235545	0.999862	0.946512	0.674863	0.0765366	0.160382	0.975216	0.966204	0.768752	0.388569	0.999211	0.00220489
UHNhcdna0011363	Hs.334707	95	ACY1	0.0818524	-0.454247	-0.353563	0.169762	-0.644519	-0.310644	0.121889	-0.0156069	-0.0984067	-0.0322392	0.999862	0.466553	0.415561	0.690252	0.0365325	0.590932	0.930905	0.987126	0.845279	0.999211	0.002242
UHNhcdna0009875	Hs.476982	1371	CPOX	0.0254351	-0.0483124	-0.210283	-0.849389	-0.905203	0.925487	-0.0746276	-0.268796	-0.21111	-0.338841	0.999862	0.998934	0.873669	0.165439	0.101466	0.223991	0.981482	0.869778	0.810549	0.999211	0.00226851
UHNhcdna0013284	Hs.78582	1819	DRG2	-0.0701045	-0.231811	-0.40352	-0.415072	-1.03825	0.0543289	-0.471863	-0.484291	-0.191784	-0.348304	0.999862	0.998934	0.599399	0.48505	0.0266501	0.992262	0.611066	0.607349	0.797832	0.999211	0.00227196
UHNhcdna0016367	Hs.90107	11047	ADRM1	-0.192959	0.0587864	0.0024898	-0.255731	-0.567662	0.0117841	0.155162	0.21971	-0.379663	-0.286642	0.999862	0.998934	0.996836	0.443894	0.0319734	0.995418	0.855422	0.727662	0.260064	0.999211	0.00227521
UHNhcdna0014059	Hs.651125	64750	SMURF2	0.29329	-0.144661	0.169556	0.629758	1.12614	0.130987	-0.182462	0.394298	0.317588	0.686971	0.999862	0.998934	0.89451	0.282512	0.0215676	0.962488	0.93541	0.736759	0.664523	0.999211	0.00239768
UHNhcdna0002944	Hs.75069	6472	SHMT2	0.176583	-0.0927782	-0.529565	0.0464422	-0.36203	-0.178166	-0.188065	-0.503817	0.198998	0.212356	0.999862	0.998934	0.109792	0.923066	0.251299	0.847545	0.83039	0.20752	0.648052	0.999211	0.0024057
UHNhcdna0013304	Hs.631602	4924	NUCB1	0.241625	0.19136	-0.183143	-0.700769	-0.146441	-0.26656	-0.128606	0.325825	-0.363336	-0.0759803	0.999862	0.998934	0.752561	0.0320466	0.687863	0.694334	0.925287	0.592057	0.382603	0.999211	0.00240944
UHNhcdna0018371	Hs.490203	800	CALD1	0.189369	-0.110748	0.425463	1.38792	1.07305	0.462761	0.170116	0.281126	1.11396	0.146124	0.999862	0.998934	0.776587	0.0962079	0.178345	0.847545	0.966204	0.911981	0.246419	0.999211	0.0024473
UHNhcdna0002010	Hs.130607	4598	MVK	0.319944	-0.307475	-0.135972	0.745331	0.685214	-0.0280631	-0.209909	0.371456	0.435802	-0.240078	0.999862	0.998934	0.899724	0.0993475	0.102632	0.995418	0.88554	0.691501	0.44247	0.999211	0.00246929
UHNhcdna0009339	Hs.651277	2683	B4GALT1	-0.202277	-0.288786	0.556028	0.895284	1.05822	0.54696	-0.219419	0.177631	0.380564	-0.339026	0.999862	0.998934	0.539855	0.174439	0.0719474	0.645744	0.935213	0.916019	0.663566	0.999211	0.00248216
UHNhcdna0015007	Hs.632267	6385	SDC4	0.20258	0.266623	0.996164	0.603287	0.0401165	0.994039	0.965566	0.537249	0.396632	0.0318291	0.999862	0.998934	0.17381	0.443229	0.966664	0.269209	0.261547	0.716284	0.669834	0.999211	0.00251075
UHNhcdna0015428	Hs.518000	3700	ITIH4	-0.0521664	0.161618	0.283715	0.84676	1.44012	-0.351137	-0.0337818	0.54125	0.548472	0.162521	0.999862	0.998934	0.848042	0.282512	0.0287311	0.88924	0.995244	0.732479	0.564575	0.999211	0.00251423
UHNhcdna0003878	Hs.430439	27247	NFU1	0.113538	-0.13169	-0.139789	0.486089	0.838405	0.104497	0.0789327	-0.187952	-0.138527	0.130057	0.999862	0.998934	0.869846	0.242887	0.0185543	0.953288	0.966204	0.861807	0.810549	0.999211	0.00251714
UHNhcdna0002899	Hs.7138	1131	CHRM3	-0.154474	0.347081	0.264172	1.05913	0.948	0.667607	0.228775	0.713075	0.613852	0.518106	0.999862	0.998934	0.86222	0.133623	0.152618	0.575239	0.941475	0.563656	0.487006	0.999211	0.00260882
UHNhcdna0017781	Hs.370247	334	APLP2	-0.105505	0.0873222	0.304343	0.0596281	-0.211356	0.134605	0.590907	0.894247	0.374363	-0.242464	0.999862	0.998934	0.650125	0.924787	0.639393	0.936596	0.271266	0.0549692	0.487006	0.999211	0.0026094
UHNhcdna0011536	Hs.522817	10134	BCAP31	-0.295459	0.209428	-0.184761	-0.614838	-0.341683	0.150874	-0.224338	-0.309078	-0.253277	-0.135409	0.999862	0.998934	0.734837	0.0543631	0.287702	0.900791	0.764307	0.599171	0.556002	0.999211	0.00263081
UHNhcdna0017794	Hs.321541	8766	RAB11A	-0.0574709	-0.0889328	-0.163857	-0.657431	0.775366	0.582704	0.00583828	-0.354241	0.234655	0.0897358	0.999862	0.998934	0.879127	0.183192	0.0778337	0.397018	0.998633	0.734957	0.724411	0.999211	0.00264073
UHNhcdna0011131	Hs.75659	4358	MPV17	0.198031	-0.0760923	-0.49058	-0.595986	0.296202	-0.468562	-0.49866	-0.46034	-0.190849	-0.299551	0.999862	0.998934	0.353051	0.181707	0.507814	0.485722	0.421806	0.530892	0.752313	0.999211	0.00266044
UHNhcdna0002670	Hs.295137	267	AMFR	-0.13406	0.0192953	0.0854235	-0.336432	1.05328	0.177911	-0.181069	-0.0103864	0.0351557	-0.169907	0.999862	0.998934	0.93168	0.495229	0.00735333	0.924625	0.907609	0.99363	0.966713	0.999211	0.00272946
UHNhcdna0012944	Hs.494614	23215	BAT2D1	0.0796986	-0.000384873	0.377698	0.218609	-0.422517	0.34789	0.543905	-0.00397927	-0.303346	0.0584524	0.999862	0.999781	0.395801	0.606187	0.212646	0.555532	0.195407	0.995979	0.497833	0.999211	0.002743
UHNhcdna0010061	Hs.437385	55707	NECAP2	-0.441274	0.0977852	-0.372378	-1.31381	-0.438532	-0.0492681	-0.395916	-0.283778	-0.442916	-0.611939	0.999862	0.998934	0.702508	0.0222451	0.473633	0.995418	0.778728	0.862604	0.566021	0.999211	0.00279574
UHNhcdna0001247	Hs.75238	8208	CHAF1B	-0.0416329	-0.159594	-0.284118	-0.242881	-0.158779	-0.58704	-0.627848	-0.0891822	-0.246069	-0.37063	0.999862	0.998934	0.597874	0.565535	0.681534	0.190297	0.117397	0.931293	0.601287	0.999211	0.00287705
UHNhcdna0010212	Hs.553501	5921	RASA1	-0.666318	-1.03757	-1.34078	-0.646225	-0.383496	0.0304227	-0.463868	-0.533664	-0.0131064	-0.551816	0.999862	0.376194	0.0537435	0.419972	0.603995	0.995418	0.781335	0.727662	0.99229	0.999211	0.00287739
UHNhcdna0001987	Hs.199743	10873	ME3	-0.155508	0.307493	0.33821	0.824661	0.748148	0.124072	0.178167	0.455274	0.177012	0.0362188	0.999862	0.998934	0.667403	0.094963	0.103526	0.962488	0.930905	0.622836	0.809146	0.999211	0.00295683
UHNhcdna0015581	Hs.433159	2350	FOLR2	0.292108	0.00288102	1.1749	0.918368	0.468135	0.645574	0.83501	-0.501749	0.363445	0.473233	0.999862	0.998934	0.131755	0.253871	0.545993	0.642737	0.452127	0.773832	0.726309	0.999211	0.0029769
UHNhcdna0000491	Hs.1787	5354	PLP1	0.265654	0.0878217	0.720121	0.791841	1.44086	0.675974	0.643819	0.578006	0.662752	-0.194535	0.999862	0.998934	0.550203	0.410118	0.0629105	0.688885	0.718263	0.767401	0.553926	0.999211	0.00297983
UHNhcdna0003308	Hs.645376	482	ATP1B2	0.380403	0.54726	0.559005	1.24489	0.716994	0.555125	0.239619	0.860025	0.801524	0.497455	0.999862	0.998934	0.635541	0.10196	0.351987	0.73369	0.941475	0.480434	0.396314	0.999211	0.00299384
UHNhcdna0059028	Hs.136398	79670	ZCCHC6	-0.222057	0.308278	0.104459	-0.644647	-0.525231	-0.0667488	-0.316994	0.263216	-0.766789	0.0903848	0.999862	0.998934	0.92279	0.176436	0.245156	0.976536	0.768527	0.823871	0.122989	0.999211	0.00302927
UHNhcdna0014384	Hs.433750	1981	EIF4G1	0.118975	-0.294785	-0.586657	-0.904383	-0.117491	-0.173092	-0.170689	-0.617285	0.126326	0.288705	0.999862	0.998934	0.278169	0.0500686	0.834096	0.924625	0.930905	0.355023	0.86091	0.999211	0.00305007
UHNhcdna0008568	Hs.413111	5336	PLCG2	0.0760561	0.0853873	0.289657	0.0178167	0.19138	0.184085	0.456342	0.217996	-0.177619	0.0121783	0.999862	0.998934	0.309471	0.957578	0.437445	0.718651	0.0899118	0.636865	0.573511	0.999211	0.00305335
UHNhcdna0006851	Hs.137731	5914	RARA	0.199154	0.084864	-0.217443	0.981982	-0.259893	-0.0836805	-0.210373	0.240528	0.731502	0.0182372	0.999862	0.998934	0.822025	0.0431527	0.620404	0.975216	0.907499	0.861807	0.186199	0.999211	0.00311914
UHNhcdna0059054	Hs.515475	8189	SYMPK	-0.118765	-0.159942	0.0347304	-0.389963	-0.589435	0.172084	-0.0144537	-0.350384	-0.162762	-0.232933	0.999862	0.998934	0.965548	0.253871	0.0422119	0.854251	0.995244	0.504511	0.712041	0.999211	0.0031539
UHNhcdna0013568	Hs.652199	3156	HMGCR	-0.317193	-0.621991	0.00133077	0.0538052	0.817494	-0.121964	-0.224302	-0.388725	0.226595	-0.16881	0.999862	0.355323	0.998234	0.930361	0.0290027	0.943585	0.84463	0.605673	0.691384	0.999211	0.00319115
UHNhcdna0013992	Hs.352	2352	FOLR3	-0.0270991	0.0425078	0.238099	1.1063	1.24069	0.379656	0.398432	0.482557	1.20875	0.158176	0.999862	0.998934	0.905017	0.216281	0.11877	0.917094	0.88554	0.823871	0.207098	0.999211	0.00321495
UHNhcdna0013847	Hs.531081	3958	LGALS3	-0.605192	0.647316	0.14872	-0.922158	0.0459946	0.209273	0.283349	0.315306	-0.163761	-0.630423	0.999862	0.36152	0.878281	0.0279267	0.940121	0.88924	0.782736	0.739207	0.795337	0.948539	0.00323531
UHNhcdna0018384	Hs.459106	51582	AZIN1	0.419124	-0.368769	-0.405027	-0.348237	-0.303911	-0.0323279	-0.187281	-0.614035	0.298816	0.16201	0.999862	0.774355	0.366325	0.396057	0.409029	0.995418	0.862506	0.158628	0.526243	0.999211	0.0032904
UHNhcdna0016855	Hs.531106	58517	RBM25	0.224032	-0.385539	-0.321075	-0.56261	-0.527219	0.275349	-0.188621	-1.28718	-0.27411	0.138398	0.999862	0.998934	0.755731	0.404415	0.384112	0.903331	0.941475	0.0466982	0.738099	0.999211	0.00343445
UHNhcdna0000249	Hs.647898	647039	LOC647039	-0.0479871	-0.0168428	0.122891	-0.383708	0.433481	-0.432128	-0.382474	0.547744	-0.63861	-0.10728	0.999862	0.998934	0.904824	0.445069	0.321079	0.555675	0.643659	0.3993	0.191791	0.999211	0.00353461
UHNhcdna0010792	Hs.183109	4128	MAOA	-0.030331	-0.271862	0.434385	0.600657	1.51645	0.509215	-0.201088	0.106883	0.134399	0.508045	0.999862	0.998934	0.707956	0.458368	0.0183437	0.735945	0.951974	0.952838	0.911125	0.999211	0.00361333
UHNhcdna0007686	Hs.282997	2629	GBA	0.0405273	-0.200926	-0.285485	-0.594274	-0.497475	-0.150264	-0.376999	-0.532149	-0.244085	0.00998831	0.999862	0.998934	0.667538	0.166436	0.219385	0.924625	0.624937	0.388891	0.667873	0.999211	0.0036508
UHNhcdna0018414	Hs.102	275	AMT	0.289831	0.668143	0.608764	0.347842	0.848896	0.409756	0.548545	0.949731	0.108964	0.342658	0.999862	0.746099	0.468808	0.65187	0.152196	0.787473	0.64001	0.231605	0.917537	0.999211	0.00371316
UHNhcdna0059090	Hs.533725	84233	TMEM126A	-0.175554	0.00474836	-0.00653957	-1.91936	-0.540875	0.697589	-0.122965	-0.109766	0.0616462	-0.178427	0.999862	0.998934	0.996836	0.0126215	0.514848	0.641291	0.973043	0.95888	0.969423	0.999211	0.00374983
UHNhcdna0059047	Hs.521535	6770	STAR	-0.0426483	-1.04134	-0.607232	0.798726	-1.43464	-0.772341	-0.929844	-0.627292	0.072434	-0.026862	0.999862	0.655874	0.671031	0.435526	0.0822715	0.642737	0.506923	0.759167	0.966713	0.999211	0.00376733
UHNhcdna0007731	Hs.73090	4791	NFKB2	0.131061	0.27008	0.686431	0.131091	-0.19841	0.279924	0.195871	0.568958	0.318978	-0.115374	0.999862	0.998934	0.082045	0.804414	0.633165	0.741763	0.871382	0.26881	0.531035	0.999211	0.00384791
UHNhcdna0000146	Hs.373959	9686	VGLL4	-0.0637608	-0.193653	-1.16439	-0.623176	0.071485	-0.0751406	-0.624995	-0.568691	-0.315599	-0.514543	0.999862	0.998934	0.0530134	0.359314	0.934653	0.98375	0.51639	0.610641	0.71081	0.999211	0.00391783
UHNhcdna0013178	Hs.436873	3685	ITGAV	0.285925	0.422931	0.791757	0.500929	0.561079	0.371555	0.959718	0.338507	-0.0661122	0.397686	0.999862	0.998934	0.231288	0.464357	0.350477	0.810029	0.166979	0.822988	0.954686	0.999211	0.00399223
UHNhcdna0006483	Hs.444200	2186	BPTF	0.0295453	-0.166873	-0.578852	-0.480725	-0.161337	0.0140928	-0.262008	0.056391	-0.117584	0.257092	0.999862	0.998934	0.0788621	0.149751	0.643128	0.995418	0.69619	0.947311	0.809146	0.999211	0.00402644
UHNhcdna0014013	Hs.652181	7474	WNT5A	-0.24461	-0.551816	-0.525781	-0.57254	0.148734	-0.647322	-0.939608	-0.027532	-0.825919	-0.265712	0.999862	0.885773	0.54433	0.410118	0.840193	0.512449	0.201549	0.987126	0.239149	0.999211	0.00404707
UHNhcdna0017872	Hs.129195	9679	FAM53B	-0.0649121	0.129547	-0.183367	0.442959	1.57637	0.131453	0.101657	0.398056	-0.116152	0.1263	0.999862	0.998934	0.908141	0.579939	0.0109373	0.969041	0.974224	0.816661	0.917537	0.999211	0.00406673
UHNhcdna0002627	Hs.386294	7748	ZNF195	-0.00542216	-0.15735	0.0993581	0.123991	-0.399612	0.331939	0.442235	0.0230828	-0.0826433	0.0280418	0.999862	0.998934	0.869203	0.722167	0.118481	0.400979	0.166093	0.984201	0.840928	0.999211	0.00409125
UHNhcdna0017534	Hs.303980	1583	CYP11A1	-0.179084	-0.0981327	-0.561511	0.169213	-0.226097	-0.279137	-0.405693	0.206287	-0.220625	-0.160269	0.999862	0.998934	0.097636	0.686217	0.512747	0.656054	0.374625	0.795091	0.615311	0.999211	0.00412246
UHNhcdna0006335	Hs.513490	226	ALDOA	-0.0301404	-0.185939	-0.329815	-0.278146	-0.495345	-0.203873	-0.186083	-0.325273	-0.281994	-0.0562587	0.999862	0.998934	0.443537	0.461323	0.10357	0.810029	0.837773	0.580716	0.498627	0.999211	0.00415592
UHNhcdna0017606	Hs.150087	10613	ERLIN1	0.293227	-0.554476	-0.465575	-0.278087	-0.127787	-0.452354	-0.314068	-0.528867	0.544601	0.164133	0.999862	0.51979	0.389371	0.587989	0.798715	0.517284	0.735461	0.415198	0.278414	0.999211	0.00417624
UHNhcdna0010129	Hs.69771	629	CFB	-0.355861	0.59294	0.830924	0.827329	1.18164	0.197754	0.150013	0.738618	1.01337	0.151697	0.999862	0.998934	0.452345	0.378467	0.133389	0.963387	0.966204	0.642045	0.307781	0.999211	0.00419207
UHNhcdna0010605	Hs.479754	3815	KIT	0.103686	0.365751	0.377367	0.370084	0.40904	0.583423	0.805539	0.534241	-0.0285403	0.181293	0.999862	0.990732	0.610192	0.513586	0.409507	0.420369	0.159027	0.512663	0.977317	0.999211	0.00425465
UHNhcdna0013627	Hs.523446	1301	COL11A1	0.154335	0.146634	0.221408	-0.25933	-0.694741	0.481632	-0.390766	-0.949744	0.331717	0.193097	0.999862	0.998934	0.83626	0.706814	0.179273	0.62272	0.740013	0.134854	0.651372	0.999211	0.00428077
UHNhcdna0018200	Hs.592171	3696	ITGB8	0.368335	0.0208698	0.872549	0.303401	0.42315	0.234393	0.426035	0.873608	0.390265	0.238116	0.999862	0.998934	0.147082	0.672692	0.473039	0.924625	0.729236	0.227304	0.604228	0.999211	0.00432562
UHNhcdna0011142	Hs.450230	3486	IGFBP3	0.711531	0.56027	0.362174	0.473646	0.449934	1.23168	0.529798	0.2961	0.609975	1.14247	0.999862	0.919954	0.752438	0.543629	0.512747	0.131365	0.697235	0.872964	0.465881	0.603459	0.0043367
UHNhcdna0013220	Hs.276770	1043	CD52	0.127086	0.118925	-0.109434	0.848344	1.39404	0.133685	0.38462	0.116078	0.351216	0.389829	0.999862	0.998934	0.947373	0.269907	0.030513	0.969965	0.84463	0.950033	0.719704	0.999211	0.00436184
UHNhcdna0000731	Hs.73962	2045	EPHA7	-0.320214	0.158685	-0.843531	0.881512	1.12694	-0.0722978	-0.276755	-0.107904	-0.970414	-0.112749	0.999862	0.998934	0.402792	0.30995	0.130981	0.995418	0.934099	0.95888	0.300918	0.999211	0.00437851
UHNhcdna0002261	Hs.380138	1123	CHN1	-0.122337	0.0727226	-0.299031	0.610147	1.89253	-0.095514	-0.0380133	-0.291901	0.142093	-0.382289	0.999862	0.998934	0.868601	0.521927	0.0119153	0.988299	0.995244	0.906913	0.917537	0.999211	0.00441239
UHNhcdna0018287	Hs.82961	7033	TFF3	0.146199	0.0821863	0.533131	0.44998	1.29882	0.403972	-0.0796159	-0.381479	0.57863	0.408076	0.999862	0.998934	0.605345	0.579939	0.0368336	0.825035	0.983598	0.828914	0.510111	0.999211	0.00442821
UHNhcdna0005483	Hs.319438	5322	PLA2G5	-0.105833	-0.051172	0.573276	0.654102	1.66686	-0.0334904	-0.00397855	0.33724	0.670322	0.593165	0.999862	0.998934	0.667207	0.496749	0.0282748	0.995418	0.99894	0.89665	0.539698	0.999211	0.00450038
UHNhcdna0013585	Hs.470412	5937	RBMS1	-0.189313	-0.362985	-0.636675	-1.06509	0.0474272	-0.042089	-0.596403	-0.62697	0.239674	-0.197813	0.999862	0.998934	0.376353	0.0627005	0.953212	0.995418	0.509383	0.516869	0.774286	0.999211	0.00455535
UHNhcdna0016929	Hs.651223	830	CAPZA2	0.126322	-0.260262	-0.116707	-0.590621	-0.536595	0.166882	-0.190038	-0.374935	0.263691	0.0660833	0.999862	0.998934	0.898259	0.12836	0.139612	0.919337	0.876544	0.587368	0.601287	0.999211	0.00457225
UHNhcdna0012775	Hs.159494	695	BTK	-0.137765	-0.608473	-0.44168	-0.673451	-0.169823	-0.184569	-0.54537	-1.21996	-0.175453	-0.176652	0.999862	0.789607	0.642248	0.313698	0.812155	0.938665	0.629513	0.0711137	0.845279	0.999211	0.0045849
UHNhcdna0015842	Hs.133379	7042	TGFB2	0.149613	-0.167101	-0.10661	-0.592383	-1.18704	0.165543	-0.0817147	-0.546958	-0.0868322	-0.0153129	0.999862	0.998934	0.938233	0.36311	0.0257118	0.951403	0.97589	0.60942	0.931674	0.999211	0.00460851
UHNhcdna0059089	Hs.647068	6009	RHEB	0.00279734	-0.256227	0.451135	-0.488409	-0.458239	0.24748	0.0247315	-0.410532	-0.392898	0.194878	0.999862	0.998934	0.365351	0.261528	0.244192	0.810029	0.995244	0.565419	0.43767	0.999211	0.0046456
UHNhcdna0015662	Hs.471851	3069	HDLBP	-0.0752742	-0.562675	0.283544	0.711135	0.982589	0.431419	-0.194099	0.152097	0.720156	0.297119	0.999862	0.885773	0.815674	0.303303	0.0923871	0.765274	0.941475	0.931344	0.347658	0.999211	0.00471859
UHNhcdna0005149	Hs.146806	8454	CUL1	0.21539	0.050179	-0.26911	-0.0780699	-0.409223	0.433016	0.0935968	-0.606436	-0.0209875	0.198392	0.999862	0.998934	0.599122	0.873235	0.213545	0.360328	0.957962	0.126024	0.976912	0.999211	0.00473832
UHNhcdna0011048	Hs.512341	9789	SPCS2	0.0959656	0.223411	0.26399	-0.0288248	-0.149935	0.239326	0.536488	0.535258	-0.296541	0.0213447	0.999862	0.998934	0.599399	0.949441	0.68033	0.741763	0.1747	0.194462	0.487006	0.999211	0.00474204
UHNhcdna0011782	Hs.517249	23385	NCSTN	-0.309712	0.0998942	-0.0471148	-0.522396	-0.244201	-0.513481	-0.386732	0.207951	-0.16377	-0.318619	0.999862	0.998934	0.956923	0.141162	0.500631	0.261794	0.4569	0.81552	0.733099	0.999211	0.00482639
UHNhcdna0015905	Hs.515469	7408	VASP	0.0561331	0.366215	-0.163643	-1.02315	0.366649	-0.0950587	-0.559981	-0.20873	-0.433146	-0.0896606	0.999862	0.998934	0.895262	0.0483737	0.50173	0.973458	0.49136	0.898019	0.526243	0.999211	0.00490176
UHNhcdna0011708	Hs.91816	54494	C11orf71	-0.152362	0.13144	0.35161	0.348522	0.63775	0.24521	0.138928	0.0733774	0.373684	-0.162862	0.999862	0.998934	0.507891	0.429589	0.0719474	0.804612	0.930905	0.944963	0.442095	0.999211	0.00490224
UHNhcdna0014758	Hs.631739	9931	HELZ	-0.248788	0.266926	-0.338424	-0.490523	-0.404546	-0.478156	-0.179967	0.347813	-0.0803602	-0.335877	0.999862	0.998934	0.509749	0.209673	0.273561	0.354095	0.880749	0.610641	0.896656	0.999211	0.00498276
UHNhcdna0008859	Hs.591095	2923	PDIA3	-0.304916	-0.244541	0.0540544	-1.14774	-0.278538	0.0497023	-0.455244	-0.443772	-0.346683	-0.439067	0.999862	0.998934	0.969629	0.0286625	0.625952	0.995418	0.671908	0.691501	0.631205	0.999211	0.00506842
UHNhcdna0007806	Hs.466471	2821	GPI	0.065061	-0.0126885	-0.29462	-0.133121	-0.516659	-0.317717	-0.33501	-0.192532	-0.0190485	-0.0969216	0.999862	0.998934	0.485745	0.738983	0.0707708	0.540037	0.478858	0.795171	0.976912	0.999211	0.00509305
UHNhcdna0014700	Hs.493202	29894	CPSF1	0.226667	0.0533632	-0.448126	-0.330424	-0.169617	-0.229449	-0.435993	0.0231223	0.332936	0.0770466	0.999862	0.998934	0.22226	0.372367	0.627405	0.754148	0.315276	0.987104	0.420093	0.999211	0.00510941
UHNhcdna0018382	Hs.2633	1828	DSG1	0.426234	0.48935	0.7511	0.93892	0.315409	0.796072	0.374371	0.69689	1.36164	0.653476	0.999862	0.998934	0.511708	0.303303	0.733363	0.575239	0.894695	0.682421	0.128877	0.999211	0.00514168
UHNhcdna0016340	Hs.496622	5358	PLS3	0.108844	-0.321494	0.692855	0.878449	0.746459	0.406663	0.687561	0.475988	0.817568	0.490996	0.999862	0.998934	0.478834	0.261528	0.300412	0.843403	0.579854	0.784385	0.35761	0.999211	0.00515048
UHNhcdna0010045	Hs.522500	9919	KIAA0310	0.164216	-0.219235	-0.31497	-0.489033	-0.0139246	-0.337046	-0.328712	-0.276329	0.420265	-0.106663	0.999862	0.998934	0.49864	0.162618	0.975194	0.555675	0.56566	0.701746	0.296484	0.999211	0.00516103
UHNhcdna0018430	Hs.523332	4942	OAT	-0.17172	-0.164456	-0.56936	1.22801	-0.983706	-0.00919679	-0.390671	-0.477903	-0.246197	-0.064106	0.999862	0.998934	0.610192	0.0957605	0.16018	0.999669	0.858028	0.785314	0.820312	0.999211	0.00516148
UHNhcdna0005975	Hs.151641	2615	LRRC32	0.0796157	-0.213389	-0.177786	0.651541	1.12946	-0.0642458	0.041285	0.000453801	-0.195485	-0.0161372	0.999862	0.998934	0.893207	0.282512	0.0261168	0.988299	0.991677	0.99933	0.811312	0.999211	0.00522635
UHNhcdna0013599	Hs.76753	2022	ENG	0.452433	-0.0480464	0.391966	0.393441	1.31165	0.250743	-0.142656	-0.255516	0.398999	0.55246	0.999862	0.998934	0.708359	0.608085	0.0238814	0.924625	0.966204	0.89665	0.639072	0.999211	0.00525556
UHNhcdna0059107	Hs.531704	5578	PRKCA	-0.0673468	-0.677498	-0.614574	-1.16824	-0.561469	-0.131557	-0.238516	-0.0950111	-0.370747	-0.0956396	0.999862	0.746099	0.478088	0.0662751	0.386745	0.969041	0.928989	0.953048	0.67111	0.999211	0.00525942
UHNhcdna0018364	Hs.524368	7421	VDR	0.0763193	-0.0125655	0.0667299	0.0917792	-0.384095	0.21719	0.301721	-0.0533116	-0.120711	0.135979	0.999862	0.998934	0.902951	0.755804	0.0655092	0.575239	0.313085	0.931853	0.70252	0.999211	0.0052605
UHNhcdna0014004	Hs.440968	7158	TP53BP1	0.338009	0.600642	0.602787	0.528579	0.618708	0.416889	0.926879	0.700263	0.643904	0.152206	0.999862	0.885773	0.525454	0.50574	0.371878	0.811891	0.297608	0.563634	0.457154	0.999211	0.00544482
UHNhcdna0011843	Hs.649475	6152	RPL24	0.471817	-0.518097	0.376433	-0.335792	-0.224114	0.283536	0.372418	-0.297836	0.0236779	0.471428	0.999862	0.355323	0.380046	0.386449	0.528339	0.667533	0.469723	0.652363	0.973562	0.999211	0.00548566
UHNhcdna0018363	Hs.470174	92	ACVR2A	0.517012	0.553073	0.584199	-0.301083	1.02084	0.706519	0.762836	0.160044	0.991693	0.0971063	0.999862	0.998934	0.611668	0.756454	0.156575	0.584087	0.532024	0.941428	0.259729	0.999211	0.00549378
UHNhcdna0018359	Hs.568229	440567	hCG_25371	0.193512	-0.353935	-0.455117	0.000590595	-0.552138	-0.246036	-0.298736	-0.155553	0.112692	0.130152	0.999862	0.771872	0.242448	0.998066	0.0844204	0.743194	0.654031	0.869778	0.826557	0.999211	0.00550489
UHNhcdna0018356	Hs.591293	214	ALCAM	-0.12009	-0.465788	-0.161829	-1.62965	-0.33262	-0.129111	0.420217	-0.208002	-0.717401	0.0879266	0.999862	0.998934	0.925324	0.0259194	0.683507	0.975216	0.839282	0.916293	0.453045	0.999211	0.00555879
UHNhcdna0002713	Hs.235116	2870	GRK6	0.441594	0.238132	0.299908	0.518665	1.0874	0.475515	0.0885497	-0.212952	0.0663206	0.546766	0.999862	0.998934	0.757055	0.414644	0.0328937	0.647094	0.973043	0.898833	0.954596	0.999211	0.00556733
UHNhcdna0001926	Hs.593833	4921	DDR2	-0.538209	0.0833906	0.353172	1.74378	1.38579	0.0332125	-0.0462051	-0.311817	0.55637	0.444659	0.999862	0.998934	0.869846	0.0765366	0.136024	0.996683	0.995244	0.914072	0.679915	0.999211	0.00557165
UHNhcdna0016781	Hs.62209	9814	SFI1	0.34318	0.20313	0.433308	0.753448	1.06105	-0.144905	0.0162291	0.534578	0.283156	0.0386832	0.999862	0.998934	0.666911	0.270218	0.0656084	0.963387	0.996284	0.669388	0.745582	0.999211	0.0056524
UHNhcdna0001228	Hs.279640	7175	TPR	0.369955	-0.120348	-0.501359	-0.605683	-0.177218	-0.0273705	-0.224872	0.0181264	-0.361431	0.085771	0.999862	0.998934	0.228153	0.105653	0.65734	0.995418	0.822232	0.987126	0.44247	0.999211	0.00565312
UHNhcdna0006726	Hs.1437	2548	GAA	0.276047	0.0971337	-0.401595	-0.505121	-0.321593	-0.313	-0.156735	0.254375	-0.495332	0.313714	0.999862	0.998934	0.432236	0.223384	0.420094	0.690863	0.918501	0.785314	0.281527	0.999211	0.00567924
UHNhcdna0015372	Hs.368642	2038	EPB42	-0.0834977	0.134547	-0.00782959	0.147452	0.631987	-0.425521	-0.232293	0.214858	-0.590847	-0.123413	0.999862	0.998934	0.996836	0.784954	0.0980662	0.530709	0.838462	0.840312	0.200606	0.999211	0.00574442
UHNhcdna0010617	Hs.436996	221692	PHACTR1	0.0732861	0.277057	0.809882	0.795497	1.36153	0.220682	0.124928	0.353485	-0.122649	0.138825	0.999862	0.998934	0.411027	0.351099	0.0538487	0.947959	0.971864	0.869778	0.927183	0.999211	0.00576207
UHNhcdna0005063	Hs.401013	3662	IRF4	0.301384	0.293046	0.317582	0.679485	0.54508	0.593649	0.728716	0.591305	0.442032	-0.0879131	0.999862	0.998934	0.76223	0.301857	0.369078	0.555532	0.375325	0.585029	0.571075	0.999211	0.00590374
UHNhcdna0012998	Hs.82794	1069	CETN2	0.307687	0.103443	-0.0483685	0.604679	0.755936	0.455004	0.383894	-0.182017	0.291642	0.508316	0.999862	0.998934	0.970214	0.251921	0.0980278	0.586586	0.704788	0.902486	0.663566	0.999211	0.00592013
UHNhcdna0008403	Hs.2164	5473	PPBP	0.0885284	0.502415	0.199755	0.540517	1.23006	0.123678	0.0809455	0.778273	0.382693	1.10599	0.999862	0.998934	0.903759	0.504682	0.0543107	0.973507	0.983598	0.491753	0.692334	0.740387	0.00597187
UHNhcdna0013921	Hs.520341	221294	NT5DC1	0.199464	0.150014	0.0834728	-0.526149	-0.276487	0.0581483	0.107011	-0.118619	-0.765821	0.333485	0.999862	0.998934	0.928754	0.218436	0.510683	0.976536	0.959435	0.914072	0.0675332	0.999211	0.00598014
UHNhcdna0004098	Hs.445350	2328	FMO3	-0.178728	0.0698763	-0.431181	-0.54708	0.0429529	-0.567357	-0.785177	-0.00754367	-0.601239	-0.12817	0.999862	0.998934	0.563056	0.338059	0.953212	0.476837	0.206281	0.995979	0.338277	0.999211	0.00600094
UHNhcdna0014205	Hs.396530	3082	HGF	0.262283	0.471308	0.202983	0.859155	0.760164	0.422314	0.510883	0.270212	-0.106549	0.397464	0.999862	0.928221	0.869846	0.133623	0.157821	0.725464	0.624937	0.862604	0.911125	0.999211	0.00606144
UHNhcdna0017668	Hs.132225	5295	PIK3R1	-0.0382478	-0.239469	-0.0525602	0.196034	0.700723	-0.314755	0.00364884	0.39098	0.447852	0.133299	0.999862	0.998934	0.959043	0.704355	0.0593654	0.705047	0.998633	0.593388	0.368607	0.999211	0.00616345
UHNhcdna0008582	Hs.283749	6038	RNASE4	0.204966	0.399595	0.927566	0.786346	0.779581	0.0316458	0.509394	0.442733	0.553954	0.0695548	0.999862	0.998934	0.23938	0.308066	0.261006	0.995418	0.740013	0.792035	0.552114	0.999211	0.00618778
UHNhcdna0018353	Hs.514284	4779	NFE2L1	-0.129917	0.0201796	-0.230275	-0.656872	-0.808637	0.0894208	-0.119716	-0.34609	0.0453711	0.186247	0.999862	0.998934	0.797933	0.183491	0.0647528	0.969965	0.960334	0.741719	0.961672	0.999211	0.00628665
UHNhcdna0008100	Hs.248267	4357	MPST	-0.14064	0.0757677	-0.637567	-0.180579	0.172034	-0.638319	-0.389133	0.0833301	0.443379	-0.151038	0.999862	0.998934	0.17579	0.751772	0.724431	0.2707	0.632951	0.944963	0.420093	0.999211	0.00649876
UHNhcdna0013253	Hs.123464	10161	P2RY5	-0.0460144	-0.124553	0.0341543	-0.746499	0.029976	-0.336604	-0.862907	-0.52223	-0.829205	-0.0312616	0.999862	0.998934	0.984431	0.239636	0.971119	0.839817	0.241839	0.645832	0.219099	0.999211	0.00657076
UHNhcdna0010299	Hs.490551	9898	UBAP2L	0.34201	-0.104208	-0.263799	-1.427	-0.634728	-0.537059	-0.460235	-0.417508	0.257205	0.198052	0.999862	0.998934	0.869846	0.0483737	0.39367	0.73369	0.809553	0.824408	0.812227	0.999211	0.00657499
UHNhcdna0015379	Hs.26550	6258	RXRG	-0.0921068	-0.360103	-0.448903	0.497968	0.745114	-0.58981	-0.167876	0.286752	-0.403525	-0.325422	0.999862	0.998934	0.556718	0.410775	0.138977	0.468243	0.941475	0.834917	0.564575	0.999211	0.00659116
UHNhcdna0006071	Hs.352642	2213	FCGR2B	0.0846899	0.41161	-0.00785428	0.668762	-0.347359	0.410713	0.518961	0.458669	-1.58531	-0.0827845	0.999862	0.998934	0.996836	0.449291	0.676189	0.855237	0.774702	0.811513	0.0410425	0.999211	0.00666966
UHNhcdna0003901	Hs.631567	973	CD79A	0.217912	0.449436	0.480138	0.73262	1.17672	0.218394	0.136385	0.193447	0.319067	0.0618587	0.999862	0.998934	0.646509	0.315738	0.0544645	0.936493	0.966204	0.914072	0.729725	0.999211	0.00669672
UHNhcdna0016256	Hs.424414	4487	MSX1	0.476971	-0.434933	0.335912	0.152994	-0.149495	0.231772	0.258558	-0.387854	0.0547163	0.254791	0.999862	0.358708	0.334616	0.674058	0.625582	0.688885	0.630816	0.335723	0.911125	0.999211	0.00672163
UHNhcdna0000228	Hs.132225	5295	PIK3R1	-0.140967	-0.205935	-1.62557	0.081701	-0.67033	-0.275208	-0.77705	-0.381851	-0.513891	0.0236781	0.999862	0.998934	0.0509002	0.945644	0.433217	0.936493	0.609292	0.869778	0.653022	0.999211	0.00674454
UHNhcdna0009821	Hs.334019	1378	CR1	-0.0790017	-0.00273366	-0.126489	-0.0436469	-0.356974	0.212833	0.111687	0.262105	-0.512875	-0.136729	0.999862	0.998934	0.82605	0.921261	0.207765	0.735945	0.926743	0.636865	0.0986837	0.999211	0.00676383
UHNhcdna0016916	Hs.527412	427	ASAH1	0.204467	-0.588546	-0.353597	-0.775219	-0.513759	-0.443389	-0.253959	0.229774	-0.53687	0.0863033	0.999862	0.740665	0.689227	0.166436	0.352053	0.679755	0.88554	0.884873	0.432102	0.999211	0.00687807
UHNhcdna0017292	Hs.391561	2167	FABP4	-0.206408	0.484725	0.974318	0.604492	0.973669	-0.345306	0.358286	0.89699	0.190481	0.346241	0.999862	0.998934	0.255406	0.492182	0.178308	0.908583	0.882322	0.440773	0.872499	0.999211	0.00689657
UHNhcdna0014082	Hs.180178	91694	LONRF1	-0.18284	0.300612	0.264383	0.800749	0.728967	0.337925	0.387274	0.325213	0.606221	0.316011	0.999862	0.998934	0.816668	0.189951	0.199965	0.836406	0.782736	0.828914	0.413044	0.999211	0.00693926
UHNhcdna0018270	Hs.652198	6414	SEPP1	0.955944	-0.0774832	0.686917	-0.483399	1.08028	0.428577	0.306932	0.0940194	0.771044	0.723441	0.999862	0.998934	0.470034	0.563201	0.099949	0.814479	0.900222	0.960024	0.37477	0.999211	0.00696596
UHNhcdna0006431	Hs.522578	412	STS	-0.52782	-0.0764073	0.0221686	0.356116	0.829041	-0.169494	-0.0199834	0.57648	0.247706	0.0531729	0.999862	0.998934	0.985541	0.508528	0.0525891	0.924625	0.995244	0.410106	0.70252	0.999211	0.0069738
UHNhcdna0012592	Hs.510402	4179	CD46	0.112293	-0.93645	-0.426291	0.123912	0.458939	-0.217621	-0.540676	-0.748387	0.43277	-0.0675431	0.999862	0.272558	0.6304	0.884563	0.43041	0.924625	0.585228	0.358279	0.564575	0.999211	0.00715349
UHNhcdna0001457	Hs.502914	10072	DPP3	-0.0872062	-0.569521	-0.573525	-0.155958	-0.539769	-0.143966	-0.429821	-0.618496	-0.474519	-0.0933658	0.999862	0.695173	0.358766	0.821952	0.283623	0.951403	0.668278	0.423589	0.458875	0.999211	0.00717875
UHNhcdna0017184	Hs.450611	403312	MGC39545	-0.351934	0.0166186	-0.455205	-0.0833569	-0.340531	-0.418096	0.0577361	0.272517	-0.21354	-0.326591	0.999862	0.998934	0.198448	0.855266	0.291761	0.354095	0.966204	0.685153	0.621085	0.999211	0.00719511
UHNhcdna0002049	Hs.410969	4916	NTRK3	0.0252392	-0.095534	0.690904	0.947887	1.13847	-0.000576288	0.306156	0.0958489	0.517497	0.171725	0.999862	0.998934	0.510583	0.244871	0.108769	0.999767	0.918501	0.962838	0.604949	0.999211	0.00725928
UHNhcdna0015361	Hs.295449	5816	PVALB	-0.42786	0.197489	-0.153913	0.119354	-0.238994	-0.49325	-0.508632	0.503749	0.127773	-0.372162	0.999862	0.998934	0.828048	0.807884	0.523149	0.316635	0.266901	0.303927	0.811312	0.999211	0.0072783
UHNhcdna0017174	Hs.3352	3066	HDAC2	0.55278	-0.364693	-0.281269	-0.256676	-0.256646	0.118262	0.100188	-0.633318	0.00841306	0.233901	0.999862	0.720653	0.55501	0.50574	0.449618	0.924745	0.945554	0.0933144	0.98826	0.999211	0.00732695
UHNhcdna0016383	Hs.631733	9052	GPRC5A	-0.0425553	-0.40431	-0.0521256	-0.573362	-0.464912	-0.338509	-0.135482	-0.59425	0.00653106	-0.0620449	0.999862	0.829037	0.961723	0.188066	0.262154	0.687325	0.941475	0.29034	0.99453	0.999211	0.00733811
UHNhcdna0007832	Hs.89546	6401	SELE	-0.185403	0.316822	0.361009	0.889832	1.06784	0.091192	0.137953	0.217287	0.548675	0.772243	0.999862	0.998934	0.76491	0.220239	0.0945694	0.979799	0.966204	0.914072	0.542628	0.999211	0.00746581
UHNhcdna0017981	Hs.652103	1457	CSNK2A1	-0.16128	0.187321	0.36194	0.513678	0.52443	0.348472	0.252155	0.169627	0.495058	0.134508	0.999862	0.998934	0.584066	0.292733	0.226988	0.701965	0.839073	0.898833	0.367329	0.999211	0.00753216
UHNhcdna0003048	Hs.307905	5971	RELB	0.0444126	0.547653	0.170052	0.422986	0.790795	0.518126	0.306263	0.410509	0.155186	0.296572	0.999862	0.744077	0.884515	0.469193	0.0942921	0.540857	0.822232	0.701746	0.838898	0.999211	0.00761575
UHNhcdna0009068	Hs.482390	7049	TGFBR3	-0.148111	-0.279301	0.156294	0.506477	1.09784	0.217857	0.176996	0.0819592	0.162567	0.0686698	0.999862	0.998934	0.904249	0.419972	0.0288389	0.924625	0.941475	0.953048	0.842753	0.999211	0.00764205
UHNhcdna0006207	Hs.517033	7052	TGM2	-0.118223	-0.0819333	-0.47322	-0.327498	-0.0684481	-0.31208	-0.23448	-0.264379	-0.12384	-0.108643	0.999862	0.998934	0.138213	0.329257	0.855266	0.538604	0.717324	0.652363	0.782102	0.999211	0.00765695
UHNhcdna0011405	Hs.590872	6908	TBP	-0.152514	-0.232352	-0.372811	-0.32426	-0.605696	-0.990227	-0.538828	-0.395222	-0.934929	0.114208	0.999862	0.998934	0.753832	0.709788	0.38495	0.275144	0.704788	0.822988	0.234599	0.999211	0.00769623
UHNhcdna0002906	Hs.113874	4974	OMG	0.171406	0.0340677	0.759167	-0.0264843	1.37156	0.140228	0.402062	0.215131	1.35694	0.352192	0.999862	0.998934	0.556718	0.978848	0.101247	0.975613	0.894695	0.931853	0.173072	0.999211	0.00775168
UHNhcdna0005976	Hs.533273	7317	UBE1	-0.00713963	-0.0143906	-0.169535	-0.560242	-0.251683	-0.0308873	-0.156229	-0.0154243	-0.287307	-0.141004	0.999862	0.998934	0.74353	0.0647399	0.419289	0.993533	0.865494	0.987126	0.457154	0.999211	0.00781627
UHNhcdna0016375	Hs.514038	2319	FLOT2	0.156318	0.0316069	0.104325	-0.0266771	-1.51926	-0.0517981	-0.23939	-0.483651	-0.688831	-0.309672	0.999862	0.998934	0.956059	0.974972	0.0249687	0.995418	0.941475	0.785212	0.461483	0.999211	0.00788793
UHNhcdna0003945	Hs.147492	23089	PEG10	0.0470162	0.172479	0.0582197	-0.327743	-0.351684	0.0421129	-0.234494	0.329961	-0.793151	-0.0336735	0.999862	0.998934	0.956059	0.501695	0.409972	0.993882	0.839282	0.717395	0.0678768	0.999211	0.0079714
UHNhcdna0011469	Hs.484741	2766	GMPR	0.120024	0.641163	0.11337	0.663139	0.942133	0.33156	0.741107	0.615234	1.14338	0.0301798	0.999862	0.953352	0.956059	0.469915	0.225734	0.924625	0.60412	0.725073	0.205154	0.999211	0.00802607
UHNhcdna0015731	Hs.579108	51326	ARL17P1	-0.191241	0.151005	-0.00888492	0.642665	0.492568	-0.257511	0.22581	0.503995	0.0352694	-0.170522	0.999862	0.998934	0.996836	0.127082	0.224054	0.810029	0.845828	0.429802	0.966713	0.999211	0.00806382
UHNhcdna0001201	Hs.527412	427	ASAH1	0.00927853	-0.907029	-0.652867	-0.619786	-0.641537	-0.544737	-0.450817	0.11348	0.0512946	-0.0651793	0.999862	0.391939	0.415756	0.378467	0.301834	0.641291	0.740013	0.945487	0.966713	0.999211	0.00806674
UHNhcdna0017789	Hs.348342	60677	BRUNOL6	-0.041136	0.334429	0.199881	-0.047458	0.326748	-0.0410475	-0.290536	0.656371	-0.450715	-0.0428211	0.999862	0.885773	0.76223	0.933119	0.392774	0.990704	0.717324	0.143798	0.319696	0.999211	0.00807673
UHNhcdna0010967	Hs.593171	4163	MCC	-0.100203	0.0405268	-0.0111377	0.0530129	-0.23863	0.238454	0.367603	0.27776	-0.525752	-0.00919019	0.999862	0.998934	0.993175	0.910247	0.450337	0.710676	0.395691	0.636865	0.11168	0.999211	0.00812658
UHNhcdna0013883	Hs.516874	1114	CHGB	-0.290257	0.177029	-0.331415	-0.417978	0.500715	-0.418132	-0.348285	0.186699	-0.600497	0.103251	0.999862	0.998934	0.650698	0.431699	0.276137	0.612073	0.728281	0.89665	0.265722	0.999211	0.00822191
UHNhcdna0008147	Hs.36137	3171	FOXA3	0.211873	-0.316447	-0.273707	-0.862397	-0.355262	-0.246226	0.163666	-0.146351	0.164212	0.0183	0.999862	0.998934	0.707956	0.0473319	0.428821	0.846806	0.928989	0.91268	0.799001	0.999211	0.00822679
UHNhcdna0001289	Hs.438550	23310	NCAPD3	0.327943	-0.573541	-0.52033	0.317897	0.162873	0.242517	0.0536077	-0.222605	0.754739	0.260768	0.999862	0.569036	0.359871	0.562037	0.757944	0.860194	0.983598	0.861807	0.129832	0.999211	0.00825071
UHNhcdna0001507	Hs.563344	4929	NR4A2	0.768067	0.41272	0.669474	1.39928	0.689015	0.613964	0.0849249	0.408816	0.114976	0.514645	0.999862	0.998934	0.546057	0.0731548	0.38495	0.697632	0.984273	0.840312	0.932075	0.999211	0.00825376
UHNhcdna0003482	Hs.504765	2120	ETV6	0.295547	0.517266	-0.336407	-0.69004	-0.332904	0.34892	-0.585131	-0.686576	-0.501386	0.345534	0.999862	0.881116	0.720589	0.261528	0.57287	0.810029	0.51477	0.429802	0.487006	0.999211	0.00829485
UHNhcdna0018379	Hs.534331	4521	NUDT1	0.355184	-0.312172	0.0849526	0.798068	0.235913	-0.64353	-0.0432688	-0.457717	0.788065	0.593909	0.999862	0.998934	0.951252	0.174009	0.706151	0.453132	0.990542	0.704552	0.22513	0.999211	0.00830505
UHNhcdna0011162	Hs.283749	6038	RNASE4	-0.395926	0.100102	-0.383389	-0.500668	-0.459299	-0.698254	-0.58444	0.630977	-0.579612	-0.348258	0.999862	0.998934	0.695414	0.4675	0.452085	0.432845	0.552251	0.539594	0.441298	0.999211	0.00834925
UHNhcdna0001959	Hs.471207	4719	NDUFS1	0.26216	-0.310567	-0.117852	-0.418247	-0.863332	0.447255	-0.0211328	-0.531501	0.298314	0.054626	0.999862	0.998934	0.92279	0.494601	0.0749452	0.648103	0.995244	0.567816	0.679646	0.999211	0.00849766
UHNhcdna0000927	Hs.517373	5498	PPOX	-0.232426	-0.100083	-0.475725	-0.699979	-0.237086	-0.29174	-0.649949	0.023678	-0.389338	-0.210199	0.999862	0.998934	0.486723	0.177167	0.659452	0.833904	0.327625	0.987126	0.558086	0.999211	0.0085418
UHNhcdna0017777	Hs.371350	3141	HLCS	0.104525	-0.170083	0.262271	-0.260725	-0.144567	0.328905	0.172622	-0.524877	-0.185995	-0.54232	0.999862	0.998934	0.598675	0.495229	0.687142	0.554991	0.860119	0.196324	0.68107	0.669288	0.00869245
UHNhcdna0013746	Hs.465744	3643	INSR	-0.168764	-0.262026	-0.461907	-0.4902	-0.665107	-0.203115	-0.303799	-0.402543	-0.410581	-0.419316	0.999862	0.998934	0.49864	0.385542	0.161369	0.924625	0.822232	0.703131	0.526243	0.999211	0.00870955
UHNhcdna0006877	Hs.166011	1500	CTNND1	-0.128787	0.235174	-0.27043	-0.703585	-0.608722	-0.0447974	0.123711	-0.331254	-0.0998106	-0.409379	0.999862	0.998934	0.717847	0.124735	0.156768	0.993981	0.957962	0.739207	0.891931	0.999211	0.00879498
UHNhcdna0017382	Hs.437058	6776	STAT5A	-0.21448	-0.190999	0.360195	0.441558	1.24087	-0.373342	-0.0861653	0.202579	0.434346	0.0476387	0.999862	0.998934	0.756506	0.579939	0.0427838	0.846806	0.978861	0.914072	0.625962	0.999211	0.00888466
UHNhcdna0010950	Hs.114033	6745	SSR1	0.0903892	-0.395379	-0.521162	-0.399136	-0.293552	0.0197137	-0.209529	-0.284835	-0.368164	0.0127283	0.999862	0.787084	0.233439	0.36311	0.466871	0.995418	0.855422	0.741719	0.457154	0.999211	0.00898491
UHNhcdna0002047	Hs.513153	5045	FURIN	0.14787	-0.0464235	-0.304631	-0.398344	-0.319239	0.00787189	-0.241388	-0.511451	-0.0113575	-0.253451	0.999862	0.998934	0.514135	0.282512	0.352368	0.999669	0.74944	0.239944	0.984701	0.999211	0.00904174
UHNhcdna0018369	Hs.462418	644815	FAM83G	0.127399	0.117784	-0.275585	-0.421823	-0.0982792	-0.456043	-0.46945	0.274477	-0.419574	-0.166008	0.999862	0.998934	0.658316	0.328305	0.834096	0.43623	0.390542	0.760199	0.388125	0.999211	0.00904365
UHNhcdna0009943	Hs.53155	5199	CFP	0.115097	0.189893	0.00366327	0.30967	0.994278	0.240738	-0.0335369	0.231364	0.250525	0.15591	0.999862	0.998934	0.996836	0.606187	0.0282748	0.88924	0.994478	0.86837	0.713685	0.999211	0.00934522
UHNhcdna0007569	Hs.184233	3313	HSPA9	0.861347	-0.385659	-0.0128204	0.271064	-0.119568	-0.241041	0.0695744	-0.606567	0.791436	0.405299	0.706916	0.918234	0.996529	0.623817	0.826605	0.855237	0.973043	0.339329	0.0999403	0.999211	0.00940597
UHNhcdna0000330	Hs.534334	4839	NOL1	0.104897	-0.268028	-0.579687	0.158063	0.161119	-0.301047	-0.738622	-1.15171	0.951881	0.239529	0.999862	0.998934	0.58294	0.880203	0.855018	0.924625	0.50917	0.186536	0.246669	0.999211	0.00948467
UHNhcdna0010781	Hs.511367	1588	CYP19A1	-0.466171	0.0437404	0.018456	0.483789	-0.0566754	-0.378699	-0.496314	0.533042	0.0724483	-0.391734	0.999862	0.998934	0.985418	0.227763	0.91389	0.547897	0.320405	0.290782	0.911125	0.999211	0.00952085
UHNhcdna0011033	Hs.464333	55666	NPLOC4	0.0718559	0.151059	-0.178089	-0.632521	-0.260341	-0.192638	-0.0984284	0.235298	-0.113654	-0.0997808	0.999862	0.998934	0.76223	0.0571827	0.448862	0.836406	0.947432	0.760199	0.818861	0.999211	0.00963163
UHNhcdna0016369	Hs.438102	3485	IGFBP2	0.240348	-0.195458	-0.195487	-0.78695	-0.375913	0.0192335	0.0283208	-0.43197	0.113261	-0.313635	0.999862	0.998934	0.812562	0.0640708	0.385951	0.995418	0.994478	0.567166	0.863603	0.999211	0.00972315
UHNhcdna0016476	Hs.522803	4107	MAGEA8	0.11307	0.119311	-0.019986	-1.2132	-0.222358	0.0346972	-0.339752	-0.0756942	-0.32161	-0.322013	0.999862	0.998934	0.993175	0.0257923	0.720787	0.995418	0.822232	0.959347	0.675368	0.999211	0.00977177
UHNhcdna0012249	Hs.497443	92703	TMEM183A	-0.10982	0.129792	-0.149413	-0.101632	-0.533203	0.0503689	-0.0959719	-0.126602	0.0278416	-0.0784923	0.999862	0.998934	0.73068	0.758354	0.0238814	0.969041	0.928989	0.861807	0.95489	0.999211	0.00978385
UHNhcdna0002762	Hs.643030	3988	LIPA	-0.181324	-0.207416	-0.374515	-0.259559	-0.285838	-0.274867	0.0515353	0.357415	-0.440491	-0.24949	0.999862	0.998934	0.402792	0.527358	0.421623	0.700183	0.97589	0.565419	0.286507	0.999211	0.0098938
UHNhcdna0059045	Hs.433728	5596	MAPK4	-0.315911	-0.146505	-0.0103623	0.748428	0.487695	-0.206937	-0.0880209	0.0189329	0.606598	-0.153949	0.999862	0.998934	0.996836	0.127082	0.31372	0.92452	0.966204	0.99053	0.288172	0.999211	0.0101132
UHNhcdna0010363	Hs.481992	729	C6	0.355853	0.285013	0.766859	0.968905	1.04063	-0.0032342	0.23565	0.47757	0.0468974	0.803766	0.999862	0.998934	0.434818	0.223384	0.144277	0.999767	0.941475	0.790944	0.976912	0.999211	0.0101719
UHNhcdna0059070	Hs.552959	554206	LOC554206	-0.113656	-0.108638	-0.7111	-1.45453	-0.529399	-0.185178	-0.405111	-0.111981	0.00673598	-0.250497	0.999862	0.998934	0.492617	0.0530239	0.502036	0.962488	0.856905	0.953148	0.996798	0.999211	0.0102552
UHNhcdna0007785	Hs.516578	7035	TFPI	0.0441446	0.0668819	0.314291	0.817707	0.989351	0.967958	0.389208	-0.134446	1.00001	0.0285922	0.999862	0.998934	0.868085	0.397523	0.233581	0.451915	0.892757	0.950833	0.332999	0.999211	0.0102762
UHNhcdna0007391	Hs.154495	43	ACHE	0.149376	0.275193	0.983456	0.928218	0.731686	0.524374	0.407195	0.288205	0.663428	0.0369721	0.999862	0.998934	0.293147	0.290628	0.369078	0.791368	0.86822	0.906913	0.526243	0.999211	0.0102904
UHNhcdna0012853	Hs.156316	1634	DCN	-0.247433	-0.534724	-0.169175	0.0937847	0.639237	0.050736	0.646355	-0.386542	0.588762	-0.168676	0.999862	0.754806	0.89022	0.901904	0.196632	0.993981	0.346976	0.731476	0.347658	0.999211	0.0104418
UHNhcdna0003464	Hs.487062	3482	IGF2R	-0.0901902	0.313951	0.0572102	-0.546129	-0.0482836	0.537808	0.423166	0.353522	-0.0815341	-0.369841	0.999862	0.940985	0.951252	0.166436	0.931449	0.293409	0.459168	0.623881	0.898111	0.999211	0.0104655
UHNhcdna0002628	Hs.56	5631	PRPS1	-0.0332916	0.247723	0.448214	0.580137	1.00494	0.348536	0.232223	-0.306807	0.541916	0.336389	0.999862	0.998934	0.667403	0.44109	0.0986498	0.855237	0.930905	0.865365	0.524944	0.999211	0.0104821
UHNhcdna0014451	Hs.98791	10120	ACTR1B	0.2515	0.205573	0.425087	0.107868	0.210051	0.276221	0.489963	0.219721	0.767607	0.0488732	0.999862	0.998934	0.490677	0.868477	0.665846	0.812082	0.475094	0.861807	0.11327	0.999211	0.0106651
UHNhcdna0018372	Hs.201253	9793	CKAP5	0.0392715	-0.275002	-0.257305	-0.479822	-0.158308	0.11232	0.038525	-0.456004	0.393532	0.0634415	0.999862	0.978704	0.643843	0.193137	0.681207	0.936596	0.984273	0.381008	0.367881	0.999211	0.0107024
UHNhcdna0017925	Hs.527412	427	ASAH1	-0.146415	0.416942	0.252923	0.310442	0.890173	0.608819	0.306035	0.334806	0.506228	0.323733	0.999862	0.998934	0.82605	0.674058	0.103433	0.530709	0.860119	0.822988	0.498627	0.999211	0.0107666
UHNhcdna0017999	Hs.81564	5196	PF4	0.00760796	0.148463	0.00937874	-0.302017	0.32848	-0.48173	-0.019412	0.132071	-0.361255	-0.22218	0.999862	0.998934	0.996529	0.414614	0.310933	0.257192	0.995244	0.89665	0.367329	0.999211	0.0108094
UHNhcdna0013680	Hs.531587	6670	SP3	-0.333026	-0.258499	0.372706	0.13442	1.10779	0.38131	-0.256378	0.367062	0.685279	0.279586	0.999862	0.998934	0.734837	0.889676	0.0652112	0.833641	0.920605	0.8272	0.401954	0.999211	0.0108572
UHNhcdna0018360	Hs.159130	5894	RAF1	-0.190232	0.273005	-0.333012	-0.739661	-0.377305	0.078697	-0.068393	0.219178	-0.34024	-0.367923	0.999862	0.998934	0.62665	0.0947582	0.401631	0.973507	0.973043	0.861807	0.562103	0.999211	0.0109219
UHNhcdna0059105	Hs.252549	1522	CTSZ	0.0762212	0.390628	0.458565	-0.346201	0.73012	-0.26171	-0.042276	0.763662	-0.549109	0.135291	0.999862	0.998934	0.60162	0.627331	0.19527	0.917094	0.993112	0.358279	0.457154	0.999211	0.010972
UHNhcdna0008866	Hs.126938	8775	NAPA	-0.00967285	-0.00453757	-0.224311	-0.5854	-0.361577	-0.0029289	0.155263	-0.282911	-0.133261	-0.254666	0.999862	0.998934	0.702362	0.100504	0.308101	0.999767	0.900222	0.711275	0.797832	0.999211	0.0110859
UHNhcdna0005550	Hs.62192	2152	F3	0.176337	0.00114395	0.709234	0.290646	0.69179	0.611787	0.631707	0.623294	1.01371	0.45177	0.999862	0.999781	0.492617	0.767901	0.369078	0.687325	0.684668	0.692935	0.246669	0.999211	0.0112172
UHNhcdna0008279	Hs.461247	414308	MRC1L1	0.21263	0.047386	0.408617	0.82412	0.897369	0.726373	0.00196633	-0.0608978	0.0202489	0.437941	0.999862	0.998934	0.703657	0.239562	0.1492	0.467218	0.999197	0.981299	0.985476	0.999211	0.0113318
UHNhcdna0018389	Hs.207459	6480	ST6GAL1	0.131628	-0.0637511	0.302653	0.338647	0.782504	0.560956	0.597579	0.0641866	0.545366	-0.133963	0.999862	0.998934	0.776587	0.641972	0.164551	0.577494	0.529576	0.972624	0.465802	0.999211	0.0113439
UHNhcdna0017802	Hs.505	3670	ISL1	-0.17233	0.205961	0.235602	0.277019	0.555689	-0.257418	0.330306	0.0943533	0.120862	-0.234068	0.999862	0.998934	0.68323	0.5062	0.0965028	0.741763	0.611066	0.922352	0.819896	0.999211	0.0114175
UHNhcdna0004121	Hs.522666	212	ALAS2	-0.517403	0.210706	0.0429367	0.325657	-0.319785	-0.684379	-0.611895	0.57858	-0.390396	-0.576739	0.999862	0.998934	0.97727	0.597451	0.549251	0.331643	0.394913	0.485473	0.564575	0.999211	0.011489
UHNhcdna0010727	Hs.465295	3998	LMAN1	0.185868	-0.0566811	0.428943	0.203624	0.240384	0.814363	0.591692	-0.223032	0.141485	-0.152547	0.999862	0.998934	0.516526	0.742314	0.636516	0.177898	0.362913	0.868376	0.842753	0.999211	0.0115081
UHNhcdna0006863	Hs.409934	3119	HLA-DQB1	-0.13935	0.401879	-0.711738	-0.561533	0.143118	-0.0895279	-0.0896626	-0.210344	-0.30385	-0.193272	0.999862	0.885773	0.134198	0.250527	0.787757	0.969041	0.966204	0.869636	0.611533	0.999211	0.0116703
UHNhcdna0059032	Hs.502770	7260	TSSC1	0.259999	-0.223282	-0.348011	0.420939	0.681519	0.0290888	0.175164	-0.376054	0.577914	0.302326	0.999862	0.998934	0.667268	0.469193	0.156575	0.995418	0.934558	0.734957	0.349008	0.999211	0.0116739
UHNhcdna0006479	Hs.2484	8115	TCL1A	-0.471075	0.351319	0.349613	0.325668	0.771227	-0.397409	0.0981519	0.409582	0.398974	0.234432	0.999862	0.998934	0.671173	0.597451	0.108278	0.710676	0.966204	0.711275	0.558086	0.999211	0.0118111
UHNhcdna0017783	Hs.597872	284685	LOC284685	0.0415733	-0.32264	-0.165848	-0.13641	-0.298955	-0.0665486	0.197335	-0.569158	0.250489	0.165319	0.999862	0.811855	0.78654	0.750635	0.37258	0.969041	0.822232	0.14922	0.564575	0.999211	0.0119765
UHNhcdna0008481	Hs.11184	54926	UBE2R2	-0.285257	0.00861441	-0.538993	-0.1948	-0.194899	-0.209279	-0.359575	0.0964047	-0.0226408	-0.454905	0.999862	0.998934	0.106182	0.622466	0.566125	0.796466	0.456936	0.914072	0.973562	0.999211	0.0120943
UHNhcdna0013990	Hs.632704	10102	TSFM	0.148403	-0.0578469	-0.628096	-0.279366	-0.0565723	-0.174693	-0.624438	-0.151442	-0.288437	0.18206	0.999862	0.998934	0.17579	0.5887	0.926758	0.924625	0.245637	0.91085	0.612201	0.999211	0.0121224
UHNhcdna0013398	Hs.567495	51095	TRNT1	-0.236996	-0.65845	-0.317604	-0.331443	-0.248837	-0.332419	-0.713982	-0.399111	-0.972885	-0.151871	0.999862	0.746099	0.776587	0.669816	0.717654	0.855237	0.426723	0.78635	0.152418	0.999211	0.0121713
UHNhcdna0007737	Hs.326035	1958	EGR1	-0.638146	0.337992	0.312745	0.910667	-0.00537994	-0.654048	-0.424781	0.0314853	-0.132345	-0.94894	0.999862	0.998934	0.737469	0.103032	0.991127	0.43045	0.718263	0.987126	0.88215	0.603459	0.0122206
UHNhcdna0005945	Hs.410026	599	BCL2L2	0.113333	0.206563	0.284982	-0.0881853	0.72084	0.31892	0.391803	-0.531982	0.39025	-0.0215714	0.999862	0.998934	0.73068	0.904339	0.11877	0.795235	0.697638	0.518728	0.548761	0.999211	0.0123694
UHNhcdna0013571	Hs.3100	3735	KARS	-0.211608	-1.40019	-0.140139	-0.352146	-0.363218	-0.23971	-0.557392	-0.963803	0.597732	0.0606788	0.999862	0.188897	0.938233	0.717495	0.655503	0.936596	0.735461	0.393548	0.553926	0.999211	0.0125051
UHNhcdna0005150	Hs.558180	23542	MAPK8IP2	0.290999	0.440878	0.46971	1.31662	0.449971	0.377763	0.274775	0.358972	-0.510227	0.186159	0.999862	0.998934	0.700917	0.0765366	0.562962	0.873055	0.928989	0.861807	0.601287	0.999211	0.0126675
UHNhcdna0018194	Hs.643487	30	ACAA1	0.0778073	-0.514524	-0.523234	-0.468782	-0.307634	-0.584227	-0.618225	-0.600849	-0.217881	-0.204072	0.999862	0.877704	0.496787	0.469193	0.603995	0.530709	0.46229	0.530892	0.788959	0.999211	0.0126862
UHNhcdna0012883	Hs.87191	8817	FGF18	-0.194786	0.0893548	0.262978	0.0578895	-0.199115	0.00830958	0.269789	0.579285	-0.279464	-0.15874	0.999862	0.998934	0.584955	0.904339	0.557668	0.999669	0.684668	0.126024	0.500343	0.999211	0.0127064
UHNhcdna0009885	Hs.464071	5226	PGD	0.193035	1.59513	-1.19632	-1.474	1.57255	-0.703234	0.817188	1.16849	-2.42965	-0.185835	0.999862	0.858051	0.660706	0.457307	0.369009	0.924625	0.882322	0.769572	0.213223	0.999211	0.012795
UHNhcdna0018220	Hs.54277	9130	FAM50A	-0.0401484	0.256079	-0.205788	-0.126066	-0.149408	-0.481638	-0.15076	-0.115109	-0.351373	-0.128569	0.999862	0.890614	0.658373	0.73861	0.631554	0.190297	0.864413	0.898019	0.317165	0.999211	0.0128029
UHNhcdna0016376	Hs.406013	3875	KRT18	0.100817	-0.0684158	-0.0574241	0.413023	-0.521855	0.237918	0.477308	-0.366162	1.07634	0.205072	0.999862	0.998934	0.974676	0.576558	0.409029	0.924625	0.717477	0.816661	0.103128	0.999211	0.0128169
UHNhcdna0011428	Hs.604110	9657	IQCB1	0.378862	-0.024225	-0.544517	0.311282	-0.0400319	0.090788	0.209745	-0.831451	0.152284	0.241205	0.999862	0.998934	0.308095	0.563521	0.951536	0.969041	0.888367	0.112427	0.820312	0.999211	0.01309
UHNhcdna0008800	Hs.498570	5588	PRKCQ	0.122598	-0.0493871	-0.0221614	0.315627	0.852741	-0.0363171	-0.56343	-0.304692	-0.564823	0.153343	0.999862	0.998934	0.991376	0.65187	0.106454	0.995418	0.540447	0.834917	0.426054	0.999211	0.013139
UHNhcdna0002751	Hs.1787	5354	PLP1	0.247611	0.15687	0.734168	0.729705	0.432391	0.775954	0.200687	0.153575	0.925055	0.153359	0.999862	0.998934	0.452529	0.379947	0.572585	0.518806	0.958874	0.944479	0.286507	0.999211	0.0132263
UHNhcdna0001953	Hs.75093	5351	PLOD1	-0.423402	-0.348351	-0.747805	-0.35619	0.0323938	-0.525928	-0.925368	-0.578874	0.0687735	-0.541216	0.999862	0.998934	0.287359	0.6317	0.969877	0.642737	0.205656	0.599171	0.954686	0.999211	0.0132853
UHNhcdna0013783	Hs.516505	6284	S100A13	0.28623	-0.462139	-0.118315	0.243663	0.413332	0.0914049	0.757647	-1.0437	-0.0621311	0.131679	0.999862	0.966818	0.93168	0.750635	0.498983	0.975613	0.329897	0.128283	0.957121	0.999211	0.0133203
UHNhcdna0014202	Hs.436093	7916	BAT2	-0.0135107	0.637938	0.0132796	0.381862	0.327132	0.00348623	-0.0661084	0.534897	0.617269	-0.091676	0.999862	0.46057	0.996529	0.48358	0.502036	0.999767	0.97589	0.477078	0.258512	0.999211	0.0133954
UHNhcdna0014965	Hs.494875	5998	RGS3	0.197926	0.0714611	0.376579	0.493686	1.14572	0.00421488	0.156656	0.0901298	0.119963	-0.0600634	0.999862	0.998934	0.715612	0.495229	0.0457773	0.999767	0.960334	0.953974	0.911125	0.999211	0.0135115
UHNhcdna0000498	Hs.250281	64849	SLC13A3	-0.370035	0.704161	-0.121716	0.718994	1.08739	-0.915947	0.728353	0.455948	-1.02699	-0.0130639	0.999862	0.987854	0.958499	0.50574	0.229623	0.557966	0.704788	0.861807	0.369158	0.999211	0.013744
UHNhcdna0005983	Hs.18857	6874	TAF4	0.0887013	-0.144899	-0.670961	-0.409783	-0.632045	-0.655238	-0.597564	0.856236	-0.2316	0.280448	0.999862	0.998934	0.470996	0.627004	0.368938	0.577494	0.651639	0.410106	0.820312	0.999211	0.0137659
UHNhcdna0000168	Hs.567327	5830	PEX5	0.221382	-0.123279	-0.401875	0.565443	0.836868	0.401946	0.336225	-0.0749514	0.134938	0.211572	0.999862	0.998934	0.650698	0.371776	0.111647	0.741763	0.822232	0.960024	0.880897	0.999211	0.013903
UHNhcdna0013198	Hs.632717	4637	MYL6	0.207133	0.160739	0.0994385	-0.629039	0.155131	0.198168	0.200958	0.205068	-0.286082	0.228202	0.999862	0.998934	0.904301	0.0732434	0.683507	0.842416	0.837393	0.822988	0.5318	0.999211	0.0139494
UHNhcdna0018320	Hs.264	8228	PNPLA4	0.693	0.283906	0.500915	0.788452	0.754087	-0.100758	0.0741198	0.118953	0.509753	1.35442	0.999862	0.998934	0.656096	0.311761	0.283616	0.976536	0.984273	0.949123	0.579342	0.465922	0.0142682
UHNhcdna0014065	Hs.210283	1289	COL5A1	0.039521	0.250981	0.135311	0.065108	0.563682	-0.146817	0.32821	0.57711	0.156571	0.202453	0.999862	0.998934	0.882275	0.91501	0.13325	0.924625	0.684668	0.269348	0.784942	0.999211	0.0143691
UHNhcdna0059085	Hs.33538	94137	RP1L1	-0.0666288	-0.00448851	-0.709206	-0.432484	-0.115074	-0.00646679	-0.236521	-0.412432	-0.306805	-0.226033	0.999862	0.998934	0.134198	0.399257	0.833226	0.999669	0.860119	0.630709	0.604949	0.999211	0.014617
UHNhcdna0016471	Hs.503860	5805	PTS	0.022335	-0.0426252	-0.225142	-0.932149	-0.395037	0.14806	0.123983	-0.169139	0.385234	-0.108211	0.999862	0.998934	0.828048	0.078853	0.470588	0.953288	0.966204	0.914072	0.576799	0.999211	0.0148918
UHNhcdna0011133	Hs.79110	4691	NCL	0.714883	-0.564635	0.0538498	1.41649	0.0788361	0.33686	0.257643	0.0968193	0.881759	0.7413	0.999862	0.990732	0.979301	0.0588341	0.940176	0.918652	0.93541	0.962838	0.338277	0.999211	0.0150068
UHNhcdna0003191	Hs.21160	4199	ME1	0.0302234	0.927973	0.17219	-0.160432	0.330205	1.21658	0.384758	0.487204	0.342692	-0.372867	0.999862	0.451769	0.913113	0.868477	0.64576	0.145835	0.837773	0.745675	0.713685	0.999211	0.0150283
UHNhcdna0015970	Hs.436317	1580	CYP4B1	-0.192549	0.109113	-0.0766573	-0.187054	-0.0796859	-0.416991	-0.409945	-0.181634	0.220602	-0.224109	0.999862	0.998934	0.910193	0.594566	0.818691	0.28442	0.269617	0.795171	0.564575	0.999211	0.0152222
UHNhcdna0059077	Hs.2780	3727	JUND	0.196166	-0.178045	-0.470092	0.0248997	-0.478898	-0.348366	-0.0408366	0.421263	-0.693023	-0.0289045	0.999862	0.998934	0.477535	0.968447	0.32811	0.741763	0.987438	0.655832	0.209428	0.999211	0.0152349
UHNhcdna0011021	Hs.87752	4478	MSN	0.0564119	-0.46151	-0.262802	-0.201904	0.231869	0.329073	-0.0711152	-0.450537	0.165402	0.0621882	0.999862	0.487299	0.627511	0.637452	0.520607	0.580756	0.966204	0.375963	0.729725	0.999211	0.0156077
UHNhcdna0008256	Hs.534399	1122	CHML	-0.0349614	-0.294631	-0.0987395	-0.68422	-0.12401	-0.0892243	0.143464	-0.0949877	-0.444852	0.0139283	0.999862	0.987854	0.912721	0.0765366	0.783063	0.963387	0.928989	0.931293	0.347191	0.999211	0.0156228
UHNhcdna0006514	Hs.517792	7428	VHL	-0.119434	0.124102	0.514525	0.771921	0.142553	0.10643	0.0754895	0.664303	0.512088	0.0545951	0.999862	0.998934	0.507891	0.18641	0.83359	0.969965	0.976326	0.445628	0.473927	0.999211	0.0157529
UHNhcdna0011718	Hs.517517	2033	EP300	0.123193	0.00532138	-0.131725	-0.450147	0.207672	0.0484526	0.028264	0.168467	-0.0736859	-0.113508	0.999862	0.998934	0.773387	0.0770495	0.421623	0.969322	0.984273	0.780756	0.845279	0.999211	0.0157879
UHNhcdna0015463	Hs.6834	23360	FNBP4	0.235481	-0.186808	-0.355239	-0.342449	-0.148778	0.0560331	-0.387506	-0.320791	-0.152764	0.000197546	0.999862	0.998934	0.394301	0.348322	0.676596	0.975216	0.4042	0.587368	0.736963	0.999319	0.015826
UHNhcdna0017869	Hs.634730	5828	PXMP3	0.429859	0.142913	0.202464	0.204595	1.0745	0.280322	0.334425	1.04542	-0.169915	0.224936	0.999862	0.998934	0.904301	0.839827	0.108279	0.924625	0.88554	0.268231	0.88215	0.999211	0.0159003
UHNhcdna0002651	Hs.120855	221981	THSD7A	-0.119989	0.0200907	-0.145205	0.897785	0.842905	-0.103865	0.261487	1.05383	0.797221	0.276526	0.999862	0.998934	0.940637	0.329257	0.311293	0.983167	0.941475	0.396878	0.452535	0.999211	0.0159958
UHNhcdna0014318	Hs.530904	1466	CSRP2	0.101069	-0.102657	-0.208359	-0.571017	0.11305	-0.169264	-0.615339	-0.0471058	-0.504629	0.0542186	0.999862	0.998934	0.811825	0.239636	0.834872	0.924625	0.298021	0.975118	0.367329	0.999211	0.015999
UHNhcdna0002775	Hs.584777	4131	MAP1B	-0.00814946	-0.108774	0.60176	0.42617	0.400226	0.455787	0.344002	0.22767	1.05563	-0.0304539	0.999862	0.998934	0.517255	0.597451	0.568051	0.770431	0.865494	0.911981	0.152418	0.999211	0.0162386
UHNhcdna0012440	Hs.270851	54726	OTUD4	0.135484	0.0428816	-0.564568	-0.261064	-0.824997	0.088776	-0.26169	-0.227051	-0.547868	-0.123577	0.999862	0.998934	0.471138	0.726013	0.13325	0.975613	0.894695	0.898533	0.457154	0.999211	0.0163096
UHNhcdna0006030	Hs.78466	5714	PSMD8	-0.427902	0.119053	-0.0454954	-0.482894	-0.218076	-0.0751778	-0.437178	-0.361395	0.192848	-0.336504	0.999862	0.998934	0.960842	0.200992	0.564285	0.969041	0.382076	0.578424	0.70252	0.999211	0.0163629
UHNhcdna0014039	Hs.20315	3434	IFIT1	-0.0461339	0.122601	0.243546	0.493674	0.985623	-0.468989	0.169285	0.104135	0.287204	0.185777	0.999862	0.998934	0.845292	0.49021	0.0831654	0.715574	0.957962	0.949123	0.734017	0.999211	0.0164247
UHNhcdna0011505	Hs.280987	4437	MSH3	0.113514	0.0456036	-1.00777	-0.590662	0.0121848	-1.30658	-0.476222	-0.228422	-1.97723	-0.270158	0.999862	0.998934	0.541835	0.687714	0.990927	0.457606	0.917378	0.944963	0.112407	0.999211	0.0164323
UHNhcdna0059078	Hs.248160	6751	SSTR1	-0.211323	-0.111882	0.606243	1.0237	1.17534	0.365073	0.309775	0.347765	0.696343	0.332914	0.999862	0.998934	0.681403	0.308066	0.179245	0.924625	0.93541	0.898833	0.564575	0.999211	0.0164815
UHNhcdna0015146	Hs.443258	6721	SREBF2	-0.299743	0.145956	0.334543	0.379295	0.485913	0.169492	0.231411	0.475954	0.714662	-0.0422387	0.999862	0.998934	0.696571	0.536848	0.359969	0.936596	0.895753	0.630709	0.233717	0.999211	0.0166141
UHNhcdna0059026	Hs.22584	5173	PDYN	0.185416	0.2624	0.289068	0.801155	0.907213	0.0312634	0.000292033	0.253803	0.759429	0.472749	0.999862	0.998934	0.838511	0.306808	0.184465	0.995418	0.999661	0.907163	0.38961	0.999211	0.0166569
UHNhcdna0010979	Hs.637894	23603	CORO1C	-0.111295	0.211928	-0.10522	-0.185457	0.415204	0.541266	0.614642	0.0543629	-0.26034	-0.434342	0.999862	0.998934	0.921593	0.746022	0.353518	0.396261	0.271266	0.963712	0.666652	0.999211	0.0167517
UHNhcdna0017964	Hs.377992	5875	RABGGTA	-0.182175	-0.274905	-0.0867086	0.549025	-0.308707	-0.215616	-0.0182221	-0.165454	0.439596	0.0448652	0.999862	0.998934	0.92279	0.166436	0.431778	0.846156	0.995244	0.882837	0.350449	0.999211	0.0172437
UHNhcdna0001335	Hs.12409	6750	SST	0.201502	-0.0305871	-0.0261026	0.534344	0.799987	0.0618523	-0.351721	0.642165	0.39372	0.356291	0.999862	0.998934	0.987241	0.431699	0.156768	0.992509	0.823555	0.518728	0.61557	0.999211	0.0174037
UHNhcdna0002587	Hs.514819	163	AP2B1	0.298068	0.338421	-0.298515	-0.448423	0.714674	0.409329	0.777089	0.457019	0.475001	0.262873	0.999862	0.998934	0.813521	0.563201	0.270449	0.810029	0.396447	0.760559	0.576799	0.999211	0.0174218
UHNhcdna0010439	Hs.146602	27089	UQCRQ	0.532567	-0.313294	-0.458579	-0.439313	-0.131402	-0.280327	-0.167073	-0.56091	-0.192842	0.427419	0.999862	0.989888	0.378729	0.341291	0.787442	0.770431	0.918501	0.331885	0.737555	0.999211	0.0174362
UHNhcdna0015609	Hs.368554	55298	RNF121	-0.0938359	0.00506478	0.298083	0.215397	0.809102	0.0730056	-0.292449	-0.0619811	0.333574	0.102715	0.999862	0.998934	0.713825	0.728694	0.0719474	0.975613	0.822232	0.962838	0.604517	0.999211	0.0174389
UHNhcdna0011018	Hs.489142	1278	COL1A2	0.176369	0.928431	0.192841	0.219927	0.149926	0.438484	0.380824	0.0113003	-0.204671	-0.195509	0.999862	0.128768	0.831083	0.707653	0.780645	0.577517	0.685195	0.99363	0.752313	0.999211	0.0174714
UHNhcdna0011095	Hs.154069	2315	MLANA	-0.289411	0.24446	-0.0304233	0.0260811	0.543158	-0.636811	-0.323133	0.619797	-0.0944918	-0.0069305	0.999862	0.998934	0.981924	0.965284	0.235183	0.32083	0.767683	0.353177	0.909338	0.999211	0.0175974
UHNhcdna0006341	Hs.644563	9101	USP8	-0.322782	0.00127202	-0.328723	0.0272392	0.357691	-0.261048	-0.543865	0.171174	-0.611259	-0.257328	0.999862	0.999386	0.638068	0.963752	0.433016	0.833641	0.379456	0.898833	0.234456	0.999211	0.0177234
UHNhcdna0009565	Hs.558314	1356	CP	0.413229	0.327682	0.048754	1.24726	1.14474	0.256425	0.292689	0.325964	-0.868424	0.390575	0.999862	0.998934	0.985418	0.21777	0.217735	0.953288	0.943875	0.911981	0.473927	0.999211	0.0181349
UHNhcdna0007203	Hs.644105	934	CD24	-0.836696	-0.0153059	0.194201	1.11059	0.652826	0.0364777	-0.25315	0.505515	0.427581	-0.603613	0.999862	0.998934	0.908141	0.120472	0.364467	0.995418	0.930905	0.748956	0.658286	0.999211	0.0181807
UHNhcdna0001777	Hs.524517	1441	CSF3R	0.186531	0.339224	0.523708	0.37645	1.00556	0.724278	0.399574	0.454944	0.0778264	0.12196	0.999862	0.998934	0.6304	0.669372	0.129707	0.537535	0.837773	0.78635	0.954686	0.999211	0.0184667
UHNhcdna0010876	Hs.633853	10007	GNPDA1	-0.620352	-0.0101918	-0.0760048	-0.486294	-0.562397	-0.302135	-0.313346	-0.00514127	-0.1843	-0.338231	0.999862	0.998934	0.938233	0.295211	0.163512	0.741763	0.731772	0.995979	0.75981	0.999211	0.0185661
UHNhcdna0013834	Hs.604479	3073	HEXA	-0.326716	-0.378105	-0.165926	-0.395485	-0.0910569	-0.431218	-0.13531	-0.580653	-0.0201877	-0.366736	0.999862	0.802979	0.82558	0.351271	0.84366	0.45402	0.930905	0.232444	0.979766	0.999211	0.0188926
UHNhcdna0059098	Hs.6385	27147	DENND2A	0.00107982	0.244299	0.446067	0.00861091	0.118416	0.0172426	0.167516	0.64198	-0.400405	0.19124	0.999862	0.998934	0.35534	0.984935	0.797809	0.995418	0.907499	0.182772	0.415607	0.999211	0.0191218
UHNhcdna0010957	Hs.443625	1281	COL3A1	0.350458	0.128508	0.0341422	0.702193	1.23286	0.0497893	-0.159917	0.432804	0.163294	0.151467	0.999862	0.998934	0.986637	0.400745	0.069167	0.995418	0.966204	0.819717	0.891687	0.999211	0.0191871
UHNhcdna0003998	Hs.464912	55197	P15RS	0.0805402	0.181958	-0.0748669	-0.699519	0.560101	0.245872	0.391374	0.387701	0.822198	-0.0954303	0.999862	0.998934	0.964934	0.31779	0.386745	0.924625	0.820928	0.805122	0.269115	0.999211	0.0194655
UHNhcdna0010048	Hs.368805	23498	HAAO	0.00214819	0.13234	0.30429	0.122919	0.226564	-0.0572876	0.248046	0.380209	-0.0661613	-0.198072	0.999862	0.998934	0.378856	0.728653	0.420291	0.969041	0.62988	0.314075	0.88095	0.999211	0.0195552
UHNhcdna0000529	Hs.121870	23154	NCDN	-0.504972	0.140147	-0.538523	-0.723339	0.855425	-0.130911	-0.323359	-0.212724	-0.415895	-0.627081	0.999862	0.998934	0.599122	0.335359	0.191575	0.969041	0.882322	0.914072	0.652746	0.999211	0.0195971
UHNhcdna0012712	Hs.591936	6734	SRPR	0.139655	0.224081	0.154866	-0.378649	-0.110049	0.120599	-0.00806566	-0.574483	-0.323767	0.00179534	0.999862	0.998934	0.826582	0.344207	0.795179	0.936493	0.997035	0.195944	0.481711	0.999211	0.0198993
UHNhcdna0002218	Hs.387262	4168	MCF2	-0.249695	-0.240074	0.763311	0.426584	1.16938	0.340006	0.200437	-0.0966342	0.399521	-0.201995	0.999862	0.998934	0.466427	0.658049	0.107376	0.918652	0.960334	0.963319	0.712041	0.999211	0.0199037
UHNhcdna0000821	Hs.612057	728908	LOC728908	-0.151746	0.182042	-0.442541	-0.266382	0.0917423	-0.836567	-0.663097	0.0582637	-0.936846	-0.157231	0.999862	0.998934	0.680338	0.756454	0.920992	0.369818	0.540192	0.984201	0.21459	0.999211	0.0199585
UHNhcdna0008146	Hs.204564	23167	KIAA0143	0.204395	0.214502	0.305858	0.00819501	1.30675	0.499831	0.411532	0.265153	0.289144	0.429951	0.999862	0.998934	0.831128	0.990978	0.0532182	0.768887	0.839282	0.905936	0.784942	0.999211	0.0200739
UHNhcdna0010963	Hs.651169	821	CANX	0.0998478	-0.0833812	0.268836	0.0102066	-0.162108	0.246014	0.328711	-0.0722315	-0.169123	-0.255817	0.999862	0.998934	0.399072	0.972171	0.532887	0.56	0.321129	0.914072	0.606322	0.999211	0.0205643
UHNhcdna0018161	Hs.593344	51006	SLC35C2	-0.07415	0.360742	-0.0448703	0.12197	-0.262908	-0.623697	-0.227685	0.319712	0.296901	-0.512688	0.999862	0.846705	0.964934	0.815901	0.507814	0.194209	0.822857	0.687581	0.558086	0.999211	0.020739
UHNhcdna0000785	Hs.146100	26034	PIP3-E	-0.049446	0.0471569	-0.300253	-0.774242	-0.309789	-0.0219711	0.235619	-0.219661	-0.985071	-0.407038	0.999862	0.998934	0.809996	0.272597	0.655503	0.996683	0.930905	0.911981	0.169864	0.999211	0.0207617
UHNhcdna0003963	Hs.386939	7874	USP7	-0.10448	-0.0229392	-0.143918	-0.492473	-0.126686	-0.0821652	-0.409751	-0.669719	-0.0136175	0.137444	0.999862	0.998934	0.881032	0.285253	0.797809	0.969041	0.556504	0.195944	0.984701	0.999211	0.020821
UHNhcdna0010695	Hs.519659	1809	DPYSL3	-0.201686	-0.0308653	-0.29068	-0.209466	-0.78334	-0.282142	-0.345025	-0.00289991	-0.0910553	-0.365209	0.999862	0.998934	0.713487	0.728716	0.073593	0.825035	0.740013	0.997249	0.911125	0.999211	0.021184
UHNhcdna0016624	Hs.525622	207	AKT1	-0.0263591	0.239949	-0.210753	-0.361943	-0.366116	0.204341	-0.378245	-0.310649	0.41702	0.30375	0.999862	0.998934	0.775779	0.443642	0.380925	0.883012	0.609292	0.727662	0.416014	0.999211	0.0213095
UHNhcdna0016514	Hs.652053	387771	LOC387771	0.324397	0.338758	0.444669	0.0875352	0.98721	0.309233	0.275899	0.738704	0.821594	0.129628	0.999862	0.998934	0.720589	0.937981	0.167341	0.924625	0.928989	0.587368	0.37477	0.999211	0.0213437
UHNhcdna0007070	Hs.116471	1009	CDH11	-0.227206	-0.0917461	0.387716	0.670703	1.03867	0.616222	0.00130263	-0.464327	0.782206	-0.2037	0.999862	0.998934	0.808684	0.488698	0.196196	0.729309	0.999486	0.828914	0.457154	0.999211	0.0213749
UHNhcdna0007025	Hs.485196	5467	PPARD	-0.109024	-0.424467	-0.651564	-1.08628	0.16454	-0.608305	-0.572171	-0.391378	-0.0284855	-0.418919	0.999862	0.998934	0.51096	0.135472	0.852384	0.648472	0.697468	0.829111	0.98113	0.999211	0.0216651
UHNhcdna0016028	Hs.512934	2958	GTF2A2	-0.0841789	-0.0983249	-0.0256232	-0.389371	-0.378352	0.364216	0.0026168	-0.187469	-0.0139161	0.00856975	0.999862	0.998934	0.977647	0.267072	0.229448	0.454111	0.998633	0.822988	0.980312	0.999211	0.0218753
UHNhcdna0017660	Hs.132340	63027	C6orf85	0.023917	0.106223	0.091131	0.0718473	-0.397123	0.228974	0.352206	0.14784	-0.290903	-0.278615	0.999862	0.998934	0.904249	0.877497	0.197447	0.741763	0.459168	0.869636	0.473395	0.999211	0.0219238
UHNhcdna0009442	Hs.647138	392265	LOC392265	0.641662	0.145661	-0.0465464	-0.178266	0.438622	0.564458	0.39604	-0.161028	0.385708	0.421355	0.999862	0.998934	0.965548	0.753536	0.31372	0.351879	0.623699	0.902486	0.487006	0.999211	0.0219734
UHNhcdna0004335	Hs.498187	4548	MTR	0.752885	-0.173167	-0.32547	0.354207	0.811976	0.541245	0.282125	-0.250787	0.20292	0.536648	0.999862	0.998934	0.734837	0.610037	0.135039	0.580756	0.879247	0.878551	0.811312	0.999211	0.0219888
UHNhcdna0013775	Hs.122346	9587	MAD2L1BP	-0.0780589	-0.258762	-0.23806	-0.0933806	-0.554828	-0.081068	-0.218359	-0.448736	-0.355385	0.00860974	0.999862	0.998934	0.734837	0.877497	0.16018	0.969041	0.858919	0.518728	0.504374	0.999211	0.0224473
UHNhcdna0003551	Hs.647885	7429	VIL1	0.197124	0.236875	-0.240081	-0.331457	-0.627335	-0.15613	-0.471888	-0.0057196	-0.796997	-0.0296177	0.999862	0.998934	0.834028	0.644333	0.276137	0.953288	0.690497	0.995979	0.232328	0.999211	0.0225573
UHNhcdna0007861	Hs.534322	3123	HLA-DRB1	-0.124512	-0.215884	0.502424	1.21371	-0.332798	0.124543	0.344074	0.616406	0.408687	0.214411	0.999862	0.998934	0.681986	0.113475	0.687288	0.975383	0.894695	0.701746	0.70252	0.999211	0.0228368
UHNhcdna0015846	Hs.591760	80006	FLJ13611	0.113408	-0.0485796	0.692999	0.403268	0.410743	0.343007	-0.375242	-0.969774	0.268741	0.203813	0.999862	0.998934	0.426384	0.620971	0.557668	0.870088	0.839282	0.270537	0.784828	0.999211	0.0228483
UHNhcdna0016500	Hs.74034	857	CAV1	0.110263	-0.724201	-0.18144	0.338903	-0.540822	-0.161217	-0.221697	-0.559312	0.378399	0.321773	0.999862	0.470996	0.884515	0.605007	0.317103	0.943585	0.917378	0.559475	0.594467	0.999211	0.0229888
UHNhcdna0011387	Hs.445827	1290	COL5A2	-0.352714	-0.838127	-0.464468	0.00180317	0.821614	-0.0798249	0.00774208	-0.724732	0.628665	-0.947991	0.999862	0.609036	0.678922	0.998066	0.222608	0.988299	0.998633	0.548491	0.473927	0.999211	0.023547
UHNhcdna0009219	Hs.13495	5977	DPF2	-0.00840019	0.342136	0.28744	0.387612	-0.0673971	-0.155096	-0.184868	0.344462	0.249988	-0.1089	0.999862	0.756114	0.539308	0.282512	0.872933	0.898775	0.839282	0.551301	0.564575	0.999211	0.0235889
UHNhcdna0008929	Hs.76392	216	ALDH1A1	0.128492	0.429881	0.188999	0.0313177	1.02096	0.423801	0.24105	0.701701	0.388199	0.216946	0.999862	0.998934	0.904249	0.968952	0.0998901	0.804612	0.930905	0.541961	0.669022	0.999211	0.0237217
UHNhcdna0007651	Hs.517949	4134	MAP4	-0.0240842	0.0821077	0.265874	0.305234	0.552382	0.722412	0.381077	-0.0361335	0.634272	-0.143211	0.999862	0.998934	0.815784	0.682335	0.356242	0.396261	0.798105	0.987126	0.386884	0.999211	0.0239026
UHNhcdna0016832	Hs.2962	6286	S100P	0.115806	-0.600294	-0.552182	0.116094	-0.883752	0.10187	0.117392	-0.797733	-0.122449	-0.131297	0.999862	0.867712	0.55501	0.904339	0.153412	0.975613	0.966204	0.420362	0.911125	0.999211	0.0240996
UHNhcdna0002300	Hs.516160	10262	SF3B4	-0.0192898	-0.301224	-0.405134	-0.417509	-0.0594746	-0.283492	-0.325094	-0.47103	0.158857	-0.0202503	0.999862	0.987854	0.438379	0.344306	0.914631	0.743194	0.688443	0.444585	0.784942	0.999211	0.0243272
UHNhcdna0009434	Hs.371617	7703	PCGF2	0.114925	0.150955	0.680569	0.417119	0.435548	0.0756117	0.461064	0.620718	0.335354	0.127864	0.999862	0.998934	0.35106	0.554168	0.47658	0.982232	0.713608	0.551301	0.68107	0.999211	0.0243527
UHNhcdna0013098	Hs.522650	81557	MAGED4	0.276374	-0.180295	0.340636	0.364958	1.00689	0.657768	0.132567	0.38619	0.358564	0.0924484	0.999862	0.998934	0.798664	0.683168	0.133778	0.589128	0.966204	0.831631	0.713685	0.999211	0.0246107
UHNhcdna0010035	Hs.159628	5267	SERPINA4	-0.297568	-0.288582	-0.23773	-0.117758	0.376019	-0.166391	-0.745585	-0.0269897	0.163982	-0.467805	0.999862	0.998934	0.752561	0.847536	0.39409	0.924625	0.135179	0.987126	0.797576	0.999211	0.0246858
UHNhcdna0005925	Hs.515260	8178	ELL	-0.127921	0.434764	0.421558	0.789011	0.534426	0.113226	0.265409	0.390721	0.871095	0.248719	0.999862	0.998934	0.725373	0.315738	0.469919	0.975613	0.928989	0.829111	0.307781	0.999211	0.0248421
UHNhcdna0017786	Hs.532790	4836	NMT1	0.0973498	-0.120806	-0.143843	-0.389602	0.105068	-0.347734	-0.454449	-0.187773	-0.0525443	-0.0339249	0.999862	0.998934	0.828048	0.296774	0.792418	0.540037	0.308258	0.828914	0.928426	0.999211	0.024898
UHNhcdna0008747	Hs.644082	1510	CTSE	-0.0979146	0.472116	0.404391	0.271908	0.418672	0.257828	0.178279	0.295673	-0.221232	-0.104418	0.999862	0.696385	0.478806	0.590535	0.321326	0.811891	0.909611	0.760199	0.706499	0.999211	0.0250721
UHNhcdna0010354	Hs.646885	3818	KLKB1	-0.499478	-0.00885913	0.118747	0.381072	0.488407	-0.399729	-0.317991	0.466724	0.565993	-0.209082	0.999862	0.998934	0.92279	0.534538	0.357989	0.715574	0.822232	0.638164	0.382603	0.999211	0.0253171
UHNhcdna0001068	Hs.517373	5498	PPOX	0.189094	0.299983	0.38808	-0.047606	0.541869	0.506928	0.704894	0.54601	-0.471076	0.347681	0.999862	0.998934	0.696986	0.955403	0.382487	0.663922	0.421806	0.636865	0.558846	0.999211	0.0253355
UHNhcdna0010036	Hs.272927	10484	SEC23A	-0.028883	0.0423179	-0.154861	-0.167602	-0.123528	-0.324164	-0.16908	-0.162387	0.209468	-0.222639	0.999862	0.998934	0.701579	0.564251	0.636202	0.337153	0.767683	0.780756	0.505297	0.999211	0.0256655
UHNhcdna0059025	Hs.517436	29799	YPEL1	0.264135	0.472967	0.608228	0.367846	0.675609	0.31851	0.618187	0.68562	0.212694	0.206611	0.999862	0.998934	0.507891	0.655168	0.308876	0.892583	0.60412	0.561214	0.829247	0.999211	0.025741
UHNhcdna0017961	Hs.108080	1465	CSRP1	-0.114386	-0.14835	-0.421187	-0.383148	0.0790178	-0.107848	0.0507327	-0.0959144	0.350331	-0.339788	0.999862	0.998934	0.287359	0.306808	0.849608	0.936596	0.975359	0.915056	0.413044	0.999211	0.025811
UHNhcdna0010770	Hs.446683	1082	CGB	0.570169	0.198487	0.352708	0.780125	1.34845	0.428855	1.00667	0.916242	0.660933	-0.0844654	0.999862	0.998934	0.893207	0.548016	0.204499	0.924625	0.614681	0.69068	0.660496	0.999211	0.025902
UHNhcdna0003462	Hs.522891	6387	CXCL12	0.0579829	0.238661	0.752996	0.63303	0.69577	0.517996	0.592871	0.247083	0.268001	0.368362	0.999862	0.998934	0.43133	0.454243	0.349459	0.747547	0.692793	0.911981	0.803976	0.999211	0.0259477
UHNhcdna0018054	Hs.463978	5608	MAP2K6	0.138038	0.397104	0.447015	0.542886	0.666904	-0.00196342	0.389782	0.391015	0.197795	0.13533	0.999862	0.998934	0.599399	0.399032	0.227401	0.999767	0.768482	0.767401	0.813856	0.999211	0.0260466
UHNhcdna0005515	Hs.510262	123036	MTAC2D1	-0.0129422	0.318729	-0.0884667	1.06904	1.08562	0.302849	-0.0949911	-0.0702247	0.027637	0.859694	0.999862	0.998934	0.965548	0.200992	0.153412	0.924625	0.983598	0.984201	0.984701	0.999211	0.0261888
UHNhcdna0059091	Hs.145575	5412	UBL3	-0.165604	-0.125986	-0.602442	-0.434708	-0.367292	0.00730405	-0.527914	-0.257323	-0.0315259	-0.0999427	0.999862	0.998934	0.300703	0.449291	0.474147	0.999669	0.495243	0.847081	0.976912	0.999211	0.0261919
UHNhcdna0005495	Hs.75294	1392	CRH	-0.372722	0.194059	-1.12569	-0.620525	0.0721099	-0.895238	-0.0794025	0.226652	-1.23567	-0.347766	0.999862	0.998934	0.326676	0.5887	0.954902	0.584087	0.987684	0.931853	0.269115	0.999211	0.0265146
UHNhcdna0006836	Hs.352240	124565	MGC15523	-0.140649	0.112262	0.770932	0.513693	0.806058	0.289229	-0.0988237	0.661144	0.723581	0.0304918	0.999862	0.998934	0.478088	0.593058	0.313795	0.924625	0.982184	0.691501	0.477898	0.999211	0.0266483
UHNhcdna0015663	Hs.554753	3120	HLA-DQB2	-0.18748	0.270727	0.0502442	0.190252	1.18939	-0.371844	0.18845	0.529253	-0.17311	-0.49412	0.999862	0.998934	0.978813	0.845876	0.0620668	0.855237	0.958893	0.727662	0.874754	0.999211	0.0267714
UHNhcdna0059049	Hs.125503	5602	MAPK10	-0.0407481	0.0191318	0.120681	-0.375341	0.0860167	0.102694	0.223625	-1.53729	-0.165637	0.448462	0.999862	0.998934	0.944472	0.682335	0.934505	0.976668	0.943137	0.0544787	0.88967	0.999211	0.0268336
UHNhcdna0009453	Hs.517978	2779	GNAT1	-0.71598	0.216523	0.107398	0.400812	-0.301462	-0.363007	-0.485491	0.472181	0.468953	-0.210268	0.999862	0.998934	0.925309	0.482332	0.557668	0.731885	0.548043	0.59794	0.452706	0.999211	0.0269695
UHNhcdna0004969	Hs.50727	3292	HSD17B1	0.0590165	0.13635	-0.336281	0.594682	0.709204	0.215935	0.417964	0.950759	-0.328787	-0.0142906	0.999862	0.998934	0.809996	0.479547	0.33065	0.943585	0.836012	0.358279	0.745145	0.999211	0.0269943
UHNhcdna0010909	Hs.98791	10120	ACTR1B	-0.0879726	0.0396653	-0.060128	-0.0364943	0.41492	0.353918	0.0254835	0.212679	0.781548	-0.175135	0.999862	0.998934	0.960653	0.955601	0.385326	0.72289	0.995244	0.869778	0.122989	0.999211	0.0271694
UHNhcdna0013788	Hs.515785	645	BLVRB	-0.0898596	0.0357858	0.0179033	-0.454882	-0.88942	0.0474042	0.238541	0.15654	0.901184	-0.278766	0.999862	0.998934	0.996836	0.591027	0.191456	0.995418	0.935857	0.93736	0.276809	0.999211	0.0272103
UHNhcdna0016971	Hs.432560	23438	HARSL	-0.0997401	-0.301696	0.111076	0.142833	0.628752	0.0283443	-0.0354241	-0.148398	-0.333407	0.38056	0.999862	0.987854	0.905017	0.784954	0.0863707	0.995418	0.987399	0.901474	0.514029	0.999211	0.0275801
UHNhcdna0017826	Hs.591980	7490	WT1	0.0802998	0.178271	0.320688	0.00843809	-0.358429	-0.439914	-0.109723	-0.0253797	-0.590669	-0.0716411	0.999862	0.998934	0.624364	0.986671	0.405954	0.530709	0.960334	0.987126	0.219935	0.999211	0.0276163
UHNhcdna0002783	Hs.106857	794	CALB2	0.141687	0.0184125	-0.251487	0.315359	-0.983981	-0.454008	-0.590655	-0.110911	-0.542184	-0.0880045	0.999862	0.998934	0.874045	0.728694	0.146886	0.804811	0.684668	0.950883	0.564575	0.999211	0.0276194
UHNhcdna0016224	Hs.534052	7538	ZFP36	0.230403	0.155986	0.450243	0.347205	0.697128	0.21123	0.111129	-0.248297	0.173273	0.0439356	0.999862	0.998934	0.523179	0.564372	0.149316	0.924625	0.966204	0.861807	0.817437	0.999211	0.0276921
UHNhcdna0006853	Hs.388024	7629	ZNF76	-0.2881	0.0833411	0.75349	0.846758	0.536395	-0.457353	-0.120194	-0.265549	0.428638	0.562552	0.999862	0.998934	0.427404	0.288643	0.474216	0.810029	0.971864	0.905072	0.667667	0.999211	0.0277752
UHNhcdna0009291	Hs.144567	189	AGXT	0.0070069	0.0613004	0.925993	0.308454	0.980353	0.26217	-0.0422583	-0.0359818	0.00538596	-0.152551	0.999862	0.998934	0.265195	0.742379	0.156575	0.924625	0.995244	0.987126	0.996798	0.999211	0.0278562
UHNhcdna0018411	Hs.324746	197	AHSG	-0.675973	0.527766	0.152264	-0.764427	-0.760834	-0.91931	-0.242628	0.440784	-0.187768	-0.782885	0.999862	0.998934	0.931544	0.36311	0.309222	0.396261	0.941475	0.819717	0.874726	0.999211	0.0279236
UHNhcdna0011695	Hs.77890	2983	GUCY1B3	0.126482	-0.160696	0.012641	-0.464273	-0.662757	-0.0646282	0.141824	0.212891	-0.04004	0.0624174	0.999862	0.998934	0.996529	0.343458	0.107787	0.976152	0.941475	0.861807	0.963232	0.999211	0.0280887
UHNhcdna0017805	Hs.81564	5196	PF4	0.289116	0.362771	0.520675	-0.361203	0.533398	-0.515716	-0.0315821	0.121207	-0.359913	0.266626	0.999862	0.998934	0.47211	0.57179	0.321079	0.575239	0.995244	0.934883	0.611108	0.999211	0.028293
UHNhcdna0014986	Hs.498345	374650	FLJ40113	-0.489896	-0.0506735	-0.337142	-0.0621673	-0.128107	-0.472206	-0.462976	0.152292	-0.208627	-0.645891	0.999862	0.998934	0.550203	0.917516	0.780339	0.420369	0.406743	0.898833	0.704294	0.669288	0.0285033
UHNhcdna0017924	Hs.652208	6138	RPL15	-0.348275	0.137122	-0.0927118	-0.50175	-0.344876	-0.381156	-0.0893959	0.114385	-0.883409	-0.228419	0.999862	0.998934	0.945379	0.45082	0.566125	0.781941	0.973043	0.944963	0.164975	0.999211	0.0285624
UHNhcdna0008371	Hs.533683	2263	FGFR2	-0.543053	0.00342199	0.151327	1.12373	-0.317754	0.116476	-0.137447	0.336456	0.435061	-0.135115	0.999862	0.998934	0.92279	0.094432	0.657758	0.975216	0.966204	0.860221	0.626057	0.999211	0.0290279
UHNhcdna0008210	Hs.418497	2638	GC	-0.205287	0.229856	-0.0874954	0.922054	-0.518304	-0.00713221	-0.441475	0.572115	0.677494	-0.529081	0.999862	0.998934	0.963781	0.230815	0.48773	0.999743	0.822232	0.713416	0.457297	0.999211	0.0290388
UHNhcdna0003064	Hs.78977	5122	PCSK1	0.143471	-0.367459	0.676631	0.567729	0.622918	0.693669	0.647766	0.254586	0.877618	0.503522	0.999862	0.998934	0.593547	0.571907	0.474147	0.676869	0.718263	0.914072	0.407145	0.999211	0.0290632
UHNhcdna0001469	Hs.521640	5887	RAD23B	0.0808066	-0.273141	0.0182952	-0.624296	0.500385	0.195733	-0.0664572	-0.182836	0.295148	0.138895	0.999862	0.998934	0.991376	0.20194	0.28156	0.924625	0.97589	0.898533	0.638124	0.999211	0.0291053
UHNhcdna0017877	Hs.321541	8766	RAB11A	-0.0312723	-0.316295	-0.151474	-0.535238	0.0222449	0.262829	-0.0347853	-0.398664	0.276471	-0.052077	0.999862	0.925743	0.841196	0.167965	0.966664	0.754148	0.987196	0.540743	0.573511	0.999211	0.0291656
UHNhcdna0002071	Hs.481464	25845	LOC25845	-0.0663079	0.327251	0.126504	0.350759	0.294976	-0.185368	0.0290636	0.813318	0.31542	0.0268619	0.999862	0.998934	0.912721	0.547465	0.566334	0.924625	0.995244	0.177223	0.635218	0.999211	0.0292576
UHNhcdna0014835	Hs.30054	2153	F5	0.0237363	0.375405	0.127327	-0.532427	-0.81163	-0.14312	0.318082	-0.216675	0.861912	-0.0817984	0.999862	0.998934	0.938411	0.521927	0.244192	0.969041	0.894695	0.914072	0.310476	0.999211	0.0293694
UHNhcdna0002684	Hs.98262	2898	GRIK2	0.644645	0.574386	0.600516	1.12218	0.193569	0.102173	0.430277	0.917576	0.900054	0.384817	0.999862	0.998934	0.680338	0.244871	0.862118	0.988299	0.882322	0.565419	0.424825	0.999211	0.0300233
UHNhcdna0006998	Hs.133397	3655	ITGA6	0.365751	0.421822	1.3812	1.2403	1.13281	-0.31679	0.314763	0.588796	-0.0569538	0.0407501	0.999862	0.998934	0.331555	0.344207	0.343072	0.953288	0.959435	0.861113	0.979961	0.999211	0.030158
UHNhcdna0004864	Hs.416049	30000	TNPO2	0.0757702	0.106928	0.182455	-0.388459	-0.750005	1.19802	-0.262481	0.149867	0.386138	-0.474968	0.999862	0.998934	0.921869	0.690252	0.334221	0.223991	0.93541	0.944963	0.718842	0.999211	0.0302082
UHNhcdna0016602	Hs.253319	128869	PIGU	0.214299	-0.243985	-0.49004	0.386858	0.257078	-0.708779	-0.0693665	-0.183713	0.618479	0.341799	0.999862	0.998934	0.556718	0.574477	0.68174	0.396707	0.983598	0.914072	0.38961	0.999211	0.0302384
UHNhcdna0006843	Hs.513829	4157	MC1R	-0.271541	0.0344567	0.102741	0.457796	0.258258	-0.449505	-0.571049	0.181091	-0.161266	-0.419931	0.999862	0.998934	0.922914	0.3781	0.594583	0.563854	0.358597	0.898019	0.812227	0.999211	0.0305387
UHNhcdna0002879	Hs.642966	7019	TFAM	0.311604	-0.191949	-0.344308	0.453721	-0.532871	0.291649	-0.225188	-0.606897	0.217243	0.20516	0.999862	0.998934	0.695606	0.464604	0.321326	0.854251	0.910992	0.483242	0.78393	0.999211	0.030554
UHNhcdna0006387	Hs.301350	5349	FXYD3	-0.0783877	-0.0157501	0.18043	0.365658	0.515695	-0.432595	0.227655	0.100803	0.597164	0.0817049	0.999862	0.998934	0.877515	0.553049	0.321856	0.664181	0.900222	0.944963	0.347658	0.999211	0.0306208
UHNhcdna0007721	Hs.651109	3512	IGJ	0.257184	0.151126	0.38393	-0.00722411	0.785582	0.311109	0.419937	0.220475	0.475078	0.572082	0.999862	0.998934	0.680338	0.990916	0.15208	0.855237	0.739798	0.898833	0.526243	0.999211	0.0306219
UHNhcdna0004530	Hs.212293	2538	G6PC	0.0898178	0.160587	-0.211195	-0.228526	-0.121219	-0.558585	-0.873995	0.250676	-0.469056	-0.138627	0.999862	0.998934	0.868127	0.756454	0.866238	0.565779	0.206281	0.87849	0.530191	0.999211	0.0308612
UHNhcdna0006828	Hs.620192	3514	IGKC	-0.358222	0.109785	-0.421251	0.493243	0.490786	-0.424263	-0.391302	0.580181	-0.110879	0.12201	0.999862	0.998934	0.6304	0.449269	0.390906	0.72289	0.764307	0.561608	0.911125	0.999211	0.0312378
UHNhcdna0002122	Hs.631863	10908	PNPLA6	-0.00109887	0.422402	0.0451462	0.291506	0.428624	-0.438225	0.447488	0.396403	0.62572	-0.0961625	0.999862	0.966818	0.97727	0.662789	0.433161	0.679755	0.684668	0.736759	0.338277	0.999211	0.0314348
UHNhcdna0002574	Hs.131711	1738	DLD	0.178437	-0.216111	-0.579378	-0.753141	-1.05056	0.298382	0.0345148	-0.422994	-0.146689	0.00969303	0.999862	0.998934	0.646509	0.410118	0.170212	0.924625	0.995244	0.840312	0.914526	0.999211	0.0318522
UHNhcdna0016230	Hs.373648	7696	ZNF137	0.266164	0.310615	0.060722	-0.783344	-0.428778	-0.0332538	0.0076698	-0.220091	-0.393551	0.373283	0.999862	0.998934	0.965548	0.153379	0.433161	0.995418	0.998633	0.894732	0.573511	0.999211	0.0326565
UHNhcdna0008341	Hs.406861	3295	HSD17B4	0.0400192	-0.161872	0.111551	-0.351777	-0.221144	0.118189	0.412904	-0.0261133	-0.659202	0.00989137	0.999862	0.998934	0.918972	0.501695	0.645065	0.955624	0.614334	0.987126	0.191791	0.999211	0.0329891
UHNhcdna0012568	Hs.73793	7422	VEGFA	-0.531137	-0.176067	-0.0386708	0.391514	-0.479521	-0.814064	-0.360691	-0.0255924	-0.137885	-0.907468	0.999862	0.998934	0.980744	0.563201	0.409029	0.281829	0.806214	0.987126	0.880523	0.740387	0.0329957
UHNhcdna0059020	Hs.643440	4099	MAG	0.345722	-0.12752	-0.446147	-0.72745	-0.91561	-0.581905	-0.395914	-0.20423	-0.772248	-0.14929	0.999862	0.998934	0.776587	0.469193	0.291761	0.776846	0.89449	0.931853	0.487006	0.999211	0.0334575
UHNhcdna0008658	Hs.408182	1280	COL2A1	0.0612804	0.366573	0.577337	0.977357	0.440883	0.0942972	0.0662526	0.124904	0.31179	0.174693	0.999862	0.998934	0.559677	0.166436	0.536919	0.977072	0.985597	0.945487	0.744861	0.999211	0.0338521
UHNhcdna0001388	Hs.191334	7374	UNG	0.662449	-0.32723	-0.394747	0.494853	0.526087	-0.135993	-0.102402	-0.417237	0.834567	0.345082	0.999862	0.998934	0.717847	0.52176	0.433161	0.969041	0.973043	0.791124	0.281527	0.999211	0.0340036
UHNhcdna0002705	Hs.651205	8402	SLC25A11	0.108475	-0.330891	-0.689797	-0.421622	0.150635	-0.293761	-0.359699	-0.164239	-0.117986	0.147986	0.999862	0.998934	0.19625	0.456215	0.793517	0.818699	0.735461	0.911981	0.880897	0.999211	0.0342977
UHNhcdna0016266	Hs.506908	13	AADAC	0.297579	-0.142606	0.469861	-0.408042	-0.417889	0.0215055	0.249013	-0.428217	-0.159516	0.102595	0.999862	0.998934	0.450895	0.45195	0.382487	0.995418	0.858919	0.630709	0.818574	0.999211	0.0343369
UHNhcdna0014631	Hs.39925	2108	ETFA	0.226653	-0.406546	-0.352476	-0.283311	-0.340546	-0.0428886	-0.0112869	-0.316852	-0.358712	0.175217	0.999862	0.795493	0.541835	0.559164	0.410464	0.992262	0.996284	0.721801	0.487006	0.999211	0.034346
UHNhcdna0006237	Hs.645546	11015	KDELR3	-0.281959	0.324969	-0.202061	-0.254993	0.0107574	0.0873535	0.0750035	0.0802822	0.633626	-0.395732	0.999862	0.885773	0.752413	0.562037	0.9792	0.963387	0.966204	0.938373	0.107807	0.999211	0.0345068
UHNhcdna0003672	Hs.465221	2235	FECH	-0.346885	0.00505442	-0.286684	-0.438373	-0.372271	-0.335192	-0.616665	-0.0974944	-0.366083	-0.0564911	0.999862	0.998934	0.756506	0.475781	0.500631	0.809746	0.421806	0.945487	0.601287	0.999211	0.0349196
UHNhcdna0002868	Hs.524809	6249	CLIP1	-0.594874	0.132229	0.495618	0.493189	0.538402	0.302867	-0.391622	0.459973	0.559126	-0.346485	0.999862	0.998934	0.612321	0.508488	0.410259	0.898119	0.822232	0.748956	0.495752	0.999211	0.0349543
UHNhcdna0012425	Hs.540696	6535	SLC6A8	-0.213192	0.115603	0.0194132	0.788205	0.622428	-0.267754	-0.00752617	0.896169	0.279702	-0.0596952	0.999862	0.998934	0.996836	0.314988	0.389807	0.924625	0.998633	0.3993	0.785053	0.999211	0.0353566
UHNhcdna0007724	Hs.73800	6403	SELP	0.0474225	0.192046	-0.374457	-0.36553	-0.300612	-0.57456	-0.422996	0.371388	-0.529027	-0.0921122	0.999862	0.998934	0.681986	0.590007	0.61725	0.544902	0.729236	0.785212	0.458875	0.999211	0.0354892
UHNhcdna0014491	Hs.155915	57451	ODZ2	-0.0304405	0.374133	-0.0505856	-0.149908	-0.154964	-0.080969	0.201528	0.16438	-0.249162	-0.00593632	0.999862	0.422062	0.935385	0.645376	0.572585	0.938665	0.718263	0.794641	0.457154	0.999211	0.035698
UHNhcdna0013931	Hs.396566	4356	MPP3	-0.088562	-0.088811	-0.472036	-0.284656	-0.344305	-0.148203	-0.544427	-0.322148	-0.545889	-0.222491	0.999862	0.998934	0.542076	0.679528	0.543745	0.953288	0.540192	0.816661	0.424825	0.999211	0.0357125
UHNhcdna0014060	Hs.369397	7045	TGFBI	-0.354227	-0.38559	-0.541389	0.34853	0.782705	-0.217078	-0.259003	-0.253384	0.0386692	0.32759	0.999862	0.998934	0.500993	0.626672	0.160907	0.924625	0.89633	0.882483	0.975179	0.999211	0.0359586
UHNhcdna0017977	Hs.387239	3931	LCAT	-0.241346	-0.264172	-0.166879	0.577743	0.682646	0.0288934	-0.311598	0.659509	0.579376	0.368737	0.999862	0.998934	0.918972	0.464357	0.317103	0.995418	0.892757	0.594089	0.510111	0.999211	0.0363699
UHNhcdna0012706	Hs.652288	2114	ETS2	-0.160014	-0.264733	0.36693	0.141246	-0.236413	-0.0241505	-0.434261	-0.172613	-0.473922	-0.239362	0.999862	0.998934	0.518225	0.796733	0.582923	0.995418	0.497522	0.88741	0.347061	0.999211	0.0366374
UHNhcdna0007041	Hs.350321	5979	RET	-0.00316276	0.333879	0.130666	0.272976	0.863753	0.223462	0.0204262	0.10386	0.371567	0.101033	0.999862	0.998934	0.92279	0.70736	0.104266	0.924625	0.995244	0.945487	0.623978	0.999211	0.0368757
UHNhcdna0006733	Hs.116092	2047	EPHB1	0.0673271	0.38105	0.36076	0.246105	0.676875	0.485036	-0.067923	0.746736	0.44371	0.0889054	0.999862	0.998934	0.752438	0.775876	0.301966	0.732533	0.984273	0.480434	0.609141	0.999211	0.0371235
UHNhcdna0018420	Hs.448588	27018	NGFRAP1	0.448834	-0.458124	0.0649731	-0.0138878	-0.0717284	-0.0935142	0.390668	-0.118316	0.673114	-0.0247411	0.999862	0.695748	0.946263	0.976046	0.893694	0.964269	0.574885	0.914072	0.128065	0.999211	0.0372313
UHNhcdna0009235	Hs.411125	6183	MRPS12	0.115141	-0.154572	-0.2339	-0.043317	0.194695	0.0208564	-0.306276	-0.356001	0.523622	0.371565	0.999862	0.998934	0.70485	0.938239	0.625173	0.995418	0.688443	0.605673	0.219935	0.999211	0.037666
UHNhcdna0010147	Hs.271264	2729	GCLC	-0.0768129	-0.171481	0.270887	0.499316	0.380188	0.455145	0.255143	-0.0943089	0.469138	0.0724806	0.999862	0.998934	0.773835	0.401253	0.482615	0.642737	0.880749	0.945487	0.483525	0.999211	0.0387044
UHNhcdna0018261	Hs.507074	9761	KIAA0152	0.11695	0.0416311	-0.19019	-0.113713	1.196	0.681099	0.368314	0.653802	0.919921	0.398811	0.999862	0.998934	0.93168	0.937886	0.191456	0.741763	0.922069	0.767401	0.44247	0.999211	0.0387751
UHNhcdna0002712	Hs.519057	4886	NPY1R	-0.121892	0.0368727	-0.150132	-0.235366	0.306001	-0.34959	-0.852721	0.646687	-0.664071	0.267385	0.999862	0.998934	0.923108	0.794389	0.67676	0.865635	0.346976	0.599171	0.435314	0.999211	0.0388008
UHNhcdna0006228	Hs.522684	9203	ZMYM3	0.356565	0.149903	0.239415	0.175887	0.733269	-0.128974	0.247851	0.136198	0.539416	0.308847	0.999862	0.998934	0.82605	0.815909	0.164681	0.963387	0.894695	0.931293	0.440211	0.999211	0.0391425
UHNhcdna0017902	Hs.462033	127281	C1orf93	-0.0600097	0.0370082	-0.0452948	-0.0494667	-0.382444	0.0954888	0.57059	0.231909	-0.113608	-0.0446359	0.999862	0.998934	0.964934	0.930681	0.312981	0.962488	0.215557	0.801912	0.84125	0.999211	0.0392608
UHNhcdna0002696	Hs.63788	5096	PCCB	0.278923	-0.739726	-0.359304	0.444478	0.318283	0.274355	-0.0912945	-0.216982	0.33509	0.187633	0.999862	0.451074	0.680284	0.47241	0.570244	0.87198	0.970147	0.89665	0.643372	0.999211	0.0403037
UHNhcdna0012970	Hs.429	518	ATP5G3	0.423969	0.0890364	-0.214574	0.403269	0.424457	-0.108062	-0.0250289	0.285423	0.412671	0.104193	0.999862	0.998934	0.797047	0.427969	0.34264	0.962488	0.995244	0.78635	0.460116	0.999211	0.0404275
UHNhcdna0014325	Hs.315186	5126	PCSK2	0.098743	0.347951	0.0491781	0.355262	1.0674	-0.134432	-0.0208836	0.612952	0.00198783	0.27358	0.999862	0.998934	0.979301	0.683168	0.0980278	0.969041	0.995244	0.642045	0.997832	0.999211	0.0404411
UHNhcdna0017224	Hs.445000	5733	PTGER3	0.260904	0.154866	0.843243	0.930588	-0.0458029	0.551507	0.712956	0.356629	0.897839	0.304131	0.999862	0.998934	0.504032	0.365847	0.971282	0.818153	0.709811	0.898833	0.435708	0.999211	0.0406526
UHNhcdna0018402	Hs.474584	10327	AKR1A1	0.146695	-0.476599	-0.308219	0.480567	0.476415	-0.357018	-0.218353	-0.247674	0.211728	0.393708	0.999862	0.853606	0.714367	0.409199	0.358068	0.752319	0.907303	0.861807	0.77611	0.999211	0.0407534
UHNhcdna0008263	Hs.282410	801	CALM1	-0.532996	-0.256299	-0.812805	-0.331281	-0.026311	-0.15977	-0.656724	-0.166593	-0.547127	-0.690238	0.999862	0.998934	0.265645	0.682335	0.975194	0.962488	0.51639	0.923601	0.504636	0.999211	0.0408658
UHNhcdna0002756	Hs.158932	324	APC	-0.057236	-0.226525	0.777336	0.403502	0.444357	0.611457	0.14719	-0.63124	0.865738	0.0673815	0.999862	0.998934	0.484247	0.696391	0.607004	0.725464	0.966204	0.724977	0.395046	0.999211	0.0410112
UHNhcdna0004425	Hs.61418	4236	MFAP1	0.16011	-0.211988	-0.0908401	-0.16825	0.617345	0.262001	0.293856	-0.367531	0.363461	0.183012	0.999862	0.998934	0.937387	0.796033	0.188761	0.855237	0.822232	0.731476	0.568018	0.999211	0.0410713
UHNhcdna0013537	Hs.368433	7163	TPD52	0.231079	-0.319904	-0.110916	0.729889	0.86219	-0.162079	0.0673533	-0.271707	0.114616	0.409992	0.999862	0.998934	0.944472	0.31779	0.176369	0.962488	0.984273	0.896354	0.917537	0.999211	0.0411622
UHNhcdna0007614	Hs.647035	3984	LIMK1	-0.163211	-0.0289681	0.44102	-0.0447627	1.37824	0.172848	0.117468	0.028373	-0.255754	0.147394	0.999862	0.998934	0.76223	0.966804	0.0719474	0.969041	0.97589	0.990795	0.838817	0.999211	0.041588
UHNhcdna0010043	Hs.477352	10954	PDIA5	-0.190008	-0.635128	-0.210543	-0.199363	-0.325801	-0.514198	0.0185358	-0.786252	0.448529	0.0566025	0.999862	0.746099	0.874836	0.80652	0.607004	0.645744	0.995244	0.358279	0.566021	0.999211	0.0416076
UHNhcdna0013882	Hs.485195	6272	SORT1	-0.0634257	0.178907	-0.125193	-0.54552	0.274037	-0.375242	-0.344339	0.096753	-0.51222	-0.279389	0.999862	0.998934	0.918972	0.334793	0.613068	0.73369	0.77785	0.945163	0.424825	0.999211	0.0431367
UHNhcdna0014066	Hs.523841	221	ALDH3B1	0.118999	0.277188	0.0823347	0.326556	0.612102	-0.140799	-0.233055	0.0793093	-0.0185931	-0.147719	0.999862	0.998934	0.934364	0.5062	0.125041	0.936493	0.843945	0.945487	0.980312	0.999211	0.0432378
UHNhcdna0004803	Hs.2375	2015	EMR1	0.156195	0.0704355	0.291533	1.1244	0.735775	-0.0473655	0.369081	0.894052	0.139706	0.567849	0.999862	0.998934	0.891334	0.240999	0.420094	0.995418	0.916536	0.579111	0.927183	0.999211	0.0441182
UHNhcdna0004280	Hs.436062	2632	GBE1	-0.568421	-0.134675	-0.353153	-0.27886	-0.131064	-0.103722	-0.619574	-1.38246	0.0203087	-0.344193	0.999862	0.998934	0.809996	0.78174	0.896304	0.977072	0.689653	0.117188	0.987302	0.999211	0.0441595
UHNhcdna0011472	Hs.503555	7299	TYR	0.00340703	0.0905002	0.86308	0.478427	0.36643	-0.342718	0.0367955	0.104149	0.237829	-0.0924319	0.999862	0.998934	0.225218	0.521927	0.584023	0.855237	0.995244	0.950033	0.799001	0.999211	0.0442669
UHNhcdna0018345	Hs.523936	5547	PRCP	-0.346177	-0.232376	-0.334763	-0.174891	-0.35154	0.00085951	-0.0513741	0.232	-0.0475464	-0.425251	0.999862	0.998455	0.402792	0.65187	0.254467	0.999767	0.971864	0.736121	0.92997	0.999211	0.0443324
UHNhcdna0010105	Hs.647895	727761	LOC727761	0.0405449	-0.3093	-0.324354	-0.00664388	-0.468928	-0.0904658	-0.326852	-0.532843	0.170538	0.18598	0.999862	0.998934	0.639312	0.989229	0.28733	0.969041	0.734238	0.435261	0.791625	0.999211	0.0444603
UHNhcdna0009456	Hs.511316	2553	GABPB2	-0.34973	0.030642	0.645919	0.62005	0.433327	-0.131613	-0.138531	0.349444	0.38872	-0.32745	0.999862	0.998934	0.441749	0.390561	0.512747	0.969041	0.966204	0.828914	0.654153	0.999211	0.044823
UHNhcdna0014354	Hs.406423	10992	SF3B2	0.114162	0.0889796	0.480875	0.437286	0.604816	0.251277	0.398886	0.347972	0.563762	0.18127	0.999862	0.998934	0.644583	0.581021	0.369636	0.924625	0.822232	0.840312	0.510111	0.999211	0.0450239
UHNhcdna0006192	Hs.591847	9	NAT1	0.0322338	0.140951	-0.0325622	0.960314	0.514507	0.233607	0.231381	0.386719	0.032086	0.0204401	0.999862	0.998934	0.985418	0.151105	0.441461	0.924745	0.930905	0.816661	0.979961	0.999211	0.0451963
UHNhcdna0017982	Hs.167317	6616	SNAP25	0.217119	-0.487224	-0.00766976	0.226034	0.910692	-0.153508	-0.401697	0.643509	0.0388703	-0.245255	0.999862	0.987854	0.996836	0.791668	0.133646	0.963387	0.80956	0.578352	0.977317	0.999211	0.0458872
UHNhcdna0003369	Hs.56729	4046	LSP1	0.269964	-0.317052	-0.222793	1.30692	-0.458112	-0.232964	-0.222967	-0.284711	0.368499	0.459339	0.999862	0.998934	0.910193	0.13041	0.612674	0.953288	0.960334	0.911981	0.762881	0.999211	0.0462271
UHNhcdna0002286	Hs.109225	7412	VCAM1	-0.280893	-0.108412	-0.190697	1.01708	0.807725	0.0085873	-0.128153	0.241415	0.0889134	-0.170302	0.999862	0.998934	0.918972	0.207593	0.290166	0.999669	0.971208	0.914072	0.954686	0.999211	0.0468063
UHNhcdna0059037	Hs.521809	25920	COBRA1	-0.35146	-0.0717734	-0.147777	-0.352321	0.0227974	-0.176265	-0.242338	-0.0661668	-0.211976	-0.104453	0.999862	0.998934	0.76223	0.235978	0.953212	0.805795	0.647604	0.931853	0.564575	0.999211	0.0469768
UHNhcdna0002116	Hs.554883	79723	SUV39H2	0.217539	0.146425	0.193516	0.734793	-0.390034	-0.0662076	0.517069	0.443746	0.150662	-0.284715	0.999862	0.998934	0.891334	0.250527	0.526909	0.988928	0.647604	0.734166	0.872499	0.999211	0.0481722
UHNhcdna0001653	Hs.507475	5981	RFC1	0.206888	-0.0199396	-0.24021	0.302297	-0.487691	0.213738	0.338106	-0.478285	0.599445	0.268078	0.999862	0.998934	0.830679	0.675382	0.405176	0.924625	0.828815	0.691295	0.405069	0.999211	0.0486828
UHNhcdna0009123	Hs.464137	51	ACOX1	-0.595455	-0.153977	-0.177529	-0.329028	-0.122437	-0.465002	-0.350376	-0.0276629	-0.0348377	-0.502547	0.999862	0.998934	0.793804	0.428776	0.769329	0.356715	0.565929	0.987104	0.961672	0.999211	0.0500799
UHNhcdna0011103	Hs.631992	667	DST	-0.305444	0.2041	-0.0405447	-0.561727	-0.663396	0.415996	0.139723	-0.826336	-0.376633	-0.473813	0.999862	0.998934	0.98457	0.50574	0.369009	0.836406	0.966204	0.477078	0.71081	0.999211	0.0502544
UHNhcdna0009842	Hs.50308	3093	HIP2	0.160373	0.160057	0.431164	-0.350053	-0.193084	0.169631	0.105579	-0.548215	-0.312189	-0.2207	0.999862	0.998934	0.512498	0.531905	0.71452	0.924745	0.966204	0.467872	0.622217	0.999211	0.0505631
UHNhcdna0059068	Hs.380277	1612	DAPK1	0.0347939	-0.100335	-0.166491	-0.519652	0.354955	-0.195749	-0.325414	-0.380331	0.127494	0.00313273	0.999862	0.998934	0.869846	0.308066	0.454315	0.924625	0.757294	0.692935	0.858159	0.999211	0.0505903
UHNhcdna0005155	Hs.506652	11137	PWP1	0.0838032	0.204796	0.138892	1.4174	-0.00949491	0.0497409	0.400034	0.50358	-0.679408	0.202945	0.999862	0.998934	0.950696	0.127082	0.990927	0.995418	0.900222	0.828914	0.571075	0.999211	0.0506825
UHNhcdna0009128	Hs.108301	7181	NR2C1	-0.0648162	-0.225564	-0.189954	-0.628664	0.515691	0.0364753	-0.321814	-0.487015	-0.0768877	0.0400977	0.999862	0.998934	0.882736	0.308066	0.366361	0.995418	0.836281	0.652363	0.940791	0.999211	0.0507993
UHNhcdna0010411	Hs.466775	6626	SNRPA	0.0395408	-0.262644	-0.440151	0.118911	-0.146296	0.0675835	0.0459462	-0.1859	0.557928	0.058578	0.999862	0.998934	0.402792	0.837283	0.757261	0.975383	0.984273	0.869778	0.239149	0.999211	0.0508979
UHNhcdna0012386	Hs.524430	3164	NR4A1	-0.297265	-0.207005	-0.454945	-0.27868	-0.220681	0.0549333	-0.369619	-0.207087	0.227317	-0.00119327	0.999862	0.998934	0.387536	0.574477	0.61824	0.979799	0.633432	0.861807	0.697511	0.999319	0.0512532
UHNhcdna0016034	Hs.516124	151534	LOC151534	-0.461438	0.1261	-0.131518	-0.230858	-0.645693	-0.86952	-0.750849	0.365457	-0.114353	-0.493194	0.999862	0.998934	0.938233	0.816679	0.38517	0.422362	0.51639	0.860804	0.927183	0.999211	0.051272
UHNhcdna0059096	Hs.598832	222068	TMED4	0.0244573	0.165408	-0.123657	0.0353645	0.0607042	0.11859	-0.084279	-0.358806	0.990606	0.0798446	0.999862	0.998934	0.92279	0.962609	0.938405	0.969041	0.973043	0.785212	0.0834301	0.999211	0.0513879
UHNhcdna0008757	Hs.459095	3603	IL16	0.000950195	-0.0402071	0.351812	0.569859	0.67805	0.00921428	-0.455446	0.0871231	-0.14388	0.369267	0.999862	0.998934	0.734837	0.419972	0.268782	0.999669	0.734781	0.956062	0.886835	0.999211	0.051557
UHNhcdna0011686	Hs.591679	83452	RAB33B	-0.401879	-0.1547	0.0048859	0.0391266	0.0909699	-0.606958	-0.552697	-0.0350888	0.265489	-0.115782	0.999862	0.998934	0.996836	0.947177	0.866994	0.293409	0.33548	0.984201	0.651597	0.999211	0.0515713
UHNhcdna0006547	Hs.411501	3855	KRT7	0.213258	0.728656	0.461586	-0.218543	0.673504	0.559853	0.407529	0.0910288	0.348646	0.0111675	0.999862	0.746099	0.678922	0.815909	0.329254	0.68025	0.823555	0.960031	0.713685	0.999211	0.0521841
UHNhcdna0010017	Hs.469116	6548	SLC9A1	-0.545112	0.157374	0.0822227	0.122236	-0.407496	-0.395901	-0.261816	0.170812	0.714838	-0.344329	0.999862	0.998934	0.947373	0.873101	0.452085	0.725464	0.876872	0.914072	0.240708	0.999211	0.0522351
UHNhcdna0007398	Hs.151413	2764	GMFB	0.152873	0.268806	0.415541	-0.14058	0.459875	0.576882	0.480379	-0.158098	0.299456	-0.280073	0.999862	0.998934	0.633462	0.8609	0.421191	0.538604	0.663645	0.915056	0.70252	0.999211	0.0526742
UHNhcdna0002687	Hs.151880	1124	CHN2	-0.0510471	0.0267739	0.246231	0.834402	1.02412	0.48389	0.145773	0.419532	0.602798	-0.617606	0.999862	0.998934	0.911882	0.446815	0.276953	0.873055	0.973043	0.876446	0.637248	0.999211	0.0534336
UHNhcdna0059023	Hs.146100	26034	PIP3-E	-0.300515	-0.347346	-0.315857	0.68468	0.717311	0.402615	-0.290244	-0.166081	0.286978	0.0227075	0.999862	0.998934	0.816223	0.388745	0.305561	0.836406	0.916223	0.931853	0.780597	0.999211	0.0539384
UHNhcdna0011438	Hs.153299	1797	DOM3Z	-0.375394	-0.569866	-0.516125	-0.535046	0.026987	-0.323133	-0.44993	-0.651031	-0.441034	-0.498607	0.999862	0.885773	0.590174	0.469193	0.975194	0.878059	0.757529	0.566241	0.601287	0.999211	0.0541189
UHNhcdna0008270	Hs.12286	11016	ATF7	-0.169539	-0.0180927	-0.330634	-0.572219	0.261357	-0.179234	-0.46024	0.542435	-0.154945	-0.136011	0.999862	0.998934	0.719453	0.355803	0.660432	0.936596	0.684668	0.587368	0.855778	0.999211	0.0543848
UHNhcdna0018388	Hs.81134	3557	IL1RN	-0.131953	-0.897536	0.501751	0.102277	-0.379143	-0.257527	-0.639231	-0.187026	-0.0991463	-0.0522582	0.999862	0.424431	0.599234	0.916226	0.566334	0.924625	0.532589	0.914072	0.927183	0.999211	0.0550275
UHNhcdna0014729	Hs.368404	2132	EXT2	-0.274814	0.0319569	0.0448023	-0.446356	-0.682309	-0.125121	0.235239	0.264683	-0.0914016	-0.68521	0.999862	0.998934	0.97727	0.466483	0.179245	0.963387	0.895753	0.860804	0.917537	0.999211	0.0555838
UHNhcdna0006147	Hs.519523	5269	SERPINB6	0.138951	-0.423769	-0.48751	-0.272868	0.548469	0.15379	-0.436087	-0.604532	0.768478	-0.170209	0.999862	0.998934	0.681986	0.77743	0.470555	0.969041	0.823555	0.692935	0.40505	0.999211	0.055772
UHNhcdna0016295	Hs.438102	3485	IGFBP2	0.308026	-0.236631	-0.173396	-0.394428	0.257345	0.116391	0.368752	0.132421	0.358627	0.0997908	0.999862	0.998934	0.83626	0.413407	0.561559	0.953288	0.647604	0.914072	0.510653	0.999211	0.0558327
UHNhcdna0015102	Hs.488181	4967	OGDH	-0.0518929	0.203572	-0.00341711	-0.0892168	-0.274195	-0.241954	-0.0625498	0.333782	0.333177	-0.221291	0.999862	0.998934	0.996836	0.84602	0.409029	0.72798	0.966204	0.563656	0.414958	0.999211	0.0566368
UHNhcdna0012122	Hs.433764	7709	ZBTB17	0.0916209	0.0455752	-0.190189	-0.29085	-0.366308	0.130293	-0.0768755	-0.0484351	-0.158925	-0.0831011	0.999862	0.998934	0.735934	0.455854	0.274554	0.924625	0.966204	0.954033	0.732156	0.999211	0.0573625
UHNhcdna0013754	Hs.485527	4594	MUT	-0.0770892	-0.159101	0.917854	-0.41937	-0.194134	-0.00203612	0.28746	-0.209903	0.0577342	-0.0553646	0.999862	0.998934	0.165221	0.568898	0.788944	0.999767	0.886429	0.911981	0.962204	0.999211	0.0575539
UHNhcdna0005816	Hs.336681	7543	ZFX	0.000236923	-0.0435153	-0.198031	-1.13035	0.123623	0.158502	-0.261427	0.0929391	0.555261	0.694375	0.999862	0.998934	0.910193	0.14113	0.900189	0.969041	0.934558	0.963712	0.573511	0.999211	0.0577639
UHNhcdna0010436	Hs.1154	5016	OVGP1	-0.137424	0.0279105	0.315299	1.39017	0.301592	0.397718	0.0739168	0.392545	0.344736	-0.116086	0.999862	0.998934	0.878438	0.133623	0.775348	0.919337	0.987917	0.882837	0.797576	0.999211	0.0580857
UHNhcdna0005453	Hs.523414	3481	IGF2	0.0794802	0.14949	-0.172623	1.04659	0.701232	0.358575	0.0288338	-0.120368	0.363526	0.309815	0.999862	0.998934	0.928681	0.235978	0.405137	0.919337	0.995244	0.953974	0.755275	0.999211	0.0584142
UHNhcdna0003076	Hs.154078	3929	LBP	-0.117575	-0.372342	-0.185773	0.111307	0.711938	-0.621485	-0.5073	-0.370811	-0.531163	-0.0214814	0.999862	0.998934	0.910193	0.917516	0.31372	0.637841	0.745874	0.840312	0.565141	0.999211	0.0590742
UHNhcdna0014006	Hs.502182	627	BDNF	-0.155866	-0.066694	-0.162353	0.115836	0.395572	0.0255103	0.0244968	0.284358	-0.253321	0.0482684	0.999862	0.998934	0.803432	0.801776	0.236188	0.995418	0.993632	0.691295	0.571075	0.999211	0.05929
UHNhcdna0000252	Hs.377992	5875	RABGGTA	-0.0534083	0.337056	0.286897	0.21895	0.302917	0.563389	0.52132	-0.140105	0.744107	0.461896	0.999862	0.998934	0.816668	0.797321	0.657758	0.635483	0.688443	0.938373	0.338277	0.999211	0.0593606
UHNhcdna0009767	Hs.432854	5222	PGA5	-0.284049	-0.165464	0.690203	0.634885	0.961483	0.374269	0.0302296	0.173832	0.297	0.154359	0.999862	0.998934	0.598675	0.534048	0.263014	0.922976	0.995244	0.944963	0.817269	0.999211	0.0595365
UHNhcdna0015221	Hs.282871	1558	CYP2C8	0.138596	0.443662	0.163338	0.075064	0.436239	-0.353789	-0.408724	0.441474	-0.556976	-0.22579	0.999862	0.949835	0.901799	0.92799	0.435222	0.797067	0.729961	0.706191	0.420093	0.999211	0.0596584
UHNhcdna0007610	Hs.591587	729060	LOC729060	-0.101377	-0.493506	-0.833332	-0.553367	-1.08774	-0.666452	-0.213433	-0.410091	-0.424292	0.0013075	0.999862	0.998934	0.584942	0.66694	0.286964	0.795235	0.966204	0.89665	0.77733	0.999319	0.0598414
UHNhcdna0013233	Hs.258855	4297	MLL	0.0941316	0.136288	0.596164	0.0723878	-0.356069	0.112622	0.0290937	0.536371	0.429005	-0.154658	0.999862	0.998934	0.387536	0.929776	0.53045	0.969041	0.995244	0.587368	0.554166	0.999211	0.0598814
UHNhcdna0015873	Hs.134084	4074	M6PR	-0.257583	-0.452438	-0.440299	-0.0617896	-0.414433	-0.152292	-0.361327	-0.25238	-0.221347	-0.398446	0.999862	0.831637	0.492617	0.930361	0.385951	0.936596	0.718226	0.836529	0.732156	0.999211	0.0605512
UHNhcdna0017166	Hs.142167	55552	HSZFP36	0.477613	-0.126511	0.261672	0.817345	0.0225099	0.563111	0.252614	-0.19528	0.467376	0.201127	0.999862	0.998934	0.839262	0.237797	0.97638	0.641291	0.920965	0.914072	0.578064	0.999211	0.0606891
UHNhcdna0018182	Hs.598832	222068	TMED4	-0.262928	0.356494	-0.733165	-0.908084	0.328771	-0.3815	0.349211	0.684965	-1.25217	-0.602667	0.999862	0.998934	0.678922	0.469193	0.797809	0.92668	0.941475	0.793214	0.347658	0.999211	0.0610218
UHNhcdna0001938	Hs.593833	4921	DDR2	-0.308808	-0.237952	-1.2265	-0.359903	-0.387583	-0.648304	-0.496908	-0.862034	-0.643187	-0.359503	0.999862	0.998934	0.324036	0.7955	0.740737	0.810029	0.882322	0.691501	0.648164	0.999211	0.0610432
UHNhcdna0005238	Hs.591005	10988	METAP2	0.482106	-0.196446	-0.104816	-0.497025	0.455272	0.160023	-0.15068	-0.387346	0.588997	0.154141	0.999862	0.998934	0.939664	0.4675	0.452085	0.953288	0.960334	0.785212	0.428839	0.999211	0.0610993
UHNhcdna0016520	Hs.210870	54437	SEMA5B	-0.117255	0.524415	0.783165	0.258914	0.585957	1.0175	0.789459	-0.0192503	0.724893	0.612342	0.999862	0.998934	0.599234	0.853824	0.570244	0.538604	0.697468	0.995092	0.573511	0.999211	0.062425
UHNhcdna0005226	Hs.401929	1774	DNASE1L1	-0.322427	0.396212	-0.108385	-0.480335	0.661629	-0.719219	-0.00381101	0.572991	-1.22999	0.117607	0.999862	0.998934	0.965548	0.704355	0.519322	0.735945	0.999197	0.822988	0.293923	0.999211	0.0626988
UHNhcdna0002224	Hs.368214	7267	TTC3	0.123113	-0.765845	-0.408906	0.077269	-0.237889	-0.0940471	0.170414	-0.329324	0.23645	0.0948422	0.999862	0.348149	0.580902	0.918336	0.65734	0.969965	0.93541	0.784385	0.730167	0.999211	0.0633821
UHNhcdna0002693	Hs.104123	5634	PRPS2	-0.0479613	-0.726095	-0.803828	-0.0455617	-0.701287	-0.234937	-0.429027	-0.248874	-0.598387	-0.175978	0.999862	0.885773	0.451346	0.965075	0.39025	0.947432	0.856905	0.914072	0.56826	0.999211	0.0634368
UHNhcdna0014024	Hs.652282	5476	CTSA	-0.0388998	-0.0446764	0.151678	-0.376142	-0.371857	0.110676	-0.0239361	0.176424	-0.00994683	-0.228025	0.999862	0.998934	0.826582	0.335359	0.290166	0.936596	0.994478	0.860804	0.986799	0.999211	0.0635121
UHNhcdna0000070	Hs.510324	9444	QKI	0.191181	-0.519309	0.125812	-0.526315	-0.711102	-0.14902	-0.584852	-0.485372	-0.518338	0.232491	0.999862	0.998934	0.944861	0.562934	0.359969	0.969041	0.718263	0.79111	0.604949	0.999211	0.063651
UHNhcdna0011855	Hs.590575	2913	GRM3	0.0685742	-0.0260752	-0.125715	-0.521308	-0.401099	-0.00330319	-0.312102	-0.00633043	-0.175097	-0.329611	0.999862	0.998934	0.908141	0.299908	0.386745	0.999767	0.772405	0.995979	0.792871	0.999211	0.0641055
UHNhcdna0017994	Hs.432330	10670	RRAGA	-0.0846401	0.0702107	-0.460772	-0.549726	-0.420684	-0.384904	-0.128088	-0.0217904	-0.477981	-0.244232	0.999862	0.998934	0.637126	0.446823	0.51799	0.810029	0.966204	0.990795	0.564575	0.999211	0.0644304
UHNhcdna0007883	Hs.54470	6833	ABCC8	0.409725	0.303452	0.00245026	1.06012	0.567929	0.00400375	0.325153	0.504528	0.624202	0.0772603	0.999862	0.998934	0.998234	0.269462	0.534967	0.999767	0.928989	0.822988	0.587355	0.999211	0.0644753
UHNhcdna0017168	Hs.632472	5993	RFX5	0.338034	0.06756	0.174032	-0.317542	-0.893896	0.395263	0.131092	-0.123161	-0.043423	-0.0554787	0.999862	0.998934	0.908141	0.695664	0.14207	0.810029	0.966204	0.944963	0.974288	0.999211	0.0645445
UHNhcdna0013172	Hs.438311	187	AGTRL1	-0.505991	-0.172339	0.138904	0.799581	0.529317	0.0402257	-0.507732	-1.06082	-0.156966	-0.21319	0.999862	0.998934	0.945002	0.410118	0.550351	0.995418	0.822857	0.406687	0.914526	0.999211	0.0648488
UHNhcdna0002780	Hs.551713	4155	MBP	0.251677	0.303901	0.680831	0.830464	0.754447	0.0280837	0.217629	0.287876	0.717777	0.358109	0.999862	0.998934	0.654261	0.452358	0.440578	0.999429	0.966204	0.914072	0.566021	0.999211	0.0650165
UHNhcdna0001581	Hs.632836	2157	F8	0.547194	0.35983	0.606794	0.768602	1.06965	-0.0837797	0.319658	1.04524	-0.513046	0.782349	0.999862	0.998934	0.756506	0.564441	0.349459	0.995418	0.954951	0.618811	0.743737	0.999211	0.0651515
UHNhcdna0010323	Hs.465221	2235	FECH	0.0697132	-0.0863392	-0.4375	-0.35371	-0.210462	0.124233	-0.423902	-0.204419	0.34707	-0.605013	0.999862	0.998934	0.521633	0.541206	0.694675	0.962488	0.657217	0.892567	0.589627	0.999211	0.0651576
UHNhcdna0018398	Hs.95972	6490	SILV	0.00192088	-0.0329355	0.140528	0.508013	0.163693	-0.0780714	0.320155	0.839594	0.86326	0.44629	0.999862	0.998934	0.935801	0.563201	0.857873	0.992262	0.90121	0.480434	0.338277	0.999211	0.0655787
UHNhcdna0059040	Hs.224616	9695	EDEM1	0.141281	-0.0238294	-0.297272	-0.395896	-0.368486	-0.0455579	-0.151014	0.135373	-0.136586	-0.0210591	0.999862	0.998934	0.643843	0.394851	0.376314	0.988928	0.928989	0.91268	0.821647	0.999211	0.0657774
UHNhcdna0007790	Hs.20982	85397	RGS8	-0.0840643	-0.199264	0.248585	0.763368	0.756053	-0.124288	-0.010877	-0.364975	0.264601	-0.1115	0.999862	0.998934	0.884515	0.356909	0.307164	0.975383	0.998633	0.861807	0.810549	0.999211	0.0658471
UHNhcdna0006906	Hs.376984	6663	SOX10	0.0920946	-0.304207	0.0336276	-0.757872	0.0417709	-0.0892329	-0.171768	-0.117453	0.34178	-0.273294	0.999862	0.998934	0.980744	0.138612	0.953212	0.973507	0.93541	0.931853	0.604949	0.999211	0.0663878
UHNhcdna0002384	Hs.436847	1181	CLCN2	-0.0917497	-0.101307	-0.124513	-0.73829	-0.040724	-0.525605	-0.775479	-0.12588	-0.592326	0.20482	0.999862	0.998934	0.943493	0.377281	0.969039	0.743363	0.504207	0.949123	0.542628	0.999211	0.0664528
UHNhcdna0013918	Hs.32826	51020	HDDC2	0.457917	-0.171718	-0.217799	-0.220085	-0.105898	0.0893188	0.0672761	-0.0421991	-0.354024	0.341306	0.999862	0.998934	0.631291	0.52176	0.750616	0.938665	0.966204	0.953974	0.312891	0.999211	0.0667976
UHNhcdna0013735	Hs.370666	2308	FOXO1A	-0.109258	-0.209023	-0.276714	-0.768623	-0.143179	-0.255621	-0.447773	-0.282767	-0.238457	-0.323235	0.999862	0.998934	0.808504	0.220019	0.841593	0.921981	0.72277	0.862604	0.784769	0.999211	0.0673989
UHNhcdna0018375	Hs.22049	390940	LOC390940	-0.221643	0.122176	-0.198671	0.547036	0.937048	-0.217597	-0.140801	0.00214185	0.0241641	-0.401041	0.999862	0.998934	0.905017	0.506218	0.165806	0.938665	0.966204	0.998781	0.984701	0.999211	0.0676213
UHNhcdna0002193	Hs.82502	10714	POLD3	-0.208056	-0.4688	-0.224305	-0.568248	0.276535	-0.174874	-0.108866	-0.561854	0.25048	0.0304394	0.999862	0.919954	0.839262	0.359314	0.639224	0.936596	0.966204	0.566728	0.745518	0.999211	0.0677395
UHNhcdna0003598	Hs.522666	212	ALAS2	0.208666	0.212612	0.374068	0.115712	0.977875	0.0153947	0.111987	-0.252012	0.489306	0.168068	0.999862	0.998934	0.78654	0.918336	0.170212	0.999669	0.975359	0.911981	0.622217	0.999211	0.0678883
UHNhcdna0013214	Hs.77100	2961	GTF2E2	-0.187268	-0.234372	-0.451511	-0.309854	-0.129509	-0.115459	-0.103869	-0.455188	-0.13376	-0.177253	0.999862	0.998934	0.402799	0.533342	0.794797	0.953288	0.963165	0.526368	0.832227	0.999211	0.0685394
UHNhcdna0059081	Hs.348387	2948	GSTM4	-0.0114947	-0.49781	0.0428227	-0.7745	-0.0145086	0.116676	0.00558529	0.0616105	0.440044	-0.908041	0.999862	0.905368	0.978813	0.198424	0.981258	0.969041	0.998633	0.973416	0.564575	0.75711	0.0694654
UHNhcdna0001902	Hs.155017	8204	NRIP1	0.385774	-0.396142	-0.403523	-0.801554	0.303959	0.890823	-0.344471	-0.212057	0.689395	0.661605	0.999862	0.998934	0.813597	0.429589	0.764603	0.547897	0.922069	0.931853	0.558086	0.999211	0.0700718
UHNhcdna0005845	Hs.514063	55803	CENTA2	-0.376922	0.107896	0.154145	0.271457	1.21965	-0.341135	-0.294684	0.0453063	0.273959	-0.0852936	0.999862	0.998934	0.938233	0.815909	0.129817	0.924625	0.934632	0.987126	0.829113	0.999211	0.0701474
UHNhcdna0011341	Hs.16695	7318	UBE1L	-0.488867	-0.120718	-0.340726	-0.852833	0.00311385	-0.18307	-0.499483	-0.320274	-0.586906	-0.354288	0.999862	0.998934	0.798664	0.270806	0.99569	0.95811	0.757294	0.869778	0.526243	0.999211	0.0713766
UHNhcdna0006630	Hs.474053	1291	COL6A1	-0.201619	0.0746096	0.466311	0.738345	0.845508	-0.0108097	0.339136	0.355836	-0.37109	0.248788	0.999862	0.998934	0.755731	0.459134	0.329254	0.999669	0.920605	0.893695	0.763872	0.999211	0.0716327
UHNhcdna0015455	Hs.21509	2737	GLI3	-0.142173	0.289077	0.296649	-0.0450618	0.272599	-0.782408	-0.558443	0.678188	-1.19456	0.5231	0.999862	0.998934	0.893207	0.968466	0.801391	0.648472	0.822232	0.73863	0.265722	0.999211	0.0724027
UHNhcdna0003044	Hs.567269	2262	GPC5	-0.277204	0.144348	-0.0381327	0.118058	-0.624956	-0.164011	-0.576473	-0.00928872	-0.232795	0.131018	0.999862	0.998934	0.979777	0.884318	0.23812	0.94001	0.494542	0.995826	0.763872	0.999211	0.0728123
UHNhcdna0011045	Hs.631630	5566	PRKACA	0.0133019	0.0291883	-0.256392	-0.198633	0.602101	0.186666	-0.0507289	-0.199173	0.371348	-0.278034	0.999862	0.998934	0.797047	0.773502	0.244344	0.924875	0.985597	0.900468	0.591589	0.999211	0.0730047
UHNhcdna0013901	Hs.651213	11142	PKIG	0.243442	0.211705	-0.0348522	-0.279626	0.508099	-0.147809	-0.182586	-0.0204678	0.143223	-0.231795	0.999862	0.998934	0.97727	0.565535	0.200369	0.924625	0.895753	0.987126	0.813856	0.999211	0.0735382
UHNhcdna0059052	Hs.295459	3047	HBG1	-0.397827	-0.176336	-0.539394	-0.699635	-0.632947	0.0380822	-0.403527	-0.587205	0.579105	-0.569123	0.999862	0.998934	0.713487	0.495229	0.488018	0.995418	0.892757	0.780756	0.621482	0.999211	0.0742068
UHNhcdna0003960	Hs.514033	10615	SPAG5	0.223201	-0.0638342	0.203272	0.35316	0.403386	0.510512	0.287222	-0.262222	0.159299	0.238974	0.999862	0.998934	0.850892	0.567362	0.449454	0.563709	0.843632	0.859442	0.838898	0.999211	0.0742485
UHNhcdna0011146	Hs.371240	9590	AKAP12	0.297058	0.148779	0.076341	-0.105957	0.394883	-0.0403864	0.154952	0.533977	0.204046	0.309567	0.999862	0.998934	0.938233	0.859182	0.353518	0.995418	0.928989	0.391903	0.726309	0.999211	0.0748612
UHNhcdna0015784	Hs.454534	7392	USF2	-0.237476	-0.17391	-0.523389	-0.199607	-0.201908	0.0533965	0.1721	-0.0612159	-1.17572	-0.63677	0.999862	0.998934	0.671031	0.854628	0.827076	0.995418	0.966204	0.985467	0.16694	0.999211	0.0748992
UHNhcdna0003006	Hs.631828	8509	NDST2	-0.547057	0.0313962	0.0367467	-0.823448	0.280408	0.0960964	-0.500994	-0.695486	-0.294321	0.211938	0.999862	0.998934	0.985418	0.304078	0.729911	0.979799	0.767683	0.599171	0.78393	0.999211	0.0771179
UHNhcdna0015708	Hs.258429	2073	ERCC5	0.319409	-0.306726	-0.522941	0.171865	-0.0358893	-0.0372718	0.0486243	-0.563437	0.326145	0.162028	0.999862	0.998934	0.38884	0.786627	0.954902	0.995418	0.984273	0.447349	0.604949	0.999211	0.0772891
UHNhcdna0005838	Hs.495704	9367	RAB9A	0.00846824	0.0783943	-0.130603	-0.0701193	-0.705504	0.653146	-0.20464	0.380924	0.40832	-0.0120489	0.999862	0.998934	0.935258	0.942192	0.295898	0.575239	0.945554	0.8272	0.660277	0.999211	0.077307
UHNhcdna0018390	Hs.46320	6698	SPRR1A	-0.041663	-0.514469	-0.351676	0.506969	0.475114	-0.328001	0.153949	0.247949	-0.318506	0.202697	0.999862	0.928221	0.734837	0.478893	0.452085	0.855237	0.961663	0.89665	0.712041	0.999211	0.0774702
UHNhcdna0000588	Hs.7195	2566	GABRG2	0.277586	0.852711	0.313156	1.01821	0.691368	-0.48648	0.348906	0.748639	1.00829	0.136343	0.999862	0.998934	0.908141	0.445069	0.566334	0.924625	0.945554	0.78635	0.494839	0.999211	0.0777176
UHNhcdna0017891	Hs.517232	5824	PEX19	0.282429	-0.0617707	-0.262752	-0.469411	0.308951	0.13585	-0.234595	-0.0378398	-0.187057	0.199469	0.999862	0.998934	0.727362	0.345464	0.507814	0.939945	0.860119	0.984201	0.774286	0.999211	0.0784581
UHNhcdna0005251	Hs.459153	646	BNC1	0.276962	-0.0245834	0.377247	-0.0643825	0.943555	0.501545	-0.0801271	0.571852	0.697001	0.375199	0.999862	0.998934	0.826582	0.957578	0.278704	0.83861	0.987196	0.785314	0.548761	0.999211	0.0785465
UHNhcdna0001210	Hs.355307	939	CD27	0.0581264	0.413019	-0.907327	-0.0833733	-0.37042	-0.713302	-0.274681	0.0750578	-0.4747	-0.385149	0.999862	0.998934	0.345382	0.942192	0.660432	0.607302	0.934558	0.981299	0.659759	0.999211	0.0788133
UHNhcdna0013831	Hs.436031	3658	IREB2	0.332414	-0.227588	0.46846	0.220182	0.108686	0.565732	0.343586	0.974288	0.0292659	0.130134	0.999862	0.998934	0.667403	0.813023	0.904727	0.665964	0.869778	0.283586	0.980312	0.999211	0.0788954
UHNhcdna0007722	Hs.211426	7060	THBS4	0.391505	0.000755071	-0.274704	0.482797	1.27943	0.168464	-0.335525	-0.0242038	0.588351	0.0995523	0.999862	0.999781	0.910193	0.713336	0.197694	0.975383	0.941475	0.994086	0.676699	0.999211	0.0792003
UHNhcdna0011169	Hs.7426	23354	KIAA0841	0.243341	-0.294179	-0.104743	0.784803	0.0402132	-0.176676	-0.478062	0.37708	-0.591276	0.274777	0.999862	0.998934	0.94777	0.291419	0.966664	0.956011	0.757294	0.828914	0.495752	0.999211	0.0792741
UHNhcdna0010955	Hs.591110	3419	IDH3A	-0.178455	-0.103233	-0.335482	-0.911607	0.0321552	0.634409	-0.193119	-0.332761	-0.599769	0.295937	0.999862	0.998934	0.82871	0.296972	0.975194	0.692735	0.965078	0.889375	0.564575	0.999211	0.0804041
UHNhcdna0018431	Hs.1422	2268	FGR	0.377955	0.161993	0.39544	0.75971	0.953961	0.335887	0.582268	0.0638192	0.509117	0.634501	0.999862	0.998934	0.845292	0.510367	0.34264	0.935899	0.83039	0.987126	0.713146	0.999211	0.0807091
UHNhcdna0005977	Hs.373550	7050	TGIF1	0.427494	-0.156877	0.14463	-0.872781	-0.483046	0.210179	0.0860663	0.17743	-0.391994	-0.38342	0.999862	0.998934	0.932288	0.272597	0.523149	0.947959	0.983598	0.931329	0.70252	0.999211	0.0809467
UHNhcdna0000082	Hs.352018	6890	TAP1	-0.0586466	0.226542	0.236598	0.380229	0.932738	0.702026	0.314123	0.176773	0.15468	-0.0157694	0.999862	0.998934	0.903759	0.717887	0.246851	0.646725	0.926664	0.940193	0.911125	0.999211	0.0820568
UHNhcdna0007821	Hs.195364	4292	MLH1	0.139219	-0.0666217	0.311427	0.352166	-0.851831	-0.424325	0.0575055	-0.113876	-0.038492	0.0516399	0.999862	0.998934	0.814332	0.683875	0.198944	0.810029	0.987438	0.949123	0.977961	0.999211	0.0820912
UHNhcdna0017093	Hs.517356	80781	COL18A1	0.0105492	-0.338044	-0.223951	0.544383	0.65282	-0.374267	-0.114109	-0.174773	0.432385	0.125198	0.999862	0.998934	0.89451	0.50574	0.360743	0.855237	0.971864	0.931293	0.651351	0.999211	0.0821179
UHNhcdna0013114	Hs.498178	88	ACTN2	-0.0743514	-0.228815	-0.419309	0.173722	0.345307	0.0112284	-0.536284	-0.179887	0.0470761	0.244569	0.999862	0.998934	0.541196	0.784954	0.489731	0.999669	0.4569	0.902419	0.961535	0.999211	0.0822887
UHNhcdna0002997	Hs.483635	2246	FGF1	-0.0793653	0.023457	0.202698	0.565991	0.614608	0.104587	-0.020269	0.24358	0.473467	0.10621	0.999862	0.998934	0.900888	0.469193	0.37258	0.975613	0.995244	0.906913	0.596228	0.999211	0.0825201
UHNhcdna0004868	Hs.66170	56950	SMYD2	-0.130387	-0.435818	-0.0906582	0.136977	0.814977	0.249927	-0.479508	0.185707	0.685989	0.0951484	0.999862	0.998934	0.964934	0.904339	0.281924	0.936493	0.809553	0.931293	0.479706	0.999211	0.0831584
UHNhcdna0017664	Hs.302977	57102	C12orf4	0.440876	0.030475	0.0783589	0.156913	0.32435	0.138819	0.0781085	-0.0576585	0.402868	0.417328	0.999862	0.998934	0.925439	0.739082	0.38495	0.924625	0.966204	0.950833	0.373734	0.999211	0.0834218
UHNhcdna0010735	Hs.1695	4321	MMP12	-0.233372	0.0695244	0.0130692	0.154465	0.59469	0.0889376	-0.157074	0.23654	0.648405	0.588367	0.999862	0.998934	0.996836	0.853824	0.31372	0.975613	0.959435	0.89665	0.37477	0.999211	0.0838202
UHNhcdna0002290	Hs.546246	1395	CRHR2	0.232389	-0.167154	-0.0419325	-0.526027	-0.553004	-0.152769	-0.159338	-0.509949	0.429981	-0.295665	0.999862	0.998934	0.982676	0.495229	0.412544	0.963387	0.966204	0.725073	0.626898	0.999211	0.0847752
UHNhcdna0059104	Hs.483993	54873	PALMD	0.103856	0.118058	0.459785	0.939257	-0.0224224	-0.170932	0.322153	-0.096234	0.773344	-0.121249	0.999862	0.998934	0.738457	0.297833	0.979289	0.969041	0.920605	0.967489	0.457154	0.999211	0.0848139
UHNhcdna0015548	Hs.2257	7448	VTN	-0.0706315	-0.359202	-0.307645	-0.299271	0.573284	-0.407205	-0.419946	0.0137028	-0.368676	-0.0956858	0.999862	0.998934	0.792345	0.707653	0.369009	0.795235	0.778433	0.994411	0.667667	0.999211	0.0848688
UHNhcdna0007627	Hs.631596	1760	DMPK	-0.295284	-0.209432	-0.350276	-0.201867	-0.221421	-0.22452	-0.578708	0.348488	-0.201731	-0.244964	0.999862	0.998934	0.667538	0.758354	0.69121	0.918652	0.439882	0.769547	0.784942	0.999211	0.0852416
UHNhcdna0007555	Hs.136295	2774	GNAL	-0.0316899	0.379904	0.353852	0.19518	0.2224	0.231776	0.693498	0.387729	1.02517	0.223757	0.999862	0.998934	0.822025	0.868477	0.815384	0.947959	0.654957	0.861807	0.276809	0.999211	0.0860462
UHNhcdna0010685	Hs.42197	729506	LOC729506	-0.520522	-0.115629	0.0113992	0.0747899	0.235126	-0.698056	-0.45918	0.410841	0.314996	-0.410498	0.999862	0.998934	0.996836	0.929776	0.703855	0.382873	0.688443	0.739207	0.683764	0.999211	0.0867389
UHNhcdna0011701	Hs.134587	2770	GNAI1	-0.462714	0.111386	-0.390781	-0.47989	-0.276894	-0.275059	-0.47048	0.086118	-0.00692327	-0.710528	0.999862	0.998934	0.633462	0.428776	0.622021	0.864663	0.631114	0.950033	0.995083	0.999211	0.0869848
UHNhcdna0015768	Hs.439726	3913	LAMB2	0.229562	-0.327969	0.0880935	0.678093	0.456225	0.136777	0.479133	-0.0200481	0.517013	-0.80164	0.999862	0.998934	0.961696	0.397523	0.534422	0.969041	0.774702	0.991624	0.573511	0.999211	0.0870532
UHNhcdna0017216	Hs.512211	3588	IL10RB	0.242786	0.191037	-0.0125732	-0.194921	0.522508	0.402835	0.297547	0.249397	-0.0110316	-0.0867802	0.999862	0.998934	0.996836	0.752901	0.266698	0.648472	0.809553	0.840312	0.988863	0.999211	0.0871421
UHNhcdna0004635	Hs.243564	962	CD48	0.260083	0.270184	0.93825	-0.0983269	0.24571	0.90976	0.380914	-0.0714113	-0.944232	0.363847	0.999862	0.998934	0.476588	0.943299	0.83359	0.583601	0.920605	0.987104	0.44152	0.999211	0.0875752
UHNhcdna0016272	Hs.17441	1282	COL4A1	0.213647	-0.810625	0.0484505	0.19669	0.193102	0.136303	-0.265647	-0.506465	0.277527	-0.0108782	0.999862	0.389176	0.97727	0.790175	0.762198	0.962488	0.882322	0.630709	0.719543	0.999211	0.0881976
UHNhcdna0005744	Hs.110489	57683	KIAA1571	0.165562	0.189792	0.542212	0.844628	0.57718	0.157147	0.376676	0.321463	0.339868	-0.158123	0.999862	0.998934	0.703657	0.389826	0.519698	0.973458	0.900222	0.902486	0.785053	0.999211	0.0883328
UHNhcdna0015739	Hs.244139	355	FAS	-0.480158	0.155681	0.153471	-0.763353	-0.567798	-0.727177	-0.707677	0.40133	0.203607	-0.88052	0.999862	0.998934	0.942326	0.464357	0.543953	0.687325	0.704788	0.873614	0.88967	0.999211	0.0894371
UHNhcdna0008462	Hs.111944	1551	CYP3A7	-0.383294	0.00486551	0.703474	0.560457	0.403456	0.351415	-0.410821	-0.0618569	0.231068	0.0656431	0.999862	0.998934	0.478088	0.509001	0.601565	0.892307	0.839282	0.984201	0.832227	0.999211	0.0896171
UHNhcdna0006260	Hs.146339	5520	PPP2R2A	0.134379	0.180793	-0.194994	-0.157078	-0.0924327	-0.189564	0.0046339	-0.183411	-0.2954	0.0401951	0.999862	0.998934	0.677117	0.662337	0.783269	0.789037	0.998633	0.79111	0.414958	0.999211	0.090684
UHNhcdna0017404	Hs.437156	2687	GGTLA1	0.308451	-0.0385642	0.048281	0.124773	0.904987	0.304497	0.0938464	0.627702	0.0731644	0.186758	0.999862	0.998934	0.980744	0.906348	0.183923	0.923272	0.977951	0.643077	0.95963	0.999211	0.0909144
UHNhcdna0016387	Hs.631733	9052	GPRC5A	0.203923	-0.307726	0.133356	-0.360917	-0.663952	0.0469723	0.0986234	-0.961392	0.402933	-0.106914	0.999862	0.998934	0.944861	0.728653	0.421623	0.995418	0.983598	0.445628	0.722385	0.999211	0.0913086
UHNhcdna0015245	Hs.497788	2058	EPRS	-0.0154861	-0.545275	-0.510344	-0.0686585	-0.0472698	-0.180521	-0.414671	-0.652932	0.0826166	-0.13253	0.999862	0.787084	0.488049	0.931994	0.951536	0.936493	0.718226	0.429802	0.929193	0.999211	0.091424
UHNhcdna0012487	Hs.554598	1001	CDH3	0.0787959	-0.361092	-0.714119	0.0281234	0.0861604	0.0796161	-0.0160885	-0.345902	0.562176	0.175363	0.999862	0.998934	0.294566	0.968466	0.915771	0.977072	0.996284	0.816661	0.447785	0.999211	0.092813
UHNhcdna0009904	Hs.248472	3687	ITGAX	0.381771	0.348336	0.597388	0.00629836	0.443105	-0.0975585	-0.138178	0.265579	-0.248717	0.146296	0.999862	0.998934	0.378729	0.990968	0.421191	0.973507	0.960334	0.861807	0.739289	0.999211	0.0939692
UHNhcdna0010307	Hs.502302	847	CAT	-0.418114	-0.478399	-0.405347	0.339083	-0.599789	-0.171218	-0.469492	-0.508898	0.420886	-0.0780552	0.999862	0.998934	0.752775	0.721572	0.427509	0.963387	0.80741	0.767401	0.679915	0.999211	0.094058
UHNhcdna0014054	Hs.170009	7039	TGFA	0.356953	0.0965759	0.168459	0.36215	0.645126	-0.347881	-0.0662702	0.312637	-0.0592063	0.478742	0.999862	0.998934	0.903759	0.608085	0.26395	0.822808	0.984273	0.837032	0.960133	0.999211	0.0942237
UHNhcdna0014403	Hs.81964	9632	SEC24C	-0.143317	-0.101107	0.265748	-0.413484	0.225958	-0.20917	-0.0158282	-0.276975	-0.170364	-0.224185	0.999862	0.998934	0.708359	0.396835	0.620404	0.88924	0.995244	0.78635	0.784942	0.999211	0.0950766
UHNhcdna0009450	Hs.152292	6594	SMARCA1	0.106277	0.15549	0.417381	-0.558308	0.657519	-0.535253	-0.118759	0.277982	-0.59389	0.386814	0.999862	0.998934	0.798664	0.592725	0.463065	0.810029	0.976326	0.914072	0.604599	0.999211	0.0956173
UHNhcdna0017764	Hs.1323	1259	CNGA1	-0.210772	-0.186323	-0.168466	0.525267	0.769169	-0.323102	0.460114	-0.204683	0.623931	-0.0666788	0.999862	0.998934	0.93513	0.620971	0.38495	0.924625	0.858919	0.931853	0.580131	0.999211	0.0957795
UHNhcdna0017339	Hs.379466	7319	UBE2A	-0.0673683	-0.19466	-0.298952	-0.543097	0.0679929	-0.107959	0.0120263	-0.201604	-0.376031	-0.230666	0.999862	0.998934	0.708359	0.308066	0.920776	0.969041	0.996284	0.891904	0.558086	0.999211	0.0963676
UHNhcdna0005474	Hs.180711	6809	STX3	0.101159	0.16899	0.813614	-0.0545712	0.496491	0.457436	0.0936426	0.285295	0.599203	-0.493094	0.999862	0.998934	0.434833	0.960095	0.549251	0.836406	0.983598	0.906913	0.564575	0.999211	0.0963969
UHNhcdna0000092	Hs.411847	5597	MAPK6	-0.168707	0.156061	-0.153925	-0.422309	0.0430447	0.51919	0.0696053	-0.39578	-0.403244	0.0996887	0.999862	0.998934	0.903759	0.495229	0.953256	0.567727	0.978554	0.736121	0.564575	0.999211	0.09831
UHNhcdna0006211	Hs.9997	9728	KIAA0256	0.0210524	0.18641	-0.108222	-0.556301	0.380561	0.190691	0.183587	-0.049929	0.192979	-0.137384	0.999862	0.998934	0.928681	0.332292	0.476525	0.924625	0.930905	0.981299	0.799171	0.999211	0.0990644
UHNhcdna0010216	Hs.75615	344	APOC2	-0.24524	0.00750553	0.0533498	-0.0796933	0.780222	-0.591342	-0.020789	0.210729	-0.269354	-0.251983	0.999862	0.998934	0.977647	0.937981	0.236802	0.641289	0.995244	0.914072	0.784942	0.999211	0.0992422
UHNhcdna0059014	Hs.418167	213	ALB	-0.289204	0.0343438	-0.43455	-0.808825	0.652794	-0.563121	0.493966	0.375615	-0.612753	-0.330753	0.999862	0.998934	0.828048	0.495229	0.540781	0.851565	0.880749	0.903468	0.662076	0.999211	0.0992903
UHNhcdna0013950	Hs.126137	11332	ACOT7	0.103044	0.0152821	-0.155923	-0.291361	0.269443	-0.0672645	-0.0170715	0.377893	-0.114531	0.0294399	0.999862	0.998934	0.83626	0.508353	0.494374	0.973507	0.995244	0.580871	0.841213	0.999211	0.0993002
UHNhcdna0010516	Hs.652151	1105	CHD1	0.286359	-0.208955	0.483336	-0.392592	-0.670777	0.288154	0.370518	0.145548	-0.047656	0.234281	0.999862	0.998934	0.657204	0.641972	0.329254	0.924625	0.847874	0.940966	0.973562	0.999211	0.099567
UHNhcdna0007435	Hs.32505	3761	KCNJ4	-0.157645	-0.0254675	-0.394197	-0.104767	-0.584994	-0.372058	-0.619861	-0.427011	0.761588	-1.15227	0.999862	0.998934	0.805637	0.933119	0.500631	0.918652	0.729961	0.850982	0.473395	0.999211	0.101467
UHNhcdna0012318	Hs.513430	1039	CDR2	0.139986	-0.390709	-0.173889	-0.146908	0.568595	-0.0436269	0.133499	-0.708978	0.20972	0.204433	0.999862	0.998934	0.904249	0.868477	0.359969	0.995418	0.966204	0.458564	0.817269	0.999211	0.101691
UHNhcdna0011700	Hs.12250	441733	PRKXP1	0.0632335	0.388278	0.355511	0.346921	0.54354	-0.032624	0.0914981	0.441354	0.167093	0.181328	0.999862	0.998934	0.717847	0.634107	0.369009	0.995418	0.973043	0.734957	0.853762	0.999211	0.101883
UHNhcdna0018143	Hs.519818	4245	MGAT1	-0.390751	0.228558	-0.856339	-0.749451	0.6733	-0.584749	-0.0533712	0.388968	-1.17896	-0.128307	0.999862	0.998934	0.678922	0.6317	0.619939	0.908583	0.995244	0.914072	0.465881	0.999211	0.102179
UHNhcdna0000811	Hs.379912	28514	DLL1	-0.180762	-0.303842	-0.101608	0.622255	0.72397	-0.307933	-0.0465176	-0.234875	-0.0569396	0.0334507	0.999862	0.998934	0.95468	0.443642	0.301966	0.918652	0.994478	0.911981	0.966713	0.999211	0.102804
UHNhcdna0006634	Hs.405987	26155	NOC2L	0.259605	0.171482	0.0673559	-0.0758192	0.291	0.12927	0.34302	-0.630947	0.240552	0.134741	0.999862	0.998934	0.956923	0.918838	0.572585	0.956011	0.764307	0.388891	0.726309	0.999211	0.103698
UHNhcdna0013224	Hs.166011	1500	CTNND1	-0.125619	0.149886	-0.344226	-0.671614	0.279493	-0.240199	-0.205735	-0.137393	0.028505	-0.545701	0.999862	0.998934	0.717847	0.285253	0.647406	0.924625	0.930905	0.931853	0.979961	0.999211	0.103992
UHNhcdna0014704	Hs.75599	462	SERPINC1	0.115721	-0.0148885	-0.235076	-0.221818	0.192085	-0.165466	-0.431081	0.0130699	-0.117769	0.127065	0.999862	0.998934	0.717847	0.647328	0.64576	0.924625	0.46229	0.991195	0.84125	0.999211	0.106739
UHNhcdna0012663	Hs.515094	9322	TRIP10	-0.216025	0.125351	0.0135801	-0.151836	-0.605402	-0.00821548	0.093719	0.0262826	-0.0212832	-0.127889	0.999862	0.998934	0.996104	0.794945	0.144953	0.999669	0.966204	0.987126	0.979961	0.999211	0.107031
UHNhcdna0013047	Hs.351475	5440	POLR2K	0.323738	-0.0396572	0.000372125	-0.173038	-0.0992555	0.449761	0.12632	-0.273031	-0.500579	0.150635	0.999862	0.998934	0.999075	0.770474	0.859586	0.557966	0.957771	0.811513	0.373973	0.999211	0.107099
UHNhcdna0016030	Hs.123232	90141	C14orf143	0.124036	0.025721	0.0516713	0.335674	0.758052	0.222544	0.559095	0.205197	0.0756822	-0.177442	0.999862	0.998934	0.978813	0.70646	0.273604	0.936596	0.69619	0.914072	0.954686	0.999211	0.10744
UHNhcdna0018210	Hs.163867	929	CD14	0.828741	0.628739	0.247131	0.266236	0.542879	0.239999	-0.0788994	0.634841	0.214045	0.490427	0.999862	0.848737	0.868085	0.756454	0.423617	0.924625	0.983598	0.605673	0.829223	0.999211	0.107741
UHNhcdna0008118	Hs.359698	1644	DDC	-0.0643671	0.374757	0.18016	0.969619	0.0621656	0.0978754	-0.099326	0.395164	0.107714	-0.360485	0.999862	0.998934	0.910193	0.172157	0.950457	0.976536	0.97589	0.822988	0.927183	0.999211	0.108087
UHNhcdna0013069	Hs.524788	11021	RAB35	0.0121567	0.0414623	-0.16907	-0.100376	-0.61019	0.018544	-0.308639	-0.254437	0.209475	-0.192921	0.999862	0.998934	0.89451	0.899727	0.241246	0.996683	0.833934	0.862604	0.784942	0.999211	0.109051
UHNhcdna0005697	Hs.532357	6737	TRIM21	0.376724	0.191998	0.161432	0.014198	0.0404408	0.340277	0.236011	-0.559854	0.805754	0.259886	0.999862	0.998934	0.910193	0.984736	0.962435	0.847545	0.922821	0.630709	0.258279	0.999211	0.109687
UHNhcdna0014625	Hs.494997	727	C5	0.0242356	-0.0571408	0.0388149	-0.105964	0.612672	-0.191919	-0.27836	0.159842	-0.238668	0.0488829	0.999862	0.998934	0.978813	0.893581	0.234029	0.924625	0.858919	0.914072	0.745518	0.999211	0.110559
UHNhcdna0018191	Hs.519294	2201	FBN2	-0.121726	-0.528436	0.117768	-0.372679	-0.204285	0.0668192	-0.0686945	-0.129077	0.0936765	-0.200486	0.999862	0.555711	0.905017	0.443229	0.648097	0.975613	0.971864	0.914072	0.890951	0.999211	0.111452
UHNhcdna0006992	Hs.558403	6821	SUOX	0.202194	0.0511084	-0.272322	-0.708865	-0.2528	-0.482814	-0.33758	-0.253186	-0.369644	-0.164475	0.999862	0.998934	0.863109	0.385542	0.759118	0.772573	0.88554	0.91085	0.712555	0.999211	0.111942
UHNhcdna0014424	Hs.490795	57488	FAM62B	-0.405786	-0.175441	-0.244304	0.18101	-0.0564392	-0.0193154	-0.306324	0.0483093	0.468875	-0.259877	0.999862	0.998934	0.714367	0.726013	0.920776	0.995418	0.72077	0.965043	0.339341	0.999211	0.11198
UHNhcdna0016654	Hs.642938	3484	IGFBP1	-0.125706	-0.269899	0.254908	0.593238	-0.744497	-0.325305	-0.473172	0.150929	0.217296	-0.604851	0.999862	0.998934	0.895262	0.536848	0.370601	0.924625	0.834541	0.945487	0.863603	0.999211	0.112002
UHNhcdna0017880	Hs.189075	5756	TWF1	-0.0239418	0.410121	-0.390792	0.197848	0.194369	0.127296	0.123083	0.124465	0.192991	-0.0425872	0.999862	0.808257	0.492617	0.709788	0.66559	0.938665	0.947432	0.914072	0.738099	0.999211	0.112757
UHNhcdna0008387	Hs.171311	8516	ITGA8	-0.638444	0.0921375	0.15269	-0.24182	-0.10936	-0.258122	-0.112379	0.447463	-0.26551	-0.342607	0.999862	0.998934	0.867115	0.630608	0.823594	0.809746	0.957962	0.515981	0.626898	0.999211	0.112774
UHNhcdna0059015	Hs.173656	22841	RAB11FIP2	-0.0667041	-0.24931	0.0220904	-0.730142	-0.056168	0.0413707	-0.527143	-0.296044	-0.38471	0.101618	0.999862	0.998934	0.994311	0.303303	0.951536	0.995418	0.688443	0.869778	0.662076	0.999211	0.113018
UHNhcdna0002472	Hs.516966	598	BCL2L1	-0.229865	-0.222555	-0.694118	-0.0219446	0.196634	-0.0796795	-0.120492	-0.0990202	-0.211837	-0.141868	0.999862	0.998934	0.228682	0.971711	0.733446	0.975613	0.966204	0.944963	0.780597	0.999211	0.113099
UHNhcdna0011054	Hs.74034	857	CAV1	-0.263445	-0.3448	-0.542647	-0.15336	0.308569	0.753369	-0.0908856	-0.83161	0.387894	-0.122413	0.999862	0.998934	0.684196	0.901513	0.740636	0.601534	0.984273	0.574587	0.733184	0.999211	0.11372
UHNhcdna0015131	Hs.141125	836	CASP3	-0.183997	0.085596	0.00166161	-0.0542497	0.380063	-0.123693	-0.420785	0.403391	-0.337901	-0.0681937	0.999862	0.998934	0.998234	0.940394	0.452085	0.962488	0.667683	0.697237	0.604228	0.999211	0.114668
UHNhcdna0017062	Hs.2430	6944	VPS72	0.0709575	-0.0866007	0.0738885	-0.16916	-0.311709	0.202147	-0.00226697	-0.062265	-0.463133	-0.0256468	0.999862	0.998934	0.94192	0.759557	0.484444	0.900214	0.99894	0.953974	0.388072	0.999211	0.115156
UHNhcdna0006482	Hs.647120	58508	MLL3	0.0887439	0.334572	-0.0809459	-0.171578	0.397895	0.0689323	0.373238	0.294339	0.0428119	-0.151774	0.999862	0.973919	0.935801	0.756454	0.361219	0.975613	0.647604	0.767401	0.960559	0.999211	0.115875
UHNhcdna0009469	Hs.480938	987	LRBA	0.146205	-0.0268572	-0.289745	-0.0752916	0.360043	-0.215391	-0.461643	-0.216765	-0.292794	-0.0585426	0.999862	0.998934	0.734837	0.922033	0.497067	0.924625	0.624937	0.8836	0.676008	0.999211	0.11601
UHNhcdna0018020	Hs.568044	399665	FAM102A	-0.183122	0.197229	0.0189792	-0.937367	-0.401748	0.423663	0.12626	0.199704	-0.50766	-0.0909457	0.999862	0.998934	0.996836	0.32483	0.665795	0.88924	0.97589	0.932118	0.667667	0.999211	0.1162
UHNhcdna0059093	Hs.530941	80018	C12orf30	0.111638	0.157886	0.306817	0.00102525	0.0457208	0.238483	0.388602	0.140201	0.331962	0.0461708	0.999862	0.998934	0.606467	0.998066	0.934653	0.814535	0.548043	0.907163	0.512518	0.999211	0.117184
UHNhcdna0016757	Hs.501023	4601	MXI1	0.140873	0.259129	-0.0957068	-0.116646	-0.243615	0.23051	0.0153085	0.56485	0.692688	-0.189731	0.999862	0.998934	0.946263	0.896205	0.71452	0.924625	0.996284	0.60942	0.347191	0.999211	0.117869
UHNhcdna0018374	Hs.569019	1119	CHKA	-0.113014	-0.451899	-0.260607	0.456942	0.0638901	-0.561868	-0.307944	-0.760456	0.296669	-0.422327	0.999862	0.998934	0.867115	0.585863	0.950457	0.688885	0.898725	0.518728	0.768602	0.999211	0.118947
UHNhcdna0013668	Hs.180878	4023	LPL	-0.457568	0.204455	0.43662	0.193457	0.583529	0.565887	-0.0225627	0.0345974	-0.270532	0.180032	0.999862	0.998934	0.695606	0.840452	0.399373	0.664181	0.995244	0.987126	0.784942	0.999211	0.119348
UHNhcdna0014278	Hs.78824	7075	TIE1	-0.601188	0.304446	0.26657	-0.412302	0.763368	0.113141	0.108013	0.148423	0.314036	-0.515909	0.999862	0.998934	0.870991	0.655168	0.304806	0.975613	0.97589	0.944963	0.771	0.999211	0.120412
UHNhcdna0015587	Hs.312592	196047	EMX2OS	0.408218	0.116676	0.429671	0.456941	-0.439723	0.448557	0.0262991	-0.0411392	0.579601	0.335889	0.999862	0.998934	0.734837	0.620971	0.578839	0.826356	0.995244	0.987126	0.564575	0.999211	0.120822
UHNhcdna0005451	Hs.504703	4826	NNAT	0.399593	0.050358	0.630108	-0.395129	0.471811	0.0481717	-0.13939	0.524084	-0.0480354	-0.543444	0.999862	0.998934	0.52152	0.65187	0.519698	0.995418	0.966204	0.736121	0.974288	0.999211	0.121626
UHNhcdna0014598	Hs.567356	7472	WNT2	-0.112698	0.242593	0.0898098	0.274787	0.563197	-0.215469	-0.429271	0.596339	0.211404	0.217423	0.999862	0.998934	0.957649	0.755804	0.414681	0.936596	0.806214	0.645832	0.834958	0.999211	0.121969
UHNhcdna0007680	Hs.1420	2261	FGFR3	-0.512253	-0.0445327	0.0319806	0.447339	0.0785211	-0.39405	-0.536773	0.0851866	-0.412339	-0.284121	0.999862	0.998934	0.98457	0.508729	0.924833	0.770431	0.612087	0.953974	0.588599	0.999211	0.122414
UHNhcdna0013057	Hs.135646	1997	ELF1	0.306322	-0.153948	-0.139591	-0.118935	-0.42987	0.0975179	-0.101865	0.262963	0.368233	0.561143	0.999862	0.998934	0.902951	0.860624	0.37217	0.969041	0.966204	0.828914	0.558086	0.999211	0.125019
UHNhcdna0018322	Hs.476218	1294	COL7A1	-0.424126	0.0238183	-0.221077	-0.178858	0.0263532	-0.311918	-0.295865	0.487711	0.215026	-0.366915	0.999862	0.998934	0.78838	0.75609	0.966664	0.750835	0.78051	0.512663	0.727506	0.999211	0.125693
UHNhcdna0013315	Hs.284279	3163	HMOX2	-0.0669288	-0.31844	-0.339081	-0.0982022	-0.545558	0.164497	0.00431637	0.0615591	-0.0552793	0.112864	0.999862	0.998934	0.658511	0.891743	0.25062	0.935726	0.998633	0.962838	0.954686	0.999211	0.12616
UHNhcdna0009622	Hs.20205	3044	HBBP1	0.0834485	-0.0343508	0.245574	-0.328936	0.637277	0.0306467	-0.254539	-0.0666117	-0.0311236	0.0635522	0.999862	0.998934	0.830679	0.651701	0.274554	0.995418	0.901049	0.970184	0.979766	0.999211	0.126466
UHNhcdna0017083	Hs.149103	411	ARSB	0.000121334	0.373834	0.0766176	-0.0590246	0.637072	0.873435	-0.20029	0.186562	0.616902	0.423789	0.999862	0.998934	0.97727	0.960095	0.474147	0.546559	0.966204	0.938757	0.580359	0.999211	0.127741
UHNhcdna0003017	Hs.592184	27072	VPS41	-0.0517254	0.09418	0.416951	-0.195936	0.15042	0.237592	-0.0952667	0.356755	0.176128	0.125083	0.999862	0.998934	0.494102	0.731065	0.769589	0.855237	0.966204	0.711086	0.784942	0.999211	0.127962
UHNhcdna0011552	Hs.709	1633	DCK	0.246449	-0.280991	-0.198757	0.0612238	0.451711	0.357533	-0.218453	-0.280712	0.651462	-0.123287	0.999862	0.998934	0.89817	0.947177	0.503875	0.851565	0.937099	0.882483	0.424825	0.999211	0.127987
UHNhcdna0000710	Hs.471751	57007	CXCR7	0.574783	0.000618811	0.552763	0.407303	1.27392	0.533839	0.274255	0.325175	0.360799	0.242783	0.999862	0.999781	0.812238	0.801895	0.287702	0.918652	0.966204	0.918182	0.84125	0.999211	0.128327
UHNhcdna0001292	Hs.195080	1889	ECE1	0.170778	-0.346719	-0.344887	-0.850778	-0.259576	0.235857	-0.133553	0.333222	0.131035	-0.0248163	0.999862	0.998934	0.807919	0.291419	0.758222	0.936596	0.966204	0.869778	0.917537	0.999211	0.128667
UHNhcdna0007353	Hs.82927	271	AMPD2	0.145925	0.221416	-0.00534263	-0.0600044	0.649377	0.0419462	-0.175849	0.228549	0.181101	0.0286714	0.999862	0.998934	0.996836	0.939475	0.205098	0.995418	0.941206	0.882483	0.817269	0.999211	0.129528
UHNhcdna0002130	Hs.515176	22905	EPN2	0.0462917	0.164435	0.605447	0.424714	0.347671	0.0713833	0.138718	0.729726	-0.383022	0.110479	0.999862	0.998934	0.627675	0.675382	0.691726	0.995418	0.969071	0.632471	0.729725	0.999211	0.130291
UHNhcdna0015198	Hs.113094	7464	CORO2A	-0.118227	0.135023	-0.222763	-0.197792	-0.212792	-0.224919	-0.37443	0.0285591	-0.10796	0.104976	0.999862	0.998934	0.737469	0.693116	0.613068	0.840982	0.587118	0.987104	0.859962	0.999211	0.131083
UHNhcdna0003503	Hs.647793	128136	LOC128136	-0.476254	-0.481867	0.0102818	0.81015	0.0293704	0.0352639	-0.458359	-0.22417	0.0262584	-0.0659296	0.999862	0.977213	0.996836	0.215863	0.97324	0.995418	0.731772	0.905936	0.980312	0.999211	0.132267
UHNhcdna0012147	Hs.372679	2214	FCGR3A	-0.550809	0.0555833	0.132608	0.0345275	-0.218324	-0.127712	-0.387779	0.207065	0.143192	-0.461387	0.999862	0.998934	0.868127	0.946534	0.563044	0.924875	0.48048	0.822988	0.784942	0.999211	0.132552
UHNhcdna0010871	Hs.529959	9896	KIAA0274	0.0142638	-0.0639686	-0.277391	0.273407	0.550331	0.296541	-0.210053	0.141754	-0.0871542	-0.0532612	0.999862	0.998934	0.796873	0.70736	0.339626	0.864663	0.928989	0.931293	0.929193	0.999211	0.132805
UHNhcdna0015089	Hs.26670	113791	MGC17330	0.286774	0.160807	-0.113001	0.896242	0.0417134	0.0596851	0.290858	0.506483	0.79578	-0.361359	0.999862	0.998934	0.960842	0.377216	0.973802	0.995418	0.941475	0.8272	0.487006	0.999211	0.132986
UHNhcdna0016170	Hs.632345	2342	FNTB	-0.14514	-0.24733	-0.320527	-0.240665	0.160517	-0.212472	-0.186116	-0.353503	0.735983	0.305436	0.999862	0.998934	0.788914	0.776223	0.835766	0.936493	0.951844	0.828914	0.352498	0.999211	0.133037
UHNhcdna0010837	Hs.592324	5663	PSEN1	-0.129338	0.385471	-0.0630997	-0.536507	0.173599	-0.0225371	0.0583309	0.156598	-0.480507	-0.139811	0.999862	0.998934	0.965548	0.393436	0.788944	0.995418	0.984273	0.915056	0.497559	0.999211	0.133426
UHNhcdna0016459	Hs.23582	4070	TACSTD2	0.115719	0.0763151	0.475138	-0.206631	0.285771	0.109263	0.467136	0.257116	0.175949	0.185985	0.999862	0.998934	0.559968	0.782378	0.63579	0.969041	0.684668	0.869778	0.835517	0.999211	0.134034
UHNhcdna0002836	Hs.592510	1386	ATF2	0.121768	-0.0746911	0.412714	0.230214	0.192866	0.424679	0.411025	0.700673	0.0966092	0.0505464	0.999862	0.998934	0.696571	0.787889	0.798715	0.787473	0.806214	0.518728	0.931674	0.999211	0.134229
UHNhcdna0017250	Hs.541334	7757	ZNF208	0.128498	-0.300993	-0.258906	-0.210916	-0.284671	0.075976	-0.150139	-0.247547	-0.229944	0.0982301	0.999862	0.998934	0.714366	0.694904	0.518811	0.973507	0.930905	0.822988	0.701124	0.999211	0.134407
UHNhcdna0013072	Hs.517582	4174	MCM5	0.315067	-0.244062	0.0805758	0.0581325	0.0827583	-0.076206	-0.279306	-0.649793	0.360514	0.149126	0.999862	0.998934	0.945276	0.937981	0.89899	0.975613	0.839282	0.358279	0.576799	0.999211	0.134608
UHNhcdna0007961	Hs.308	407	ARR3	-0.551411	0.113856	-0.247385	0.338003	-0.0693363	-0.657725	-0.489046	0.246729	0.118437	-0.261243	0.999862	0.998934	0.834028	0.647328	0.934653	0.476837	0.688443	0.893695	0.911125	0.999211	0.134615
UHNhcdna0010450	Hs.584238	2731	GLDC	-0.134066	0.026031	0.205625	-0.0105346	0.799027	0.0474422	0.143516	0.255957	0.202182	0.439625	0.999862	0.998934	0.895262	0.989133	0.210363	0.995418	0.966204	0.898833	0.838817	0.999211	0.134812
UHNhcdna0007205	Hs.241431	2775	GNAO1	-0.56333	0.0425462	0.0852847	0.482129	0.021438	-0.616298	-0.322285	0.306233	-0.298271	-0.0582737	0.999862	0.998934	0.956059	0.495229	0.97638	0.546924	0.858919	0.860489	0.726309	0.999211	0.135453
UHNhcdna0017074	Hs.458487	9692	KIAA0391	0.125804	-0.301799	0.139968	-0.535117	-0.434964	-0.0555509	-0.137741	-0.543852	0.2185	-0.0474579	0.999862	0.998934	0.928681	0.493198	0.532611	0.995418	0.966204	0.701746	0.826557	0.999211	0.135818
UHNhcdna0014817	Hs.429879	1962	EHHADH	0.718105	0.426412	0.473573	0.678993	0.0447633	0.115814	0.464611	0.433068	0.0903235	0.0325567	0.999862	0.998934	0.664212	0.378467	0.962515	0.975216	0.774139	0.79111	0.943956	0.999211	0.13614
UHNhcdna0005712	Hs.437922	4610	MYCL1	0.296124	0.150803	0.184357	0.358673	-0.0771461	0.265818	0.1657	0.420423	0.0837937	0.10935	0.999862	0.998934	0.82605	0.4675	0.89028	0.810029	0.922069	0.587368	0.911125	0.999211	0.137151
UHNhcdna0017885	Hs.584936	55779	WDR52	-0.278053	-0.180116	0.414305	0.459216	0.420707	-0.546157	0.187897	-0.147225	0.372402	0.312249	0.999862	0.998934	0.754852	0.621817	0.601565	0.741763	0.963165	0.944963	0.726309	0.999211	0.138179
UHNhcdna0017974	Hs.481545	108	ADCY2	0.15013	-0.208264	-0.391194	0.268206	0.125666	0.122998	-0.245585	-0.427458	0.238445	0.161799	0.999862	0.998934	0.606467	0.66968	0.834096	0.962488	0.880058	0.668875	0.729725	0.999211	0.139777
UHNhcdna0010396	Hs.205816	6568	SLC17A1	0.225001	-0.419344	-0.0323047	0.472799	0.349049	-0.136757	0.0348796	-0.108005	-0.507826	0.0523407	0.999862	0.998934	0.984982	0.5062	0.587009	0.969034	0.995244	0.945963	0.52553	0.999211	0.140046
UHNhcdna0013946	Hs.133379	7042	TGFB2	-0.10886	-0.16138	0.0802344	0.517412	-0.153982	-0.072824	-0.071215	0.472659	0.994493	0.111363	0.999862	0.998934	0.972711	0.610651	0.888915	0.995418	0.987438	0.8272	0.326969	0.999211	0.140089
UHNhcdna0016248	Hs.183153	379	ARL4D	-0.144469	-0.287681	-0.287357	-0.0818804	-0.449346	0.222798	-0.390073	-0.497759	0.553376	-0.00537897	0.999862	0.998934	0.837343	0.937981	0.539519	0.936596	0.842638	0.757825	0.553926	0.999211	0.140104
UHNhcdna0059017	Hs.493225	7564	ZNF16	-0.15734	-0.439859	-0.112888	-0.273804	-0.178233	-0.23008	-0.00215346	-0.291726	-0.369108	-0.0570058	0.999862	0.847711	0.919821	0.6317	0.73275	0.889002	0.99894	0.794641	0.550705	0.999211	0.140135
UHNhcdna0011234	Hs.550061	673	BRAF	0.134807	-0.0604599	-0.106578	-0.0773897	-0.432612	0.223535	0.424178	0.169239	-0.520222	0.0453434	0.999862	0.998934	0.940313	0.931994	0.493267	0.924625	0.761393	0.916019	0.504892	0.999211	0.140468
UHNhcdna0014122	Hs.7236	51070	NOSIP	-0.27175	-0.19787	-0.119989	0.294098	-0.0361844	-0.528458	-0.107419	0.315034	-0.248965	-0.307619	0.999862	0.998934	0.918972	0.619237	0.954902	0.484621	0.966204	0.785314	0.712041	0.999211	0.141994
UHNhcdna0012624	Hs.84113	1033	CDKN3	0.110845	0.211625	-0.249821	-0.0199668	-0.492233	0.353594	0.0177736	-0.125511	-0.458588	0.40947	0.999862	0.998934	0.828048	0.976046	0.41236	0.818699	0.995244	0.940966	0.558086	0.999211	0.14232
UHNhcdna0013606	Hs.508716	1284	COL4A2	-0.021193	-0.24855	-0.399904	-0.239349	-0.0174947	0.202181	-0.0337461	-0.674325	0.145475	0.0577225	0.999862	0.998934	0.631291	0.728653	0.976988	0.924625	0.995244	0.402029	0.86091	0.999211	0.142851
UHNhcdna0013751	Hs.405662	1382	CRABP2	0.0547974	-0.184644	-0.0221148	-0.478562	0.0297362	0.145434	0.00336866	0.174423	0.0841904	0.179912	0.999862	0.998934	0.983713	0.215863	0.953212	0.924625	0.998633	0.862604	0.887983	0.999211	0.142876
UHNhcdna0009478	Hs.530251	6883	TAF12	-0.0275509	-0.131364	0.165526	-0.141299	-0.404921	0.187832	-0.33899	-0.187263	0.0509204	0.240101	0.999862	0.998934	0.863307	0.8141	0.364886	0.92449	0.716761	0.882839	0.954686	0.999211	0.14294
UHNhcdna0004024	Hs.593148	8417	STX7	0.212298	0.13184	-0.259534	-0.447462	0.459871	-0.123998	-0.0550412	0.0602187	-0.0972382	-0.133448	0.999862	0.998934	0.811242	0.494601	0.421623	0.969041	0.985597	0.973416	0.917537	0.999211	0.144022
UHNhcdna0005780	Hs.24167	6845	SYBL1	0.347648	0.247362	0.333357	-0.361812	0.551889	0.226434	0.320332	0.178583	0.346092	0.110035	0.999862	0.998934	0.811242	0.691295	0.456647	0.936596	0.895753	0.931293	0.729725	0.999211	0.145718
UHNhcdna0009857	Hs.391835	732	C8B	-0.646136	-0.120799	0.657804	0.45221	-0.0488202	-0.281834	-0.244783	-0.298639	-0.547039	0.134852	0.999862	0.998934	0.541592	0.624901	0.963307	0.924625	0.941475	0.898019	0.578287	0.999211	0.147091
UHNhcdna0011011	Hs.500546	3416	IDE	-0.320999	-0.530248	-0.280898	0.0705553	-0.257598	0.567712	0.0430028	0.495922	-0.816852	-0.118154	0.999862	0.998934	0.869846	0.947177	0.774472	0.733801	0.995244	0.790691	0.400278	0.999211	0.147194
UHNhcdna0004436	Hs.19413	6283	S100A12	-0.289693	0.482852	-0.763006	0.662955	-1.07659	0.188997	-0.316829	0.186392	-0.0342359	0.0689401	0.999862	0.998934	0.695414	0.65187	0.371878	0.975613	0.959435	0.950833	0.986799	0.999211	0.147763
UHNhcdna0014342	Hs.75819	2823	GPM6A	-0.859962	0.0108583	0.3751	-0.0803558	0.915005	-0.578686	-0.161527	0.314283	-0.0430418	0.116289	0.999862	0.998934	0.82558	0.947177	0.28673	0.772573	0.966204	0.905072	0.979961	0.999211	0.148149
UHNhcdna0001622	Hs.517461	613	BCR	-0.259355	-0.196526	-0.00618916	-0.514731	0.573529	0.299115	-0.157046	-0.193659	0.327584	0.108162	0.999862	0.998934	0.996836	0.551621	0.440733	0.924625	0.966204	0.920854	0.747148	0.999211	0.148664
UHNhcdna0005465	Hs.591572	51449	PCYOX1	-0.452561	-0.290137	-0.405836	-0.131351	-0.170876	-0.433394	-0.309129	-0.23954	-0.865404	-0.658219	0.999862	0.998934	0.76223	0.910247	0.85659	0.841633	0.918501	0.914072	0.35761	0.999211	0.14988
UHNhcdna0008858	Hs.510334	5104	SERPINA5	-0.288	0.239527	0.362506	0.726157	0.579728	0.248982	-0.0701213	-0.203311	-0.20449	-0.0629963	0.999862	0.998934	0.828048	0.460569	0.512747	0.947432	0.987684	0.931853	0.880897	0.999211	0.149908
UHNhcdna0000475	Hs.534313	1960	EGR3	-0.416821	0.247065	0.238099	1.06511	0.50674	0.174012	0.153922	0.0458195	-0.124566	0.526934	0.999862	0.998934	0.91538	0.304764	0.612674	0.973458	0.971864	0.987126	0.943956	0.999211	0.150375
UHNhcdna0006940	Hs.149261	861	RUNX1	-0.103792	-0.0590402	-0.294405	0.25211	-0.33011	-0.109356	-0.404313	0.612558	-0.543231	-0.122809	0.999862	0.998934	0.845292	0.800532	0.681534	0.975613	0.84463	0.691501	0.573511	0.999211	0.150413
UHNhcdna0015816	Hs.515259	170463	SSBP4	0.17146	-0.17435	-0.171397	-0.0486433	0.0439035	0.0476589	-0.183844	-0.301965	0.490645	0.176966	0.999862	0.998934	0.830616	0.937981	0.940078	0.988299	0.894695	0.736212	0.317165	0.999211	0.150919
UHNhcdna0059056	Hs.414480	1628	DBP	-0.0794271	-0.238901	0.152349	0.496931	-0.449716	0.298852	-0.0763698	-0.0460019	0.599609	0.113972	0.999862	0.998934	0.93168	0.581021	0.567826	0.924625	0.984273	0.987126	0.548342	0.999211	0.151117
UHNhcdna0059038	Hs.514489	23558	WBP2	0.0541546	-0.0386467	0.0437517	-0.245985	0.51947	-0.366557	-0.170747	0.0255102	-0.0921925	-0.145735	0.999862	0.998934	0.977647	0.719818	0.335219	0.767969	0.941475	0.987126	0.917537	0.999211	0.154176
UHNhcdna0013957	Hs.651190	7070	THY1	-0.159486	-0.654401	-0.170439	-0.175724	0.0682409	0.247017	-0.167948	-0.694248	0.47007	-0.108351	0.999862	0.787084	0.910193	0.847536	0.940176	0.924625	0.960334	0.530892	0.577007	0.999211	0.155129
UHNhcdna0017528	Hs.71827	23212	RRS1	-0.192902	0.1492	0.00685057	-0.124358	-0.348796	-0.303391	-0.172439	-0.242295	-0.42419	-0.0130948	0.999862	0.998934	0.996836	0.868477	0.514398	0.828899	0.937099	0.865196	0.526243	0.999211	0.157182
UHNhcdna0013825	Hs.173656	22841	RAB11FIP2	0.242995	0.359515	0.309847	-0.586742	0.155703	0.589784	-0.0464225	0.0200839	0.297869	0.305959	0.999862	0.998934	0.817096	0.464309	0.855266	0.646725	0.994478	0.991624	0.763872	0.999211	0.15776
UHNhcdna0018401	Hs.416073	6279	S100A8	0.546025	-0.00748505	0.293726	-0.0964737	-0.0272826	-0.0367731	0.323005	-0.136738	0.607221	0.521926	0.999862	0.998934	0.734837	0.901513	0.969877	0.995418	0.80956	0.921713	0.332999	0.999211	0.158601
UHNhcdna0018380	Hs.68714	6426	SFRS1	-0.40679	-0.211715	-0.383528	0.397806	-0.0546762	-0.0935168	-0.230997	-0.109376	0.798057	0.100278	0.999862	0.998934	0.76491	0.660234	0.954902	0.981526	0.941475	0.953048	0.37477	0.999211	0.158851
UHNhcdna0000078	Hs.371914	642	BLMH	0.515779	-0.0205178	-0.431553	-0.0386652	0.676175	-0.168357	0.0712953	-0.237704	-0.398592	0.111881	0.999862	0.998934	0.729386	0.968179	0.369078	0.965349	0.985597	0.914072	0.702225	0.999211	0.158857
UHNhcdna0007248	Hs.494419	3916	LAMP1	-0.277203	0.529407	-0.242456	-0.264623	0.369574	0.220144	0.211458	0.584159	-0.613216	-0.422052	0.999862	0.998934	0.893207	0.791668	0.6451	0.947432	0.955276	0.724564	0.532443	0.999211	0.158958
UHNhcdna0000566	Hs.368794	162	AP1B1	-0.138829	-0.284301	-0.0841648	-0.0203198	-0.459206	0.0698537	-0.0080588	-0.321536	0.0827582	-0.17627	0.999862	0.998934	0.931984	0.968466	0.274627	0.975383	0.998633	0.727662	0.911125	0.999211	0.159756
UHNhcdna0016114	Hs.591014	6404	SELPLG	0.200273	-0.0790719	-0.141478	0.172096	-0.808996	-0.0851367	-0.272973	-0.324522	0.142977	-0.154401	0.999862	0.998934	0.935385	0.872566	0.269461	0.988299	0.928989	0.876446	0.911125	0.999211	0.160924
UHNhcdna0003099	Hs.461860	8021	NUP214	-0.279825	-0.486642	-0.123427	0.138683	-0.178774	-0.19861	-0.378946	-0.140041	0.411513	-0.0412007	0.999862	0.833452	0.919199	0.84602	0.758829	0.924625	0.729236	0.916293	0.536898	0.999211	0.162994
UHNhcdna0005128	Hs.478481	10195	ALG3	0.330111	-0.373688	-0.590976	0.111635	-0.575613	-0.515345	-0.440771	-0.482134	-0.218629	0.0910623	0.999862	0.998934	0.667403	0.930681	0.518362	0.818699	0.865328	0.8272	0.872499	0.999211	0.1643
UHNhcdna0001911	Hs.512382	2820	GPD2	0.00639094	0.0292091	-0.0656169	-0.0804193	-0.50182	-0.331406	-0.574537	0.723135	-0.441902	0.615177	0.999862	0.998934	0.977647	0.945644	0.561001	0.924625	0.761393	0.645832	0.70252	0.999211	0.165333
UHNhcdna0059033	Hs.74615	5156	PDGFRA	0.383944	-0.429224	0.774104	0.730451	-0.061763	0.528063	0.0654474	-0.0802187	0.149351	0.0964777	0.999862	0.998934	0.515294	0.464357	0.957396	0.811106	0.990542	0.981299	0.917537	0.999211	0.16539
UHNhcdna0018416	Hs.429819	5306	PITPNA	0.0756776	-0.0917729	-0.0942536	-0.336945	0.00522806	-0.0183514	-0.17187	-0.00018477	0.177576	0.0125346	0.999862	0.998934	0.899724	0.328298	0.987736	0.995418	0.843945	0.99933	0.678831	0.999211	0.165937
UHNhcdna0015851	Hs.268675	4205	MEF2A	-0.199722	0.155419	-0.161938	-0.637122	-0.0294477	-0.217887	-0.271079	0.216737	-0.150347	-0.509154	0.999862	0.998934	0.903759	0.301857	0.969877	0.924625	0.880749	0.898833	0.861652	0.999211	0.166546
UHNhcdna0002458	Hs.117767	9699	RIMS2	-0.282444	-0.0882548	0.18978	0.49189	1.00483	-0.103904	0.525407	-0.284706	-0.329651	0.327007	0.999862	0.998934	0.940313	0.722849	0.362454	0.995418	0.880749	0.92294	0.840928	0.999211	0.1673
UHNhcdna0013039	Hs.249217	913	CD1E	-0.101984	0.132865	0.4067	-0.167674	0.572565	0.273996	0.118356	0.110361	0.311553	0.220047	0.999862	0.998934	0.727362	0.868477	0.419289	0.924625	0.970051	0.950833	0.747148	0.999211	0.168433
UHNhcdna0007700	Hs.470174	92	ACVR2A	0.17154	0.267053	-0.247478	-0.20972	-0.579483	0.127087	-0.372668	-0.154511	-0.563976	-0.278356	0.999862	0.998934	0.89451	0.849288	0.474147	0.975613	0.882322	0.944963	0.579626	0.999211	0.169494
UHNhcdna0006899	Hs.535731	5504	PPP1R2	-0.180425	0.144838	-0.363808	0.410056	0.0662227	0.0357408	-0.250898	0.0476763	0.539361	-0.202375	0.999862	0.998934	0.720589	0.57349	0.939699	0.995418	0.917378	0.986719	0.487006	0.999211	0.170066
UHNhcdna0003445	Hs.253726	10914	PAPOLA	-0.497733	-0.0168639	-0.256618	-0.220088	0.200292	-0.0817155	-0.519584	0.119231	0.716596	-0.119159	0.999862	0.998934	0.869846	0.821371	0.811904	0.988299	0.739798	0.949123	0.423482	0.999211	0.170129
UHNhcdna0007654	Hs.89655	5798	PTPRN	-0.295657	-0.250949	-0.259595	-0.574502	-0.590206	-0.0449828	-0.131978	-0.036891	-0.00455426	-0.430764	0.999862	0.998934	0.869846	0.49291	0.420181	0.995418	0.966204	0.987126	0.99698	0.999211	0.170182
UHNhcdna0002546	Hs.473087	1503	CTPS	0.0481175	-0.401499	-0.530265	0.0689119	-0.142216	4.17238e-05	-0.190867	-0.426004	0.275988	0.425578	0.999862	0.996207	0.466674	0.931994	0.827076	0.999913	0.930905	0.716284	0.713146	0.999211	0.170235
UHNhcdna0001440	Hs.446270	170506	DHX36	0.262485	-0.34301	-0.48445	-0.131482	-0.487638	0.466002	0.0222617	-0.443904	-0.0531704	0.184867	0.999862	0.998934	0.658338	0.898715	0.494461	0.770431	0.995244	0.78635	0.969423	0.999211	0.170659
UHNhcdna0014123	Hs.7236	51070	NOSIP	0.273181	0.136737	-0.0235541	0.234717	0.353587	0.0750309	0.120551	0.746396	0.470777	0.0782864	0.999862	0.998934	0.994948	0.808969	0.643128	0.992509	0.97084	0.55365	0.621482	0.999211	0.171281
UHNhcdna0001964	Hs.484371	5601	MAPK9	-0.142011	0.0652859	-0.398293	-1.12497	-0.0810426	0.336764	-0.199215	-0.01076	-0.279008	-0.394583	0.999862	0.998934	0.834389	0.287022	0.953212	0.927152	0.966204	0.995979	0.845311	0.999211	0.171828
UHNhcdna0000029	Hs.558351	3796	KIF2A	0.0899068	-0.262407	-0.127106	-0.0338438	-0.237816	0.192949	0.280142	-0.415435	0.0221561	0.321245	0.999862	0.998934	0.893207	0.949441	0.566125	0.88924	0.756102	0.546663	0.977961	0.999211	0.172229
UHNhcdna0016566	Hs.518138	9674	KIAA0040	-0.128043	-0.437052	-0.356782	-0.273875	-0.100072	-0.608668	-0.29185	-0.517516	0.373383	-0.730255	0.999862	0.998934	0.78654	0.767901	0.920776	0.64746	0.918259	0.743269	0.708464	0.999211	0.173763
UHNhcdna0013383	Hs.597122	400027	LOC400027	0.0777264	-0.107456	0.151959	0.742871	-0.192502	-0.00342332	-0.198491	0.434041	0.0354541	0.0280864	0.999862	0.998934	0.92279	0.31779	0.810938	0.999767	0.947432	0.788903	0.979766	0.999211	0.173763
UHNhcdna0005223	Hs.1004	7862	BRPF1	-0.452762	-0.137636	0.206188	-0.890691	-0.260788	0.423259	-0.00644274	0.711474	-0.316383	0.126135	0.999862	0.998934	0.925324	0.414644	0.818691	0.918652	0.998633	0.734957	0.823481	0.999211	0.174059
UHNhcdna0001283	Hs.302352	2562	GABRB3	0.281199	0.164024	0.418652	0.142305	0.523804	0.385101	0.0273892	0.225279	-0.379768	0.137673	0.999862	0.998934	0.732512	0.895093	0.484929	0.855237	0.995244	0.914072	0.707513	0.999211	0.174673
UHNhcdna0011584	Hs.546255	2266	FGG	-0.2446	0.254375	0.166811	-0.137307	-0.124187	-0.428063	-0.638941	0.32193	-0.322586	-0.462645	0.999862	0.998934	0.910193	0.884563	0.879715	0.770431	0.532589	0.853985	0.713685	0.999211	0.176775
UHNhcdna0017084	Hs.345139	2669	GEM	0.0163981	-0.169566	0.358263	-0.194333	-0.0449699	-0.160266	-0.452668	0.132783	-0.478422	0.276888	0.999862	0.998934	0.708359	0.804414	0.954902	0.953288	0.707601	0.93318	0.526243	0.999211	0.179883
UHNhcdna0004490	Hs.90073	1434	CSE1L	0.651495	-0.237259	-0.201196	0.347651	-0.176135	0.284316	-0.0343093	-0.40194	0.555854	0.458871	0.999862	0.998934	0.895484	0.66968	0.81882	0.918652	0.995244	0.795586	0.504892	0.999211	0.179976
UHNhcdna0059053	Hs.631920	23473	CAPN7	0.379781	-0.194154	0.0924744	-0.597074	-0.528431	0.615555	-0.832048	-0.174346	-0.377978	0.125798	0.999862	0.998934	0.97727	0.645376	0.636516	0.832224	0.704042	0.949123	0.809146	0.999211	0.180285
UHNhcdna0012429	Hs.218040	3690	ITGB3	-0.712726	-0.425696	-0.092343	0.631496	0.0695129	-0.195543	-0.500415	-0.221337	0.334216	-0.251825	0.999862	0.998934	0.957649	0.427969	0.942867	0.952021	0.740013	0.914072	0.72806	0.999211	0.180816
UHNhcdna0015277	Hs.133135	7402	UTRN	-0.117593	-0.0177915	0.191391	0.213293	-0.500487	-0.0219483	-0.170166	0.399433	0.638531	-0.351673	0.999862	0.998934	0.918972	0.84602	0.537793	0.999429	0.966204	0.850982	0.530191	0.999211	0.181805
UHNhcdna0059029	Hs.124611	6695	SPOCK1	0.450325	-0.345531	-0.543825	-0.419749	-0.388389	-0.305567	-0.647371	-0.452044	0.0870268	-0.435883	0.999862	0.998934	0.702508	0.704355	0.679482	0.924875	0.729236	0.840312	0.960443	0.999211	0.182649
UHNhcdna0000730	Hs.73962	2045	EPHA7	-0.160013	-0.0347898	0.209494	0.184053	0.569472	-0.140274	-0.417145	-0.290011	0.168821	-0.204948	0.999862	0.998934	0.89451	0.845876	0.402439	0.969041	0.80956	0.881174	0.872499	0.999211	0.183292
UHNhcdna0013914	Hs.529571	5947	RBP1	0.133169	0.501148	0.0817033	0.0984993	0.330938	0.362991	-0.498356	0.222668	-0.361159	0.240752	0.999862	0.953352	0.958499	0.917516	0.617635	0.833904	0.697468	0.907163	0.671935	0.999211	0.183417
UHNhcdna0008622	Hs.420257	3697	ITIH1	-0.310133	-0.317867	0.408171	0.446487	0.346735	-0.210094	0.116358	0.210037	0.187357	-0.0648466	0.999862	0.998934	0.714367	0.579683	0.627522	0.93794	0.969032	0.914072	0.856748	0.999211	0.184596
UHNhcdna0007340	Hs.526975	23395	LARS2	0.239101	0.286814	-0.0915952	-0.204585	0.529977	0.232332	-0.208326	0.310677	-0.0279039	0.36344	0.999862	0.998934	0.945276	0.784954	0.357869	0.924625	0.928989	0.828914	0.979961	0.999211	0.184908
UHNhcdna0011147	Hs.502004	22800	RRAS2	0.0695557	0.215047	0.140428	-0.358224	-0.0580894	0.110617	0.166109	0.212201	0.576664	-0.477634	0.999862	0.998934	0.918972	0.607317	0.942478	0.969041	0.95107	0.902486	0.424825	0.999211	0.185493
UHNhcdna0009952	Hs.408312	7157	TP53	0.328878	-0.0175166	-0.00191307	0.0474346	-0.0595947	0.0880294	0.283916	0.172583	0.301793	0.230423	0.999862	0.998934	0.996836	0.921261	0.885959	0.953288	0.631114	0.832726	0.456204	0.999211	0.185587
UHNhcdna0014198	Hs.233240	1293	COL6A3	0.191456	0.0589413	-0.148825	-0.0206236	0.163398	-0.177988	-0.0578321	0.504823	-0.167148	-0.0705921	0.999862	0.998934	0.871343	0.968466	0.724548	0.92452	0.976165	0.429802	0.784828	0.999211	0.185762
UHNhcdna0009728	Hs.201978	5742	PTGS1	-0.254003	-0.0982366	0.34812	-0.379172	-0.392785	0.108822	0.0526327	-0.0998266	-0.0552402	-0.203921	0.999862	0.998934	0.715612	0.5831	0.512747	0.969965	0.987196	0.947311	0.961672	0.999211	0.186267
UHNhcdna0016902	Hs.632586	3627	CXCL10	0.174647	-0.244536	0.476768	-0.511431	0.108625	-0.174934	0.157858	-0.493401	0.285599	-0.0785103	0.999862	0.998934	0.678922	0.540792	0.91148	0.962488	0.966204	0.766335	0.784828	0.999211	0.186805
UHNhcdna0010305	Hs.8986	713	C1QB	-0.0663402	-0.0673076	-0.890482	-0.0274255	-0.281941	-0.294721	-0.385285	0.0649389	0.46408	0.0297599	0.999862	0.998934	0.427404	0.977567	0.778156	0.935169	0.894695	0.987104	0.702225	0.999211	0.188187
UHNhcdna0014219	Hs.193725	5711	PSMD5	0.191428	-0.504253	-0.0811443	-0.0165529	0.356329	-0.292346	-0.15686	0.0655932	0.563834	-0.0267432	0.999862	0.925743	0.956923	0.98061	0.570244	0.88924	0.960334	0.972624	0.458431	0.999211	0.188444
UHNhcdna0059060	Hs.70769	57150	C6orf162	0.330066	0.200436	0.258551	-0.101131	-0.643536	0.307581	0.0430349	0.179053	0.851725	-0.0719996	0.999862	0.998934	0.908339	0.942192	0.518362	0.936596	0.995244	0.945487	0.487006	0.999211	0.190032
UHNhcdna0006559	Hs.645286	2673	GFPT1	-0.126452	0.282888	0.379443	0.00631564	0.236858	0.0869961	0.0260788	0.262131	-0.0504246	-0.13184	0.999862	0.998934	0.478664	0.989133	0.566125	0.969041	0.994478	0.780756	0.947214	0.999211	0.190648
UHNhcdna0012301	Hs.149894	4528	MTIF2	0.12573	-0.0481924	-0.164	-0.226872	0.124863	0.228103	-0.0527575	0.0913282	-0.0210493	0.256113	0.999862	0.998934	0.770667	0.539673	0.72086	0.737236	0.97084	0.914072	0.974665	0.999211	0.190797
UHNhcdna0006427	Hs.367725	2624	GATA2	-0.210008	0.277763	0.11463	0.375333	0.145777	0.0665186	-0.182979	0.410338	0.0841838	0.00560822	0.999862	0.998934	0.918972	0.492507	0.791386	0.976536	0.920965	0.647472	0.917006	0.999211	0.190881
UHNhcdna0005666	Hs.8364	5166	PDK4	-0.174246	-0.00641116	-0.258002	0.469714	-0.328013	0.283621	-0.169027	0.339543	-0.12328	-0.18659	0.999862	0.998934	0.841196	0.534048	0.631554	0.918652	0.960334	0.840312	0.911125	0.999211	0.191255
UHNhcdna0018244	Hs.65029	2619	GAS1	0.0505417	0.406457	0.504336	0.0738613	0.203128	-0.541122	-0.0108698	0.106938	-0.446715	0.229025	0.999862	0.998934	0.6304	0.940534	0.79817	0.690863	0.998633	0.950833	0.618353	0.999211	0.191584
UHNhcdna0014728	Hs.463421	8714	ABCC3	0.081942	-0.295371	0.297554	-0.202721	0.598781	0.183966	-0.00809604	-0.0725619	0.551037	-0.105094	0.999862	0.998934	0.863307	0.855266	0.462325	0.963387	0.998633	0.982409	0.596439	0.999211	0.192049
UHNhcdna0013341	Hs.82045	4192	MDK	0.229017	0.0364303	-0.321324	-0.410446	0.0207211	-0.085197	0.000128022	-0.106988	0.104266	-0.0199529	0.999862	0.998934	0.62758	0.397523	0.972454	0.969041	0.999661	0.931293	0.87933	0.999211	0.192074
UHNhcdna0018284	Hs.150749	596	BCL2	-0.273701	-0.0940563	-0.244537	0.0842982	-0.018153	-0.419472	-0.497588	0.191271	0.353585	-0.16267	0.999862	0.998934	0.822025	0.919647	0.976988	0.722766	0.630816	0.911981	0.637248	0.999211	0.19531
UHNhcdna0002143	Hs.459691	5170	PDPK1	-0.399653	0.310264	-0.489712	-0.501871	-0.126156	0.167021	-0.228888	-0.207568	-0.315262	-0.101694	0.999862	0.998934	0.658511	0.541206	0.89028	0.963387	0.941475	0.914072	0.745582	0.999211	0.195737
UHNhcdna0000159	Hs.371350	3141	HLCS	-0.153691	-0.0937131	-0.131229	0.730678	0.437326	-0.0698194	-0.248457	-0.335883	0.216929	0.00821359	0.999862	0.998934	0.947373	0.451997	0.625173	0.995418	0.947432	0.89665	0.870904	0.999211	0.19676
UHNhcdna0000590	Hs.249600	22839	DLGAP4	-0.137285	0.406524	-0.173765	-0.131109	-0.772206	0.300385	0.196354	-0.0189219	0.0196479	-0.0997987	0.999862	0.998934	0.918972	0.901513	0.275236	0.924625	0.957962	0.992183	0.986799	0.999211	0.197355
UHNhcdna0059083	Hs.651197	1643	DDB2	0.0470368	-0.278306	-0.385732	0.150687	-0.129072	0.0169238	0.403769	0.217398	0.568827	-0.00389717	0.999862	0.998934	0.719453	0.872566	0.875935	0.999669	0.810712	0.911981	0.488862	0.999211	0.19829
UHNhcdna0013156	Hs.143751	4320	MMP11	-0.212716	-0.176764	0.212195	0.196265	0.595307	0.448293	0.135496	-0.211802	0.0642159	-0.0796835	0.999862	0.998934	0.895484	0.839827	0.392509	0.792054	0.966204	0.914072	0.962204	0.999211	0.198291
UHNhcdna0014636	Hs.591160	2059	EPS8	0.130161	0.230711	-0.0278501	0.376506	0.784063	0.0507588	0.23262	0.104712	-0.223536	-0.359965	0.999862	0.998934	0.994686	0.722849	0.352366	0.995418	0.955276	0.962838	0.860989	0.999211	0.199318
UHNhcdna0002911	Hs.19383	183	AGT	-0.21129	-0.19091	0.3714	0.474342	0.237279	-0.00892073	-0.129862	0.400405	-0.122855	-0.275367	0.999862	0.998934	0.73068	0.527358	0.742211	0.999669	0.966204	0.794641	0.911125	0.999211	0.199603
UHNhcdna0018394	Hs.351296	51035	LOC51035	0.110122	0.0752625	-0.0646241	-0.309035	-0.316733	-0.218943	-0.0935113	-0.0852418	-0.0661687	0.15718	0.999862	0.998934	0.954556	0.561935	0.494374	0.88924	0.966204	0.944963	0.932075	0.999211	0.200277
UHNhcdna0013386	Hs.84928	4801	NFYB	0.128915	-0.510913	-0.35342	-0.138028	0.165844	-0.0346369	-0.150677	-0.462485	0.342897	0.124122	0.999862	0.885773	0.713825	0.868477	0.809565	0.995418	0.960334	0.711086	0.664523	0.999211	0.200623
UHNhcdna0017546	Hs.1501	6383	SDC2	0.317981	-0.03973	-0.141214	-0.175746	-1.03991	0.29369	-0.132662	-0.893622	-0.0255089	0.168267	0.999862	0.998934	0.960653	0.917501	0.352368	0.954037	0.983598	0.701746	0.988863	0.999211	0.201837
UHNhcdna0015022	Hs.127799	330	BIRC3	-0.397961	0.207013	0.117524	0.368319	0.159021	0.3639	-0.221777	0.275213	0.27489	0.225281	0.999862	0.998934	0.928681	0.585137	0.811807	0.796466	0.920605	0.861807	0.726309	0.999211	0.202061
UHNhcdna0004707	Hs.19718	10076	PTPRU	0.44157	-0.207807	0.156863	0.581238	-0.500894	0.451199	0.445104	0.217549	0.12117	0.608693	0.999862	0.998934	0.938233	0.57179	0.578839	0.864393	0.864413	0.931293	0.939104	0.999211	0.202522
UHNhcdna0011166	Hs.76111	1605	DAG1	-0.264625	0.162797	-0.0731379	0.363831	-0.00108176	-0.373366	-0.26222	0.550135	0.0215427	-0.311301	0.999862	0.998934	0.956923	0.571907	0.997738	0.763022	0.880749	0.566058	0.98113	0.999211	0.20339
UHNhcdna0002408	Hs.132902	10486	CAP2	-0.321299	-0.288744	-0.174436	0.17309	0.378356	-0.0616825	-0.301913	0.0200131	0.455226	-0.140785	0.999862	0.998934	0.904249	0.840452	0.550351	0.993533	0.876544	0.991195	0.566021	0.999211	0.203949
UHNhcdna0001833	Hs.10734	1137	CHRNA4	-0.352808	-0.100363	-0.0379002	0.394689	-0.31037	0.125685	-0.330152	0.574824	-0.00280539	0.002439	0.999862	0.998934	0.984095	0.608338	0.647467	0.969041	0.863085	0.636865	0.997832	0.999316	0.205627
UHNhcdna0059046	Hs.120844	55810	FOXJ2	-0.0412085	-0.0457651	-0.261247	-0.114249	0.462801	0.0665167	-0.00914533	-0.258002	-0.77998	0.0573105	0.999862	0.998934	0.89451	0.92748	0.598032	0.995418	0.998633	0.914072	0.457297	0.999211	0.205749
UHNhcdna0006872	Hs.567319	5422	POLA1	-0.186397	0.151181	-0.292786	-0.106514	0.164236	-0.364578	-0.273427	0.182299	-0.0524802	-0.290865	0.999862	0.998934	0.682108	0.868477	0.742426	0.676869	0.819623	0.894732	0.954604	0.999211	0.207986
UHNhcdna0007351	Hs.584760	2781	GNAZ	-0.00351441	0.294693	0.0868982	-0.569314	-0.29977	0.204746	0.411885	-0.0243828	-0.51837	0.0751219	0.999862	0.998934	0.965548	0.554168	0.742426	0.962488	0.86822	0.991624	0.63524	0.999211	0.208695
UHNhcdna0002569	Hs.368417	40	ACCN1	0.0583009	0.13241	0.471994	0.207521	-0.595503	0.206967	0.0469384	0.0922265	0.0312954	0.323002	0.999862	0.998934	0.681986	0.836196	0.41236	0.947959	0.994478	0.962372	0.980312	0.999211	0.208731
UHNhcdna0016915	Hs.1501	6383	SDC2	-0.217567	0.123769	-0.19011	-0.373363	-0.102579	-0.052031	-0.0274495	-0.448384	-0.336848	0.264619	0.999862	0.998934	0.883539	0.579635	0.889722	0.995418	0.995244	0.711275	0.662076	0.999211	0.212153
UHNhcdna0012426	Hs.645287	9792	SERTAD2	-0.0314931	0.0567206	-0.0993346	0.0248372	-0.476123	0.283332	0.260468	0.299676	-0.0707967	-0.112158	0.999862	0.998934	0.938233	0.970348	0.390906	0.865271	0.882322	0.828914	0.945362	0.999211	0.212487
UHNhcdna0007383	Hs.183800	5905	RANGAP1	0.502872	0.41795	0.185383	-0.0573366	0.0100528	0.203943	0.118202	-0.440658	0.553634	0.486161	0.999862	0.987854	0.882736	0.942192	0.986621	0.924625	0.966204	0.704552	0.420093	0.999211	0.214143
UHNhcdna0000550	Hs.55276	3750	KCND1	-0.346199	-0.0929406	0.142978	-0.340489	0.090626	0.0626842	-0.395485	0.00760789	-0.840764	0.208828	0.999862	0.998934	0.938233	0.734152	0.934653	0.995418	0.869753	0.995979	0.386884	0.999211	0.214344
UHNhcdna0012984	Hs.587755	780529	LOC780529	-0.14532	0.0341194	0.263093	0.496762	0.154566	-0.237241	-0.125268	0.134075	0.209818	0.266099	0.999862	0.998934	0.822025	0.469193	0.829389	0.924625	0.966204	0.934883	0.811563	0.999211	0.216393
UHNhcdna0018213	Hs.370422	7436	VLDLR	0.332231	-0.511498	-0.242444	0.294639	0.411381	0.681514	0.262294	0.0312419	0.0103873	0.43282	0.999862	0.998934	0.89022	0.756454	0.597799	0.589128	0.930905	0.988573	0.99492	0.999211	0.216711
UHNhcdna0015117	Hs.1219	127	ADH4	-0.54658	0.0888107	0.294934	0.558396	0.0797303	-0.246884	-0.236245	0.316709	0.23597	-0.373836	0.999862	0.998934	0.822025	0.46918	0.934194	0.924625	0.930905	0.863938	0.811312	0.999211	0.216939
UHNhcdna0059063	Hs.510172	3097	HIVEP2	0.209901	0.409996	0.292608	-0.0951926	-0.489033	-0.272292	-0.156897	0.145099	-0.668128	-0.346108	0.999862	0.998934	0.874045	0.938877	0.572585	0.936493	0.966204	0.946722	0.54087	0.999211	0.217273
UHNhcdna0013456	Hs.26988	1949	EFNB3	-0.0573633	-0.380767	-0.0673101	0.411194	-0.524494	-0.153999	-0.287214	0.336151	-0.324599	0.124753	0.999862	0.998934	0.97727	0.682335	0.52528	0.969041	0.930905	0.884873	0.781839	0.999211	0.218164
UHNhcdna0017797	Hs.483209	153241	CCDC100	0.528205	-0.473817	0.0733786	0.203538	0.546111	-0.0306859	-0.11904	0.128303	0.314491	-0.0410794	0.999862	0.998934	0.965548	0.821371	0.416852	0.995418	0.966204	0.944963	0.729725	0.999211	0.218815
UHNhcdna0003026	Hs.474206	7290	HIRA	-0.237702	0.464208	0.117967	0.10889	0.663892	0.105765	-0.21751	0.418323	0.237504	0.16889	0.999862	0.998934	0.947373	0.923093	0.389807	0.977072	0.952268	0.828914	0.834735	0.999211	0.219025
UHNhcdna0013179	Hs.546255	2266	FGG	0.113206	0.18283	0.274248	-0.279471	0.548797	0.211529	0.0338592	-0.0198079	0.312101	0.393894	0.999862	0.998934	0.863432	0.767901	0.465539	0.947959	0.995244	0.992028	0.764633	0.999211	0.220455
UHNhcdna0013940	Hs.335551	1737	DLAT	0.391718	0.192524	-0.246123	0.273509	-0.243091	-0.341068	-0.0574963	-0.506121	-0.360427	-0.28709	0.999862	0.998934	0.869846	0.755804	0.752528	0.878059	0.987438	0.733942	0.70252	0.999211	0.220731
UHNhcdna0016558	Hs.49075	56062	KLHL4	-0.16358	0.106582	0.0746586	0.121956	-0.0511236	-0.255762	-0.284928	-0.000649915	0.296401	-0.383536	0.999862	0.998934	0.933913	0.815901	0.925078	0.772573	0.729236	0.99933	0.558086	0.999211	0.221041
UHNhcdna0013219	Hs.646	1359	CPA3	-0.0429535	0.485563	0.454267	0.331501	0.441275	0.480776	-0.0112105	0.145558	-0.0281678	0.0558205	0.999862	0.998934	0.714367	0.728694	0.572585	0.801606	0.998633	0.944963	0.983069	0.999211	0.221211
UHNhcdna0016360	Hs.369430	5066	PAM	-0.141174	0.488269	0.628613	-1.04052	0.0442314	0.50257	0.297658	0.198876	0.220815	-0.323108	0.999862	0.998934	0.734837	0.410118	0.975194	0.913571	0.959435	0.945487	0.91098	0.999211	0.221435
UHNhcdna0006669	Hs.343522	493	ATP2B4	-0.131589	0.22521	-0.00977402	0.0345493	0.457568	0.0982705	0.215886	0.244871	0.00765742	-0.0162241	0.999862	0.998934	0.996836	0.957578	0.325422	0.969041	0.886042	0.840312	0.994264	0.999211	0.222391
UHNhcdna0018395	Hs.99936	3858	KRT10	-0.0874292	0.474779	-0.119696	-0.39403	-0.292624	-0.108348	-0.0974138	0.0983466	-0.0984925	-0.403277	0.999862	0.89683	0.925219	0.539673	0.613068	0.969041	0.966204	0.945487	0.916957	0.999211	0.222642
UHNhcdna0011501	Hs.91747	5217	PFN2	0.039652	-0.0440263	0.220787	-0.216432	-0.202166	-0.0958026	0.749669	0.288845	0.0416659	0.540304	0.999862	0.998934	0.891082	0.815435	0.798715	0.976536	0.4569	0.882839	0.976912	0.999211	0.222884
UHNhcdna0010580	Hs.89663	1591	CYP24A1	0.0556169	0.268396	0.0287535	0.406164	0.195854	-0.0155801	-0.247293	0.452323	0.361487	-0.129764	0.999862	0.998934	0.987058	0.597451	0.794891	0.999669	0.922821	0.758498	0.68107	0.999211	0.22295
UHNhcdna0002983	Hs.89655	5798	PTPRN	-0.309835	0.115806	-0.449885	0.092512	-0.319571	-0.0315262	-0.28467	0.08982	-0.167773	-0.203833	0.999862	0.998934	0.597874	0.91501	0.590985	0.995418	0.869778	0.950833	0.84275	0.999211	0.223853
UHNhcdna0002319	Hs.193043	1185	CLCN6	-0.117021	-0.2804	0.183597	0.238964	-0.416953	0.254466	-0.145081	-0.236767	0.618025	-0.307836	0.999862	0.998934	0.92279	0.832163	0.625952	0.936596	0.966204	0.914072	0.564575	0.999211	0.224032
UHNhcdna0001881	Hs.25960	4613	MYCN	0.0157243	-0.0489456	0.270552	0.0882416	-0.548774	0.179911	0.122193	-0.26448	0.26895	0.230684	0.999862	0.998934	0.849534	0.931994	0.434862	0.956011	0.966204	0.898833	0.787227	0.999211	0.22459
UHNhcdna0011255	Hs.523852	595	CCND1	-0.669951	-0.53313	-0.176373	-0.208447	-0.341676	0.00878382	-0.528686	-0.682614	0.273877	-0.177045	0.999862	0.998934	0.923108	0.852936	0.691726	0.999669	0.779355	0.658609	0.815636	0.999211	0.227485
UHNhcdna0003455	Hs.528087	3707	ITPKB	-0.134605	0.0907427	-0.275481	-0.200921	0.139975	-0.293254	-0.179698	0.244529	0.397071	-0.2754	0.999862	0.998934	0.797933	0.791668	0.839335	0.869805	0.941475	0.882839	0.596439	0.999211	0.228169
UHNhcdna0011049	Hs.633334	9972	NUP153	0.104034	0.28753	-0.0497058	-0.276288	0.0732491	0.673518	0.330095	0.443954	0.154059	0.328323	0.999862	0.998934	0.978813	0.750635	0.939054	0.547897	0.876872	0.780756	0.887983	0.999211	0.229355
UHNhcdna0004506	Hs.501890	272	AMPD3	0.135886	0.555564	0.773189	0.184149	0.267086	-0.140904	0.586494	0.139953	-0.463121	-0.462913	0.999862	0.998934	0.581446	0.896064	0.811807	0.975613	0.814722	0.953048	0.726309	0.999211	0.232251
UHNhcdna0015206	Hs.493218	7553	ZNF7	-0.0944947	-0.501689	-0.0996982	-0.230081	0.00811385	0.16242	-0.117843	-0.14988	-0.258042	0.0787895	0.999862	0.695173	0.92279	0.682335	0.986621	0.924625	0.959435	0.911981	0.67111	0.999211	0.234262
UHNhcdna0008421	Hs.534261	26589	MRPL46	0.0995976	0.365823	0.00429473	0.300404	0.0521944	0.436298	0.626415	0.209205	-0.138529	-0.512516	0.999862	0.998934	0.996836	0.713871	0.953212	0.768887	0.554694	0.914072	0.896656	0.999211	0.23664
UHNhcdna0013163	Hs.369089	1287	COL4A5	-0.311565	0.115084	-0.44277	0.136711	0.0512255	0.0292597	-0.401577	-0.100962	0.555946	-0.530088	0.999862	0.998934	0.684196	0.892123	0.954902	0.995418	0.823211	0.953048	0.526556	0.999211	0.239207
UHNhcdna0007998	Hs.408903	717	C2	-0.325076	0.309022	-0.156262	-0.123368	0.426467	-0.903572	0.0856436	0.379142	-0.884995	0.10748	0.999862	0.998934	0.956923	0.942192	0.742426	0.702004	0.991677	0.913954	0.564575	0.999211	0.239971
UHNhcdna0059065	Hs.497520	2005	ELK4	0.481961	0.221891	0.527581	0.166305	-0.259411	0.107181	0.0234824	0.246717	-0.200038	0.452549	0.999862	0.998934	0.556718	0.849744	0.706151	0.975216	0.995244	0.898019	0.829223	0.999211	0.240958
UHNhcdna0016519	Hs.210870	54437	SEMA5B	-0.50645	-0.121134	-0.241058	0.390885	-0.54018	-0.00235047	-0.189293	-0.132618	-0.130948	0.0971152	0.999862	0.998934	0.893207	0.682019	0.487956	0.999767	0.960334	0.945963	0.917537	0.999211	0.247219
UHNhcdna0007635	Hs.354056	5447	POR	-0.3245	0.101633	0.0123631	0.0527109	0.486954	-0.134184	-0.138577	0.376262	0.104836	0.114884	0.999862	0.998934	0.996836	0.947177	0.403823	0.963387	0.965078	0.784385	0.914526	0.999211	0.253787
UHNhcdna0010729	Hs.292524	902	CCNH	0.0643797	-0.238623	0.231317	0.105352	-0.00288263	0.231063	0.249529	-0.0696602	0.511202	0.0297775	0.999862	0.998934	0.824354	0.894356	0.995396	0.919246	0.88554	0.960031	0.445878	0.999211	0.255208
UHNhcdna0059061	Hs.173946	55149	PAPD1	0.132626	-0.0560868	-0.299713	-0.202898	-0.385932	0.0779322	0.0280862	-0.427272	0.234213	0.273654	0.999862	0.998934	0.823462	0.832163	0.59214	0.988299	0.995244	0.794641	0.817269	0.999211	0.258681
UHNhcdna0012707	Hs.195799	4547	MTTP	0.305655	0.126305	-0.150202	0.15539	0.546214	0.248912	0.0577763	0.217335	0.0749639	-0.011243	0.999862	0.998934	0.92279	0.868477	0.409507	0.924625	0.987399	0.911981	0.954686	0.999211	0.260352
UHNhcdna0016917	Hs.278573	966	CD59	-0.262416	0.356855	0.108181	-0.48208	-0.0115805	0.69441	0.189025	0.332381	-0.00263392	-0.458525	0.999862	0.998934	0.951801	0.579939	0.987992	0.577494	0.960334	0.869778	0.997832	0.999211	0.26197
UHNhcdna0013589	Hs.252839	24138	IFIT5	0.0300496	0.0906641	-0.156631	-0.35897	-0.312778	-0.480529	-0.561194	-0.382466	-0.353407	-0.231119	0.999862	0.998934	0.94078	0.756659	0.762435	0.855237	0.81372	0.884873	0.786083	0.999211	0.262202
UHNhcdna0016264	Hs.25333	7850	IL1R2	-0.0994471	-0.0199766	0.310691	0.569161	-0.12449	0.571976	0.190805	0.381713	0.650518	0.100946	0.999862	0.998934	0.900888	0.658049	0.934194	0.850902	0.966204	0.902486	0.640108	0.999211	0.262508
UHNhcdna0008817	Hs.110675	10452	TOMM40	0.015984	0.190672	-0.147382	0.62216	0.027784	0.0456045	-0.128358	0.159488	-0.294288	-0.0838076	0.999862	0.998934	0.925324	0.428117	0.975194	0.995418	0.966204	0.931853	0.763872	0.999211	0.263951
UHNhcdna0004045	Hs.651211	8202	NCOA3	0.00181971	-0.160428	0.0508178	-0.271574	-0.176974	-0.0315785	-0.369939	-0.0988235	-0.773209	-0.0741071	0.999862	0.998934	0.982676	0.805279	0.859586	0.995418	0.893321	0.965043	0.454176	0.999211	0.264584
UHNhcdna0017785	Hs.524648	4048	LTA4H	-7.49024e-05	-0.469031	-0.508131	-0.046319	-0.0672836	-0.225958	0.0329111	0.32453	-0.1827	-0.534091	0.999862	0.928221	0.513479	0.95237	0.934194	0.924625	0.995244	0.822988	0.828051	0.999211	0.265681
UHNhcdna0011519	Hs.503692	10413	YAP1	-0.152494	-0.134841	0.00169112	0.00110013	-0.0777407	-0.0577657	-0.574277	0.0441184	0.0143023	-0.169318	0.999862	0.998934	0.998234	0.998066	0.891005	0.979799	0.319555	0.976784	0.984701	0.999211	0.266803
UHNhcdna0002453	Hs.506989	5985	RFC5	0.230262	-0.215621	-0.209658	-0.314223	-0.0775287	0.238374	-0.142755	-0.260953	0.0194742	-0.163169	0.999862	0.998934	0.811242	0.562037	0.897182	0.863145	0.941475	0.822988	0.980312	0.999211	0.267658
UHNhcdna0005698	Hs.76206	1003	CDH5	-0.197984	-0.00688327	0.127375	0.0575559	0.311119	0.0701948	-0.0432699	-0.0609595	0.349422	0.201761	0.999862	0.998934	0.916542	0.939475	0.557668	0.977072	0.987438	0.965043	0.601287	0.999211	0.268295
UHNhcdna0010217	Hs.282670	4143	MAT1A	0.0132679	0.0574212	0.438756	0.206193	0.430869	-0.163827	0.207594	0.0377176	0.6871	-0.154453	0.999862	0.998934	0.814332	0.886072	0.681534	0.975216	0.966204	0.99053	0.586046	0.999211	0.268448
UHNhcdna0013648	Hs.496255	5590	PRKCZ	0.366274	0.0318373	0.31229	0.291186	-0.126776	0.439158	0.252389	0.120264	0.189071	-0.106502	0.999862	0.998934	0.78654	0.715029	0.87351	0.750835	0.918501	0.944963	0.840983	0.999211	0.268702
UHNhcdna0010500	Hs.278569	9784	SNX17	7.24567e-05	-0.355784	-0.0127586	0.459682	0.21905	-0.195623	0.0300847	0.177828	0.162921	-0.0631018	0.999862	0.998934	0.996836	0.50574	0.742426	0.936493	0.995244	0.914072	0.858316	0.999211	0.273149
UHNhcdna0004851	Hs.512235	3709	ITPR2	0.034865	-0.21422	-0.142377	0.354394	0.2622	0.434642	0.358002	-0.63733	-0.215202	0.0598115	0.999862	0.998934	0.942326	0.742379	0.788944	0.864663	0.907303	0.727662	0.871003	0.999211	0.273877
UHNhcdna0004002	Hs.652098	64412	GZF1	0.300792	0.41409	0.277597	-0.151764	0.741297	0.226019	-0.237828	0.346662	0.0731263	0.237367	0.999862	0.998934	0.895484	0.911699	0.419289	0.962488	0.959435	0.898833	0.966713	0.999211	0.274122
UHNhcdna0011198	Hs.98791	10120	ACTR1B	-0.421697	0.213941	-0.117204	-0.52202	-0.100604	0.533524	0.365143	0.0143978	0.0104708	-0.0725744	0.999862	0.998934	0.944472	0.52647	0.919012	0.719837	0.862457	0.994455	0.99453	0.999211	0.280022
UHNhcdna0013289	Hs.494595	7111	TMOD1	0.0282072	-0.405522	-0.327517	0.00107545	0.235654	0.445413	0.0641444	-0.190456	0.210074	0.321901	0.999862	0.998934	0.74353	0.998066	0.718738	0.721921	0.984273	0.914072	0.810549	0.999211	0.280238
UHNhcdna0001091	Hs.535126	643064	LOC643064	0.196639	0.453122	-0.489655	-0.285932	0.0412507	-0.207019	-0.495766	0.219503	-0.254386	-0.0552635	0.999862	0.998934	0.682108	0.767331	0.969039	0.953288	0.779355	0.914072	0.817269	0.999211	0.280942
UHNhcdna0009887	Hs.80741	5095	PCCA	-0.0934261	-0.342573	0.117197	-0.0751831	0.696804	-0.0297967	0.0775065	-0.326937	0.242664	0.272338	0.999862	0.998934	0.956059	0.948273	0.420094	0.996683	0.987196	0.898833	0.848332	0.999211	0.28517
UHNhcdna0017121	Hs.485205	7005	TEAD3	0.195599	-0.26117	0.148741	0.867603	-0.113964	0.417159	-0.021287	0.113342	-0.424274	-0.115943	0.999862	0.998934	0.954556	0.464357	0.938405	0.924625	0.998344	0.972397	0.777185	0.999211	0.289595
UHNhcdna0018218	Hs.157394	3029	HAGH	-0.270706	-0.109743	-0.0209323	-0.0502406	0.201131	-0.192928	-0.206531	0.0239773	-0.0251932	-0.220213	0.999862	0.998934	0.980744	0.916226	0.534967	0.810029	0.781278	0.987104	0.966713	0.999211	0.289725
UHNhcdna0017614	Hs.152812	646324	LOC646324	0.127246	0.0297374	-0.431411	0.140884	0.226769	-0.245827	-0.148449	0.443938	0.69486	-0.177545	0.999862	0.998934	0.813597	0.921261	0.84366	0.956011	0.973043	0.866186	0.573511	0.999211	0.291636
UHNhcdna0017332	Hs.386567	2634	GBP2	-0.00740387	-0.184366	0.117165	-0.0135324	-0.398032	0.300707	0.598939	0.223632	0.134978	-0.30886	0.999862	0.998934	0.944861	0.987315	0.598032	0.924625	0.681246	0.914072	0.911125	0.999211	0.292085
UHNhcdna0009585	Hs.270279	7306	TYRP1	-0.466313	-0.0737268	-0.197108	0.126216	0.175313	-0.561868	-0.425174	-0.160404	0.0372925	-0.478987	0.999862	0.998934	0.895484	0.89473	0.817501	0.636488	0.780031	0.931293	0.977317	0.999211	0.29539
UHNhcdna0007060	Hs.463928	1742	DLG4	-0.336605	0.0640929	-0.34007	0.207725	0.193094	-0.0851102	-0.357607	0.00622612	-0.330712	-0.374851	0.999862	0.998934	0.771672	0.816107	0.801506	0.980902	0.84463	0.995979	0.713685	0.999211	0.296667
UHNhcdna0013148	Hs.197029	135	ADORA2A	0.0867148	-0.188342	-0.220689	0.0218358	-0.194499	-0.0222469	-0.402269	-0.394095	0.00518762	0.115961	0.999862	0.998934	0.82605	0.971711	0.73275	0.995418	0.704042	0.724811	0.996798	0.999211	0.297214
UHNhcdna0012891	Hs.496666	23157	SEPT6	0.0587703	-0.668527	0.138437	-0.0436294	0.29642	-0.175607	-0.305287	-0.179023	-0.21125	-0.0354357	0.999862	0.774165	0.926801	0.961177	0.676596	0.953288	0.88554	0.917375	0.828373	0.999211	0.299058
UHNhcdna0059022	Hs.446079	1362	CPD	-0.645391	0.112164	-0.388479	0.0760729	0.418189	-0.387468	-0.313418	0.14873	-0.33925	-0.466858	0.999862	0.998934	0.807919	0.947177	0.636202	0.900791	0.928237	0.945487	0.780597	0.999211	0.299843
UHNhcdna0001434	Hs.508423	10257	ABCC4	0.155599	-0.359993	-0.284898	0.410307	0.165432	-0.274234	-0.224775	-0.172859	0.554751	0.321767	0.999862	0.998934	0.890224	0.709788	0.884203	0.936596	0.960334	0.944963	0.63524	0.999211	0.301051
UHNhcdna0015438	Hs.75262	1519	CTSO	-0.0343052	-0.27785	0.0978646	0.121202	-0.10657	-0.323544	-0.0603813	0.277819	0.339337	0.187594	0.999862	0.998934	0.937387	0.873101	0.873517	0.810029	0.984273	0.840312	0.629858	0.999211	0.301084
UHNhcdna0011218	Hs.279819	28986	MAGEH1	0.320303	-0.202886	0.303108	0.545952	0.184909	0.409451	-0.388132	-0.356943	0.514259	-0.164455	0.999862	0.998934	0.90339	0.675382	0.891005	0.924625	0.928989	0.911981	0.721712	0.999211	0.306736
UHNhcdna0008068	Hs.401843	29966	STRN3	-0.470776	-0.121612	-0.308371	-0.0633857	0.261426	-0.276003	-0.136036	-0.182369	-0.484378	-0.227201	0.999862	0.998934	0.831128	0.949441	0.758222	0.924625	0.966204	0.931293	0.622622	0.999211	0.309322
UHNhcdna0002434	Hs.14822	285605	DTWD2	-0.235573	-0.298505	0.486995	0.236672	-0.238793	0.157626	-0.455145	-0.305581	0.296319	0.221966	0.999862	0.998934	0.734837	0.845876	0.814959	0.973458	0.858919	0.907966	0.816993	0.999211	0.313563
UHNhcdna0007941	Hs.135270	1400	CRMP1	0.0500546	0.550725	0.000572591	0.3062	0.183645	0.157076	-0.207958	0.296976	0.277506	0.00490542	0.999862	0.918234	0.999075	0.709788	0.81099	0.962488	0.941475	0.869778	0.763872	0.999211	0.317633
UHNhcdna0059095	Hs.73962	2045	EPHA7	-0.432919	0.0327192	0.272887	0.112295	0.360672	-0.230319	-0.0754997	0.347977	-0.27016	0.0385466	0.999862	0.998934	0.861749	0.917622	0.636516	0.936596	0.984273	0.861807	0.797576	0.999211	0.318301
UHNhcdna0011660	Hs.308122	3705	ITPK1	0.185129	-0.145787	-0.0295492	0.156794	0.178679	0.220379	-0.025514	-0.133766	0.409163	-0.235858	0.999862	0.998934	0.984982	0.841848	0.783269	0.924625	0.995244	0.931853	0.573511	0.999211	0.31878
UHNhcdna0004677	Hs.188528	119	ADD2	-0.143574	-0.421538	-0.0109964	0.0967183	-0.361269	-0.231629	-0.286439	-0.0310088	0.443869	0.0148089	0.999862	0.998934	0.996836	0.92799	0.632922	0.936493	0.918501	0.987635	0.642438	0.999211	0.318906
UHNhcdna0010965	Hs.89404	4488	MSX2	0.29884	0.0776066	0.0115903	0.232709	-0.0703807	-0.342637	-0.216478	0.408219	-0.228242	0.145165	0.999862	0.998934	0.996836	0.756015	0.932965	0.825035	0.928989	0.757895	0.784942	0.999211	0.319951
UHNhcdna0005386	Hs.524517	1441	CSF3R	-0.340235	-0.550392	-0.496284	-0.0280466	-0.0557333	-0.387487	-0.278358	-0.124142	-0.0707744	0.0209217	0.999862	0.885773	0.599122	0.970583	0.951536	0.810029	0.895753	0.944963	0.954686	0.999211	0.320521
UHNhcdna0007212	Hs.2430	6944	VPS72	0.0183637	0.00435011	-0.154942	-0.0906166	0.210558	-0.128656	-0.115867	0.0882165	0.352887	-0.205339	0.999862	0.998934	0.90339	0.910311	0.720787	0.962488	0.966204	0.949123	0.614581	0.999211	0.320901
UHNhcdna0017056	Hs.66	9173	IL1RL1	0.0192803	0.169618	0.115625	-0.0333297	-0.0831446	0.105629	0.259895	-0.277423	-0.279009	-0.0958182	0.999862	0.998934	0.912721	0.957578	0.888303	0.963387	0.836012	0.799658	0.648164	0.999211	0.323452
UHNhcdna0006737	Hs.528007	11338	U2AF2	-0.249408	-0.224567	0.168132	0.346284	-0.0547076	0.264412	-0.0606219	-0.0904875	0.50418	-0.0384515	0.999862	0.998934	0.92279	0.707653	0.954902	0.924625	0.987438	0.963319	0.596439	0.999211	0.326458
UHNhcdna0003880	Hs.12109	9391	CIAO1	-0.193377	0.238702	0.125638	-0.413664	0.104493	0.113628	-0.221417	0.222617	0.0616267	-0.050971	0.999862	0.998934	0.92279	0.526229	0.885959	0.969041	0.9189	0.89665	0.954686	0.999211	0.32728
UHNhcdna0018298	Hs.431048	25	ABL1	0.0474925	0.11067	0.267552	0.124489	0.221754	-0.0845036	0.101403	0.0904476	0.292971	0.29384	0.999862	0.998934	0.807919	0.884056	0.727196	0.975613	0.966204	0.950833	0.712041	0.999211	0.330818
UHNhcdna0010821	Hs.471818	4076	GPIAP1	-0.022849	-0.172846	0.0563374	0.308775	0.195395	0.326552	0.432072	0.241799	0.298909	0.223004	0.999862	0.998934	0.978813	0.750635	0.827316	0.918652	0.833934	0.914072	0.784828	0.999211	0.333404
UHNhcdna0006749	Hs.501684	4676	NAP1L4	-0.424655	-0.146197	0.0856758	0.152084	0.278377	0.0221922	-0.105713	-0.168339	0.264122	0.424456	0.999862	0.998934	0.951057	0.848992	0.64576	0.995418	0.966204	0.914072	0.736963	0.999211	0.337144
UHNhcdna0017023	Hs.171311	8516	ITGA8	0.0909424	0.0331876	0.176144	-0.207364	0.0633347	0.14662	0.0776671	0.00442175	-0.0455885	0.464619	0.999862	0.998934	0.763741	0.607896	0.884351	0.918652	0.966204	0.995979	0.940791	0.999211	0.340798
UHNhcdna0059102	Hs.292265	10771	ZMYND11	0.316306	-0.243244	0.104549	0.237476	0.0327205	0.198053	0.0917665	-0.398691	0.118539	0.370402	0.999862	0.998934	0.925439	0.704355	0.962363	0.924625	0.966204	0.697237	0.880127	0.999211	0.34322
UHNhcdna0012909	Hs.131452	207063	DHRSX	0.082661	-0.057399	0.0261042	0.11842	0.314889	-0.00481616	0.210819	-0.00495835	0.0178075	0.233994	0.999862	0.998934	0.983713	0.84602	0.482014	0.999669	0.880749	0.995979	0.980628	0.999211	0.344274
UHNhcdna0005192	Hs.253903	2040	STOM	-0.0740959	-0.341081	-0.651574	0.103755	-0.230353	0.24845	-0.0940333	0.302459	-0.522096	-0.200199	0.999862	0.998934	0.69535	0.942192	0.853726	0.962488	0.987026	0.914072	0.712041	0.999211	0.345147
UHNhcdna0011038	Hs.522090	2592	GALT	-0.214565	0.276055	-0.108728	-0.405394	0.195298	0.0918005	-0.388815	-0.215442	0.0249507	0.0882082	0.999862	0.998934	0.945276	0.620971	0.804742	0.977072	0.834541	0.914072	0.983069	0.999211	0.345429
UHNhcdna0018297	Hs.22399	84932	RAB2B	-0.195176	0.0781914	-0.0487855	-0.392013	0.0389298	0.210418	-0.0762002	-0.137206	0.0471599	-0.143827	0.999862	0.998934	0.969281	0.479547	0.953212	0.918652	0.973043	0.914294	0.960844	0.999211	0.347238
UHNhcdna0016118	Hs.469543	83667	SESN2	0.252672	0.0253199	0.229721	0.321136	0.377022	0.0945141	0.0760668	-0.201261	-0.238614	0.116297	0.999862	0.998934	0.904249	0.756659	0.66497	0.988299	0.986309	0.931293	0.842753	0.999211	0.347386
UHNhcdna0008607	Hs.23251	10281	DSCR4	-0.246522	-0.0237146	0.1905	0.499001	0.298508	-0.46131	0.0357325	-0.24009	-0.016718	0.307568	0.999862	0.998934	0.925219	0.641972	0.764603	0.855237	0.995244	0.916293	0.99229	0.999211	0.350767
UHNhcdna0018198	Hs.107410	5190	PEX6	0.218207	-0.0198789	-0.308305	0.0608844	0.274643	-0.111795	-0.297155	-0.429735	0.155966	-0.0413767	0.999862	0.998934	0.821181	0.949067	0.721917	0.975613	0.907303	0.795586	0.890417	0.999211	0.352101
UHNhcdna0007986	Hs.530315	353116	FLJ39378	0.0139006	0.440776	0.349952	-0.170792	0.0278809	-0.107826	0.00589491	0.653777	0.41817	0.00711331	0.999862	0.998934	0.828484	0.889676	0.976684	0.980902	0.998633	0.716284	0.713685	0.999211	0.359772
UHNhcdna0015492	Hs.167584	6514	SLC2A2	-0.314754	0.120539	0.0822918	0.46358	0.0257441	0.211901	0.315719	0.14341	0.266442	-0.0733626	0.999862	0.998934	0.965548	0.594566	0.97638	0.947432	0.900222	0.944963	0.802848	0.999211	0.36197
UHNhcdna0009576	Hs.281564	6094	ROM1	-0.304598	-0.216669	0.00645834	0.148589	0.264324	0.0435407	-0.38343	-0.425812	-0.0542865	-0.418278	0.999862	0.998934	0.996836	0.868477	0.695932	0.995418	0.816322	0.767401	0.966676	0.999211	0.362454
UHNhcdna0002159	Hs.485436	84630	TTBK1	0.046204	-0.348006	0.289415	0.387316	-0.280192	0.0823072	-0.155086	-0.0119521	0.316588	0.000558359	0.999862	0.998934	0.876069	0.714219	0.769103	0.993981	0.966204	0.995979	0.79364	0.999319	0.364633
UHNhcdna0009624	Hs.76838	6906	SERPINA7	0.291957	0.452374	0.00610701	0.248989	0.196984	0.0558751	-0.453668	0.255502	-0.306568	0.3737	0.999862	0.998934	0.996836	0.796033	0.818691	0.995418	0.809553	0.909202	0.768235	0.999211	0.364933
UHNhcdna0000329	Hs.569908	6925	TCF4	-0.235472	-0.355353	-0.251137	-0.430724	0.211098	-0.0454655	-0.253295	-0.387354	0.149543	-0.240773	0.999862	0.998934	0.895924	0.675382	0.829527	0.995418	0.941475	0.863938	0.914526	0.999211	0.370918
UHNhcdna0017154	Hs.73799	2773	GNAI3	-0.19325	-0.0285038	0.0302567	-0.427682	0.0694739	-0.279288	0.151941	-0.0357446	-0.0934792	0.0236559	0.999862	0.998934	0.984982	0.521927	0.932965	0.88924	0.959435	0.987126	0.925772	0.999211	0.373205
UHNhcdna0059043	Hs.178357	79886	C9orf82	-0.178155	-0.48186	-0.0278488	0.119021	0.0601134	0.160834	-0.239304	-0.219374	0.358128	-0.0969608	0.999862	0.918234	0.985418	0.887788	0.940121	0.951403	0.909611	0.898833	0.637248	0.999211	0.374
UHNhcdna0003092	Hs.480085	51086	TNNI3K	0.519855	-0.19298	-0.213316	0.118471	0.329266	0.216874	-0.425076	-0.0384206	-0.238447	-0.2366	0.999862	0.998934	0.906168	0.918336	0.694384	0.952021	0.842811	0.987126	0.835846	0.999211	0.381785
UHNhcdna0003144	Hs.52788	9513	FXR2	0.0615697	0.188798	0.105255	-0.0646973	-0.00572939	0.199404	-0.0783523	-0.555656	-0.161125	-0.170062	0.999862	0.998934	0.935801	0.937981	0.990927	0.924625	0.97589	0.579111	0.845279	0.999211	0.383426
UHNhcdna0001171	Hs.101174	4137	MAPT	0.10266	0.337907	0.279848	0.673092	0.0456352	0.0853989	0.285189	0.564948	0.430513	-0.25445	0.999862	0.998934	0.921869	0.645376	0.975572	0.995418	0.966111	0.862604	0.80615	0.999211	0.387378
UHNhcdna0002426	Hs.196177	5261	PHKG2	-0.0679175	0.0310105	0.119677	0.050591	0.240556	-0.0196926	-0.316092	0.00458731	0.170884	0.343963	0.999862	0.998934	0.92279	0.945644	0.668724	0.995625	0.822232	0.996264	0.825795	0.999211	0.392237
UHNhcdna0016563	Hs.126357	4952	OCRL	-0.0275577	-0.134426	0.0510682	0.327352	0.0986059	-0.101054	-0.0843329	-0.330352	-0.158124	0.101772	0.999862	0.998934	0.97727	0.658049	0.899367	0.975216	0.97589	0.828914	0.863603	0.999211	0.39325
UHNhcdna0059041	Hs.469723	1104	RCC1	-0.00462403	-0.0136411	0.0348352	-0.307002	0.0567662	0.0727568	0.0514004	0.0708456	-0.1369	0.654973	0.999862	0.998934	0.978813	0.568898	0.93203	0.975613	0.984273	0.950883	0.841213	0.989121	0.393837
UHNhcdna0016260	Hs.395482	5747	PTK2	0.1478	0.0706883	0.0989686	-0.225952	0.330957	0.160544	0.125696	-0.0498993	0.000189338	0.404652	0.999862	0.998934	0.944472	0.771887	0.599348	0.953288	0.966204	0.984201	0.999641	0.999211	0.395163
UHNhcdna0016271	Hs.82963	2796	GNRH1	0.0677551	-0.14807	0.160679	-0.468502	0.245685	0.109737	-0.163792	0.0869965	0.161017	0.00557966	0.999862	0.998934	0.931984	0.637452	0.796076	0.97714	0.966204	0.973416	0.91098	0.999211	0.395165
UHNhcdna0001249	Hs.462033	127281	C1orf93	0.0162978	0.0687364	0.0905614	0.235782	0.192398	-0.252174	-0.230781	0.387827	0.405202	0.00501788	0.999862	0.998934	0.965548	0.845876	0.855266	0.945479	0.959435	0.869778	0.729725	0.999211	0.401375
UHNhcdna0012546	Hs.388034	6257	RXRB	-0.0261812	0.151696	-0.0239165	-0.306784	-0.405363	-0.194814	-0.307959	0.232107	-0.00527447	0.111112	0.999862	0.998934	0.996529	0.773502	0.63975	0.963387	0.928237	0.915001	0.99698	0.999211	0.401479
UHNhcdna0018275	Hs.522615	4693	NDP	-0.357439	-0.095871	-0.240383	0.0573729	-0.0101934	0.0904595	0.0120118	0.476805	0.554374	0.191392	0.999862	0.998934	0.898865	0.957578	0.990078	0.988299	0.998633	0.809648	0.594467	0.999211	0.404008
UHNhcdna0002921	Hs.79015	4345	CD200	-0.598681	-0.0477833	0.0756765	0.120064	0.154835	0.218372	-0.51522	0.134535	-0.457199	-0.241626	0.999862	0.998934	0.97565	0.923066	0.885959	0.955237	0.812509	0.950033	0.691703	0.999211	0.406137
UHNhcdna0014701	Hs.472221	7692	ZNF133	-0.285758	-0.0821715	0.0475131	0.0502515	0.330193	-0.0220845	0.0696519	0.315371	0.204749	0.0866776	0.999862	0.998934	0.978813	0.955403	0.627522	0.996683	0.984273	0.861807	0.829247	0.999211	0.410597
UHNhcdna0011139	Hs.199248	5734	PTGER4	-0.614841	-0.341808	0.464752	0.0334032	0.350117	-0.119863	0.295057	-0.0461885	0.0541327	-0.750123	0.999862	0.998934	0.720589	0.971711	0.681061	0.975613	0.928989	0.987126	0.973562	0.999211	0.414542
UHNhcdna0007059	Hs.387679	3117	HLA-DQA1	0.467177	0.15541	-0.0266848	-0.0415699	0.423407	0.309614	-0.131604	0.226554	-0.493321	-0.163059	0.999862	0.998934	0.996836	0.972171	0.70361	0.938665	0.978554	0.934979	0.726309	0.999211	0.424474
UHNhcdna0000892	Hs.495710	2824	GPM6B	0.145206	0.346631	0.0477426	0.143237	0.297885	0.178141	0.0591752	-0.195796	0.289263	-0.0370897	0.999862	0.998934	0.98166	0.895093	0.711375	0.962488	0.987917	0.91906	0.784942	0.999211	0.427916
UHNhcdna0001847	Hs.631654	27239	GPR162	-0.220578	0.0250122	-0.265913	0.00746102	0.215495	0.000409767	-0.393204	-0.128469	0.116061	-0.292461	0.999862	0.998934	0.82605	0.990916	0.759118	0.999767	0.805818	0.944479	0.911125	0.999211	0.429924
UHNhcdna0016453	Hs.289108	60343	FAM3A	0.0421219	0.00348459	-0.241548	0.020691	0.09822	-0.0507843	-0.352351	0.540264	0.546552	-0.204533	0.999862	0.998934	0.912721	0.984935	0.940176	0.995418	0.928989	0.822988	0.67111	0.999211	0.430816
UHNhcdna0013716	Hs.534322	3123	HLA-DRB1	-0.186764	-0.344609	-0.198234	0.172098	0.0637176	-0.23083	-0.270759	0.229358	0.0478238	0.0966744	0.999862	0.998934	0.861749	0.807884	0.932965	0.918652	0.862457	0.876446	0.962693	0.999211	0.433341
UHNhcdna0016179	Hs.34526	10663	CXCR6	0.0847935	-0.0965124	0.00914943	0.259996	0.136827	-0.618569	-0.0171449	0.0656624	0.352152	0.466209	0.999862	0.998934	0.996836	0.833279	0.909001	0.750835	0.998633	0.987104	0.784942	0.999211	0.437788
UHNhcdna0008126	Hs.406475	4060	LUM	-0.256877	-0.561277	-0.292533	-0.141206	-0.125875	-0.259186	-0.85578	-0.155002	-0.117679	-0.0414482	0.999862	0.998934	0.90339	0.92466	0.931449	0.956011	0.660906	0.950883	0.954604	0.999211	0.445352
UHNhcdna0009190	Hs.498494	5046	PCSK6	-0.395069	0.223563	0.151993	0.114736	0.345774	0.00180373	-0.188284	-0.0526232	-0.045794	-0.0332521	0.999862	0.998934	0.918972	0.901513	0.597929	0.999767	0.945554	0.984201	0.972253	0.999211	0.447204
UHNhcdna0017267	Hs.651228	985	CDC2L2	0.761973	0.000167217	-0.0869129	0.129356	0.259829	-0.189879	0.410772	0.573742	-0.0998856	-0.366594	0.999862	0.999781	0.969629	0.921261	0.79817	0.969041	0.882322	0.780756	0.954686	0.999211	0.45387
UHNhcdna0000107	Hs.338207	2475	FRAP1	-0.091679	-0.234168	0.0297721	-0.311347	-0.147922	0.172868	-0.159487	-0.112811	-0.0976778	-0.186227	0.999862	0.998934	0.985418	0.689756	0.843444	0.953288	0.960334	0.945487	0.927183	0.999211	0.45917
UHNhcdna0014272	Hs.11355	7112	TMPO	0.206706	-0.260299	0.0691676	-0.35171	-0.121494	0.286651	-0.228044	-0.146728	0.162888	0.23974	0.999862	0.998934	0.975958	0.718675	0.904727	0.924625	0.94634	0.944963	0.897676	0.999211	0.47007
UHNhcdna0002907	Hs.78919	7504	XK	0.121726	0.308573	0.136503	-0.152221	-0.142607	0.0777244	0.0223372	-0.00307856	-0.127873	0.129554	0.999862	0.998934	0.902723	0.807884	0.792949	0.975383	0.995244	0.99718	0.858159	0.999211	0.479434
UHNhcdna0013064	Hs.495912	1756	DMD	-0.28217	-0.423791	-0.29058	0.210062	-0.174074	0.161616	-0.643383	-0.504431	-0.0247683	-0.37264	0.999862	0.998934	0.904249	0.889676	0.897182	0.975613	0.80741	0.861807	0.988863	0.999211	0.483562
UHNhcdna0013134	Hs.2936	4322	MMP13	-0.261231	-0.257428	0.0836926	0.221329	0.0226087	0.0679575	-0.394239	-0.00222477	-0.370905	0.0482859	0.999862	0.998934	0.965548	0.836516	0.9792	0.995418	0.86368	0.998781	0.726309	0.999211	0.49227
UHNhcdna0011105	Hs.648081	4301	MLLT4	-0.685445	-0.0999528	0.262295	-0.0959553	0.0442324	0.218546	0.0247738	-0.0237282	0.332349	-0.121814	0.999862	0.998934	0.848608	0.923066	0.962435	0.936493	0.995244	0.990795	0.719599	0.999211	0.499981
UHNhcdna0000289	Hs.632119	1128	CHRM1	0.0876981	-0.0804169	-0.0326092	0.368153	-0.248287	0.170879	-0.134044	-0.0418015	-0.169271	-0.454045	0.999862	0.998934	0.99213	0.742379	0.809579	0.969041	0.973043	0.987126	0.911125	0.999211	0.504675
UHNhcdna0015918	Hs.651258	6772	STAT1	0.0105236	-0.40413	0.136969	-0.287449	-0.121168	-0.108028	-0.286591	-0.0881589	0.134003	-0.0920754	0.999862	0.998934	0.937223	0.759557	0.899367	0.975613	0.920605	0.965043	0.914526	0.999211	0.506486
UHNhcdna0014838	Hs.501376	7390	UROS	0.376639	-0.382045	-0.435655	-0.112271	0.0909101	-0.274475	-0.215779	-0.189969	0.0362358	0.00131175	0.999862	0.998934	0.734837	0.922571	0.934313	0.924625	0.954954	0.931293	0.979961	0.999319	0.509457
UHNhcdna0000223	Hs.438782	10014	HDAC5	-0.560152	0.223328	-0.238786	0.413839	0.097582	0.0186062	-0.0938382	0.423956	-0.0290321	-0.14098	0.999862	0.998934	0.910193	0.719576	0.939699	0.999669	0.984273	0.865196	0.984701	0.999211	0.514901
UHNhcdna0001504	Hs.510989	4212	MEIS2	0.751633	0.18842	0.100568	0.583232	0.0136263	0.720119	0.0936038	0.220272	-0.0899416	-0.40553	0.999862	0.998934	0.977647	0.707653	0.990927	0.829948	0.990542	0.945487	0.972297	0.999211	0.517078
UHNhcdna0014703	Hs.590950	390937	LOC390937	-0.0547734	0.10159	0.00998156	0.202416	0.111103	0.328776	0.103105	0.283061	-0.51678	-0.231973	0.999862	0.998934	0.996836	0.899506	0.940176	0.938665	0.985597	0.920854	0.726309	0.999211	0.520587
UHNhcdna0004086	Hs.132858	5910	RAP1GDS1	-0.176606	0.170802	-0.0847503	0.1832	-0.0236663	0.23971	0.257699	-0.246942	0.124501	0.0528572	0.999862	0.998934	0.956059	0.826085	0.975572	0.924625	0.907609	0.89665	0.905986	0.999211	0.524218
UHNhcdna0006124	Hs.459759	1387	CREBBP	0.254061	0.182425	0.0938095	0.0696839	0.185274	0.00888361	0.0870434	0.0351248	0.00339141	0.244154	0.999862	0.998934	0.925324	0.916226	0.694384	0.999669	0.966204	0.984201	0.996798	0.999211	0.556732
UHNhcdna0002048	Hs.148178	5909	RAP1GAP	0.258545	0.358905	-0.242671	0.190621	0.0181526	0.200754	-0.499272	-0.00605722	-0.19674	0.317721	0.999862	0.998934	0.910193	0.888917	0.986275	0.969041	0.84463	0.99718	0.896969	0.999211	0.583024
UHNhcdna0002131	Hs.532469	196743	PAOX	0.357598	0.422264	-0.0926735	0.047591	0.328743	0.000749777	-0.318276	0.171794	-0.00755487	0.656935	0.999862	0.998934	0.965548	0.965077	0.727196	0.999767	0.928989	0.944963	0.996798	0.999211	0.591633
UHNhcdna0018413	Hs.632345	2342	FNTB	-0.0647799	-0.0110539	0.0403689	0.00455375	0.0194853	0.0176582	0.440958	0.151317	0.203832	-0.0292388	0.999862	0.998934	0.984213	0.995655	0.979289	0.999669	0.805818	0.938373	0.842753	0.999211	0.610115
UHNhcdna0013245	Hs.554762	2122	EVI1	-0.184519	-0.224928	0.0245721	0.0385489	0.0881526	0.0275136	-0.401594	-0.0310792	-0.156175	-0.0269078	0.999862	0.998934	0.9915	0.963752	0.920992	0.995418	0.808392	0.987126	0.87933	0.999211	0.613478
UHNhcdna0014788	Hs.185910	8226	HDHD1A	-0.203067	-0.0496924	0.155202	-0.0261591	-0.128916	-0.215419	-0.107307	-0.24447	-0.00546287	-0.0203356	0.999862	0.998934	0.92279	0.972942	0.880319	0.936493	0.971864	0.902486	0.996798	0.999211	0.645835
UHNhcdna0002255	Hs.25887	10505	SEMA4F	-0.211915	0.169543	0.187861	0.0483828	-0.0390455	0.228943	0.365106	0.0579296	-0.154023	-0.145701	0.999862	0.998934	0.935258	0.968466	0.975194	0.963387	0.928989	0.987126	0.927183	0.999211	0.722088
UHNhcdna0007500	Hs.632391	3208	HPCA	-0.922928	0.208885	-0.103194	0.0944181	-0.0378178	-0.122188	-0.0884722	0.2314	-0.0406056	-0.282475	0.999862	0.998934	0.951061	0.92748	0.969039	0.973507	0.978861	0.911981	0.977317	0.999211	0.724552
