# Supplementary material for: Characterization of the apoptotic response of human leukemia cells to organosulfur compounds
Source: BMC Cancer. 2010 Jul 2;10:351. doi: 10.1186/1471-2407-10-351 (PMC2928001; doi:10.1186/1471-2407-10-351)
Supplement: Additional file 7 — Table S5. Complete Gene Ontology results from the microarray study. [file 1471-2407-10-351-S7.XLS]

## Sheet: 2008-02-25 GO -log10p
GO.ID	F.LOG10(p)	H.LOG10(p)	K.LOG10(p)	L.LOG10(p)	N.LOG10(p)	O.LOG10(p)	P.LOG10(p)	Q.LOG10(p)	Lova.LOG10(p)	Taxol.LOG10(p)	Max	Sum	GO.TERM
GO:0003723	0	-1.19456	-2.98525	-0.325891	-1.90042	-0.38092	-0.087522	-7.22232	-0.234732	0	-7.22232	-14.3316	RNA binding
GO:0030529	0	-1.48832	-2.77308	-0.287522	-3.49373	-0.173182	-0.381149	-6.25505	-0.396414	0	-6.25505	-15.2484	ribonucleoprotein complex
GO:0006412	0	-1.24116	-4.36081	-1.07323	-5.14359	-0.404064	-0.662101	-5.79743	-1.22673	0	-5.79743	-19.9091	translation
GO:0032991	0	-0.712622	-3.20558	-0.096815	-2.33146	-0.247865	-0.259218	-4.9025	-0.20374	0	-4.9025	-11.9598	macromolecular complex
GO:0003735	0	-1.36288	-2.70362	-1.40748	-4.41638	-0.391458	-0.709849	-3.95661	-0.53325	0	-4.41638	-15.4815	structural constituent of ribosome
GO:0043170	0	-0.646141	-1.83989	-0.044523	-0.836153	-0.244056	-0.234127	-4.20021	-0.20391	0	-4.20021	-8.24901	macromolecule metabolic process
GO:0005829	0	-0.960256	-1.22854	-0.678104	-4.14373	-0.588155	-0.800877	-1.56335	-0.500637	0	-4.14373	-10.4636	cytosol
GO:0022607	0	-0.172559	-0.934857	-0.109376	-0.207726	0	-0.130641	-4.0658	-0.060586	0	-4.0658	-5.68155	cellular component assembly
GO:0005840	0	-1.317	-2.5093	-1.29069	-4.03921	-0.372557	-0.658481	-3.76988	-0.49891	0	-4.03921	-14.456	ribosome
GO:0008135	0	-0.825279	-2.49687	-0.43311	-1.05028	0	0	-4.00323	-0.389148	0	-4.00323	-9.19791	translation factor activity nucleic acid binding
GO:0045182	0	-0.825279	-2.49687	-0.43311	-1.05028	0	0	-4.00323	-0.389148	0	-4.00323	-9.19791	translation regulator activity
GO:0065003	0	-0.20211	-0.962109	-0.04576	-0.241578	0	-0.081599	-3.95237	-0.085211	0	-3.95237	-5.57074	macromolecular complex assembly
GO:0044267	0	-0.791305	-1.68169	-0.191609	-0.578215	-0.123342	-0.144125	-3.93418	-0.56498	0	-3.93418	-8.00945	cellular protein metabolic process
GO:0045765	0	0	-1.121	-1.09263	-1.06486	-3.7128	-0.18677	-1.36421	-0.288769	0	-3.7128	-8.83103	regulation of angiogenesis
GO:0019538	0	-0.676758	-1.4982	-0.156443	-0.406689	-0.089292	-0.165506	-3.69643	-0.410739	0	-3.69643	-7.10005	protein metabolic process
GO:0030162	0	0	-1.19179	-0.393875	-0.262469	0	0	-0.680796	-3.61244	0	-3.61244	-6.14137	regulation of proteolysis
GO:0006417	0	-0.494113	-1.73443	-0.222409	-1.29544	-0.35497	-0.611499	-3.59745	-0.944334	0	-3.59745	-9.25464	regulation of translation
GO:0044260	0	-0.719527	-1.71103	-0.259083	-0.528293	-0.184023	-0.145761	-3.5519	-0.605007	0	-3.5519	-7.70462	cellular macromolecule metabolic process
GO:0043228	0	-2.80872	-2.17768	-0.253607	-1.9947	-0.532899	-0.527449	-3.51568	-0.876438	0	-3.51568	-12.6872	non-membrane-bound organelle
GO:0043232	0	-2.80872	-2.17768	-0.253607	-1.9947	-0.532899	-0.527449	-3.51568	-0.876438	0	-3.51568	-12.6872	intracellular non-membrane-bound organelle
GO:0022618	0	0	-2.1883	-0.614899	-0.374921	0	0	-3.40364	-0.488087	0	-3.40364	-7.06985	protein-RNA complex assembly
GO:0016281	0	0	-2.43604	-1.17434	-0.867432	0	0	-3.38943	-0.749042	0	-3.38943	-8.61628	eukaryotic translation initiation factor 4F complex
GO:0009059	0	-0.782562	-2.84864	-0.861542	-1.92315	-0.19346	-0.194316	-3.34795	-0.808567	0	-3.34795	-10.9602	macromolecule biosynthetic process
GO:0043122	0	0	-0.629327	-3.30515	-0.374921	0	-0.360844	0	-1.29921	0	-3.30515	-5.96945	regulation of I-kappaB kinase NF-kappaB cascade
GO:0043123	0	0	-0.629327	-3.30515	-0.374921	0	-0.360844	0	-1.29921	0	-3.30515	-5.96945	positive regulation of I-kappaB kinase NF-kappaB cascade
GO:0031326	0	-0.458587	-1.48994	-0.173981	-1.05233	-0.323205	-0.528775	-3.28851	-0.845467	0	-3.28851	-8.16079	regulation of cellular biosynthetic process
GO:0005515	-0.272008	-1.60522	-0.780459	-0.102864	-0.34529	-0.046784	-0.110082	-3.17221	-0.289966	-0.04602	-3.17221	-6.7709	protein binding
GO:0009889	0	-0.442335	-1.38268	-0.153857	-0.948826	-0.308808	-0.492253	-3.14928	-0.801027	0	-3.14928	-7.67907	regulation of biosynthetic process
GO:0015935	0	0	-1.87603	-1.07751	-1.26612	0	-0.312344	-3.06127	-0.434212	0	-3.06127	-8.02749	small ribosomal subunit
GO:0046870	0	0	0	-0.535382	-1.2722	-3.05835	0	-0.840682	0	-2.30175	-3.05835	-8.00837	cadmium ion binding
GO:0044445	0	-1.27395	-3.01726	-1.18495	-2.97538	-0.35497	-1.63398	-2.73615	-0.467315	0	-3.01726	-13.644	cytosolic part
GO:0048519	0	-0.921694	-0.934941	-1.02715	-1.8844	-2.37144	-2.95037	-1.46568	-0.472118	-0.524352	-2.95037	-12.5522	negative regulation of biological process
GO:0051082	0	-1.41197	-2.91876	-1.02838	-0.517944	-0.411836	-0.766195	-2.32157	0	0	-2.91876	-9.37665	unfolded protein binding
GO:0006935	-1.75732	-0.458587	-2.024	-0.365727	-1.46202	-0.890937	-1.45448	-0.689981	-2.87482	-1.28746	-2.87482	-13.2653	chemotaxis
GO:0042330	-1.75732	-0.458587	-2.024	-0.365727	-1.46202	-0.890937	-1.45448	-0.689981	-2.87482	-1.28746	-2.87482	-13.2653	taxis
GO:0006457	0	-1.317	-1.87441	-0.849319	-0.390374	-0.372557	-1.13905	-2.87421	0	0	-2.87421	-8.81692	protein folding
GO:0031252	0	0	-0.527285	-2.82079	-0.293944	0	-0.896811	-0.375582	-1.17097	0	-2.82079	-6.08538	leading edge
GO:0044238	0	-0.402296	-2.08108	-0.016697	-1.65861	-0.326973	-0.143957	-2.81565	-0.155484	0	-2.81565	-7.60075	primary metabolic process
GO:0003743	0	0	-1.88682	-0.920548	-0.637019	0	0	-2.81169	-0.637605	0	-2.81169	-6.89369	translation initiation factor activity
GO:0006413	0	0	-1.88682	-0.920548	-0.637019	0	0	-2.81169	-0.637605	0	-2.81169	-6.89369	translational initiation
GO:0006446	0	0	-1.88682	-0.920548	-0.637019	0	0	-2.81169	-0.637605	0	-2.81169	-6.89369	regulation of translational initiation
GO:0022613	0	0	-1.63037	-0.925482	-0.559744	0	0	-2.7858	-1.06383	0	-2.7858	-6.96522	ribonucleoprotein complex biogenesis and assembly
GO:0031497	0	-0.825279	-1.63037	-0.43311	-0.559744	0	-0.27249	-2.7858	-0.389148	0	-2.7858	-6.89594	chromatin assembly
GO:0005681	0	-0.634825	-0.892721	0	-0.794006	0	-0.147766	-2.77362	-0.240788	0	-2.77362	-5.48372	spliceosome
GO:0044237	0	-0.395295	-2.02322	-0.014915	-1.32915	-0.319522	-0.180523	-2.77	-0.14905	0	-2.77	-7.18168	cellular metabolic process
GO:0051246	0	-0.318482	-1.32833	-0.112711	-0.733481	-0.202555	-0.245917	-2.76528	-2.54204	0	-2.76528	-8.2488	regulation of protein metabolic process
GO:0048523	0	-0.964769	-0.879103	-0.800816	-1.67276	-1.47589	-2.74767	-1.28124	-0.520053	-0.536013	-2.74767	-10.8783	negative regulation of cellular process
GO:0006928	0	-0.578891	-0.864559	-0.81686	-2.7178	-1.83943	-1.50473	-2.01842	-1.47106	0	-2.7178	-11.8118	cell motility
GO:0051674	0	-0.578891	-0.864559	-0.81686	-2.7178	-1.83943	-1.50473	-2.01842	-1.47106	0	-2.7178	-11.8118	localization of cell
GO:0044428	0	-1.1078	-0.699232	-0.014562	-0.903525	-1.01425	-0.105257	-2.6367	-0.011161	0	-2.6367	-6.49249	nuclear part
GO:0008152	0	-0.53934	-1.74538	-0.009937	-1.68576	-0.331719	-0.14611	-2.63199	-0.147615	0	-2.63199	-7.23786	metabolic process
GO:0001525	0	-0.475812	-1.126	-1.08886	-1.16733	-2.63028	-0.255691	-1.24788	-0.135255	0	-2.63028	-8.12711	angiogenesis
GO:0016477	0	-0.349696	-0.54361	-1.13424	-2.62762	-0.667997	-0.575816	-1.22376	-0.976454	0	-2.62762	-8.09918	cell migration
GO:0005622	-0.220405	-1.01285	-2.27682	-0.435012	-0.709025	-0.407239	-0.454013	-2.6206	-0.278058	-0.186421	-2.6206	-8.60043	intracellular
GO:0008380	0	-0.606686	-0.429284	0	-1.09343	0	0	-2.60799	-0.220675	0	-2.60799	-4.95806	RNA splicing
GO:0050794	0	-0.944327	-0.785411	-1.29046	-0.773964	-1.55602	-1.29754	-2.59203	-0.649078	-0.197586	-2.59203	-10.0864	regulation of cellular process
GO:0001726	0	0	-0.760616	-2.57347	-0.484004	0	-1.16718	-0.490741	-1.45732	0	-2.57347	-6.93333	ruffle
GO:0044448	0	0	-0.760616	-2.57347	-0.135148	0	0	-1.32006	-1.45732	0	-2.57347	-6.24662	cell cortex part
GO:0050900	0	-0.825279	-1.63037	-0.125545	-2.57205	-0.664217	-2.47127	-0.936672	-1.96529	0	-2.57205	-11.1907	leukocyte migration
GO:0007178	0	0	0	-0.43311	-2.57205	0	0	0	0	0	-2.57205	-3.00516	transmembrane receptor protein serine threonine kinase signaling pathway
GO:0008277	0	0	-0.309516	0	-2.54923	0	-0.499115	-0.571857	0	0	-2.54923	-3.92972	regulation of G-protein coupled receptor protein signaling pathway
GO:0048514	0	-0.458587	-1.03717	-1.00128	-1.05233	-2.54786	-0.23486	-1.1809	-0.125162	0	-2.54786	-7.63814	blood vessel morphogenesis
GO:0044446	-0.719708	-1.16259	-1.84668	-0.325563	-1.2951	-0.630757	-0.06323	-2.52168	-0.430433	-0.327719	-2.52168	-9.32345	intracellular organelle part
GO:0022402	0	-2.51746	-0.906838	-0.24048	-0.27797	-0.164065	-0.588632	-1.62086	-0.681452	0	-2.51746	-6.99776	cell cycle process
GO:0030593	0	-0.941978	-1.29218	-0.190439	-2.50306	-0.776707	-1.92536	-1.16536	-2.3722	0	-2.50306	-11.1673	neutrophil chemotaxis
GO:0007179	0	0	0	-0.190439	-2.50306	0	0	0	0	0	-2.50306	-2.6935	transforming growth factor beta receptor signaling pathway
GO:0044422	-0.717815	-1.1531	-1.81035	-0.391175	-1.25813	-0.623157	-0.060809	-2.49187	-0.421937	-0.326212	-2.49187	-9.25457	organelle part
GO:0031324	0	-0.282546	-0.742649	-0.469979	-2.47125	-0.531674	-2.45779	-1.33048	-1.65125	0	-2.47125	-9.93763	negative regulation of cellular metabolic process
GO:0003676	0	-0.877588	-1.18694	-0.222037	-1.32994	-0.477872	-0.088887	-2.45903	-0.037686	0	-2.45903	-6.67998	nucleic acid binding
GO:0007249	0	0	-0.445704	-2.45429	-0.232271	0	-0.27249	0	-1.06383	0	-2.45429	-4.46858	I-kappaB kinase NF-kappaB cascade
GO:0043234	0	-0.317502	-2.10505	-0.150442	-1.45764	-0.354575	-0.257421	-2.44561	-0.236884	0	-2.44561	-7.32512	protein complex
GO:0005843	0	0	-1.54128	-1.51585	-1.07302	0	-0.42127	-2.43799	0	0	-2.43799	-6.98941	cytosolic small ribosomal subunit (sensu Eukaryota)
GO:0016282	0	0	-1.54128	-1.51585	-1.07302	0	-0.42127	-2.43799	0	0	-2.43799	-6.98941	eukaryotic 43S preinitiation complex
GO:0016283	0	0	-1.54128	-1.51585	-1.07302	0	-0.42127	-2.43799	0	0	-2.43799	-6.98941	eukaryotic 48S initiation complex
GO:0032602	0	-1.23056	-2.43604	0	-1.91011	-1.05885	-1.63739	-1.79976	-0.749042	0	-2.43604	-10.8218	chemokine production
GO:0042033	0	-1.23056	-2.43604	0	-1.91011	-1.05885	-1.63739	-1.79976	-0.749042	0	-2.43604	-10.8218	chemokine biosynthetic process
GO:0045073	0	-1.23056	-2.43604	0	-1.91011	-1.05885	-1.63739	-1.79976	-0.749042	0	-2.43604	-10.8218	regulation of chemokine biosynthetic process
GO:0050755	0	-1.23056	-2.43604	0	-1.91011	-1.05885	-1.63739	-1.79976	-0.749042	0	-2.43604	-10.8218	chemokine metabolic process
GO:0008143	0	-1.23056	-2.43604	-0.393875	-1.91011	0	-0.604678	-0.680796	0	0	-2.43604	-7.25606	poly(A) binding
GO:0006879	0	-2.43281	-0.760616	-0.238106	-1.07302	-0.849622	-1.16718	-0.490741	-0.554053	0	-2.43281	-7.56615	iron ion homeostasis
GO:0044424	-0.232588	-0.561163	-1.88077	-0.377227	-0.455019	-0.235626	-0.27862	-2.42949	-0.391528	-0.202816	-2.42949	-7.04485	intracellular part
GO:0042221	-1.32367	-0.499266	-2.42831	-0.382726	-0.646783	-2.24973	-1.18366	-0.601479	-1.63214	-0.866977	-2.42831	-11.8147	response to chemical stimulus
GO:0030864	0	0	-1.19179	-2.40817	-0.262469	0	0	-1.79976	-0.749042	0	-2.40817	-6.41123	cortical actin cytoskeleton
GO:0051053	0	0	-0.543838	-0.535382	-1.2722	0	-2.08787	-0.840682	-2.40285	0	-2.40285	-7.68283	negative regulation of DNA metabolic process
GO:0004128	0	0	-0.543838	-0.535382	-0.387729	0	-2.08787	0	-2.40285	0	-2.40285	-5.95767	cytochrome-b5 reductase activity
GO:0045861	0	0	-0.543838	-0.535382	-0.387729	0	0	-0.840682	-2.40285	0	-2.40285	-4.71048	negative regulation of proteolysis
GO:0015630	0	-2.40101	-1.4485	0	-0.449687	-1.04752	-1.84411	-0.433953	-0.53325	0	-2.40101	-8.15802	microtubule cytoskeleton
GO:0001568	0	-0.426971	-1.28397	-1.24065	-1.20814	-2.39642	-0.45853	-1.06015	-0.107437	0	-2.39642	-8.18227	blood vessel development
GO:0001944	0	-0.426971	-1.28397	-1.24065	-1.20814	-2.39642	-0.45853	-1.06015	-0.107437	0	-2.39642	-8.18227	vasculature development
GO:0019956	-2.38057	0	-0.244489	-1.51585	-0.135148	0	-0.42127	-0.490741	-0.554053	-1.9049	-2.38057	-7.64702	chemokine binding
GO:0019221	-2.38057	0	-0.244489	-0.238106	-0.484004	0	-0.42127	-0.490741	-0.554053	-1.9049	-2.38057	-6.71814	cytokine and chemokine mediated signaling pathway
GO:0006979	0	0	-1.57637	-0.229894	-0.531388	-2.34462	-0.525338	-0.647365	0	0	-2.34462	-5.85497	response to oxidative stress
GO:0005830	0	-0.69925	-1.121	-1.09263	-2.33788	-0.544373	-0.579789	-2.18874	-0.288769	0	-2.33788	-8.85242	cytosolic ribosome (sensu Eukaryota)
GO:0048646	0	-0.412416	-0.812993	-1.59478	-1.49084	-2.32658	-0.427339	-1.00554	-0.099643	0	-2.32658	-8.17013	anatomical structure formation
GO:0045934	0	-0.328436	-0.269266	-0.438128	-1.84211	-0.624732	-2.32194	-0.704087	-0.895129	0	-2.32194	-7.42383	negative regulation of nucleobase nucleoside nucleotide and nucleic acid metabolic process
GO:0008243	0	-1.40248	-0.543838	-0.535382	-1.2722	-1.22859	-0.761083	-0.840682	0	-2.30175	-2.30175	-8.88601	plasminogen activator activity
GO:0065007	0	-0.983883	-1.49856	-1.26886	-0.940956	-1.98209	-1.25667	-2.29956	-0.444034	-0.134458	-2.29956	-10.8091	biological regulation
GO:0051238	0	-1.10978	-0.309516	-0.920548	-0.185966	-2.29677	-0.499115	-0.571857	-1.6611	0	-2.29677	-7.55466	sequestering of metal ion
GO:0005813	0	-1.10978	-0.936958	0	-0.185966	-2.29677	-0.499115	-0.571857	-0.637605	0	-2.29677	-6.23805	centrosome
GO:0005815	0	-1.10978	-0.936958	0	-0.185966	-2.29677	-0.499115	-0.571857	-0.637605	0	-2.29677	-6.23805	microtubule organizing center
GO:0016525	0	0	-0.936958	-0.920548	-0.637019	-2.29677	-0.499115	-0.571857	0	0	-2.29677	-5.86226	negative regulation of angiogenesis
GO:0005768	0	0	-0.233904	-0.772953	-0.171104	0	-0.278574	0	-2.28954	0	-2.28954	-3.74608	endosome
GO:0042623	0	-0.33883	-1.10432	-0.140232	-0.40859	-0.645874	-0.024805	-2.28862	-0.531295	0	-2.28862	-5.48257	ATPase activity coupled
GO:0007626	-1.64818	-0.372979	-1.80238	-0.36797	-0.825104	-0.715481	-1.52842	-0.482049	-2.27105	-1.1805	-2.27105	-11.1941	locomotory behavior
GO:0005737	-0.431183	-0.407201	-2.2703	-0.798779	-0.509403	-0.326216	-0.391659	-2.20472	-1.21378	-0.508671	-2.2703	-9.0619	cytoplasm
GO:0046916	0	-2.26205	-0.629327	-0.614899	-0.851609	-0.776707	-1.01712	-0.427147	-1.29921	0	-2.26205	-7.87807	transition metal ion homeostasis
GO:0042092	0	0	-1.62204	-0.535382	-1.2722	-1.22859	-0.761083	-2.25509	0	0	-2.25509	-7.67439	T-helper 2 type immune response
GO:0006266	0	-1.40248	-1.62204	0	-0.387729	-1.22859	0	-2.25509	0	0	-2.25509	-6.89594	DNA ligation
GO:0003755	0	0	-0.543838	-0.535382	-0.387729	0	-0.761083	-2.25509	0	0	-2.25509	-4.48312	peptidyl-prolyl cis-trans isomerase activity
GO:0016859	0	0	-0.543838	-0.535382	-0.387729	0	-0.761083	-2.25509	0	0	-2.25509	-4.48312	cis-trans isomerase activity
GO:0000059	0	0	0	0	-0.387729	0	0	-2.25509	0	0	-2.25509	-2.64282	protein import into nucleus docking
GO:0008081	0	0	-0.821817	-0.367445	-0.459237	0	-2.24726	-0.848509	-0.35078	0	-2.24726	-5.09505	phosphoric diester hydrolase activity
GO:0016887	0	-0.328436	-1.0338	-0.125763	-0.559455	-0.624732	-0.10267	-2.20442	-0.895129	0	-2.20442	-5.8744	ATPase activity
GO:0007018	0	0	-0.760616	0	-0.484004	0	-2.19683	0	0	0	-2.19683	-3.44144	microtubule-based movement
GO:0050789	0	-0.688976	-1.22852	-1.04267	-1.01068	-1.7813	-1.50344	-2.19269	-0.432353	-0.164683	-2.19269	-10.0453	regulation of biological process
GO:0016564	0	-0.385476	-0.22869	-0.403754	-0.625826	-0.741011	-2.1915	-0.511086	-0.085861	0	-2.1915	-5.1732	transcriptional repressor activity
GO:0051270	0	0	-0.107199	-2.16133	-0.459237	-0.619246	0	-0.848509	0	0	-2.16133	-4.19552	regulation of cell motility
GO:0006334	0	-0.941978	-1.29218	-0.190439	-0.374921	0	0	-2.16113	-0.488087	0	-2.16113	-5.44873	nucleosome assembly
GO:0030595	0	-0.879157	-1.1006	-0.154006	-2.05001	-0.715999	-1.71176	-1.04049	-2.14931	0	-2.14931	-9.80133	leukocyte chemotaxis
GO:0000074	0	-2.11988	-0.937523	-0.488242	-0.254874	-0.228371	-0.637844	-1.7178	-0.650517	0	-2.11988	-7.03505	regulation of progression through cell cycle
GO:0051726	0	-2.11988	-0.937523	-0.488242	-0.254874	-0.228371	-0.637844	-1.7178	-0.650517	0	-2.11988	-7.03505	regulation of cell cycle
GO:0007049	0	-2.10361	-0.947363	-0.400619	-0.224357	-0.105912	-0.47885	-1.76923	-0.640911	0	-2.10361	-6.67085	cell cycle
GO:0002200	0	0	-0.543838	-0.535382	-1.2722	-1.22859	-2.08787	-0.840682	-0.911488	0	-2.08787	-7.42006	somatic diversification of immune receptors
GO:0002204	0	0	-0.543838	-0.535382	-1.2722	-1.22859	-2.08787	-0.840682	-0.911488	0	-2.08787	-7.42006	somatic recombination of immunoglobulin genes during immune response
GO:0002208	0	0	-0.543838	-0.535382	-1.2722	-1.22859	-2.08787	-0.840682	-0.911488	0	-2.08787	-7.42006	somatic diversification of immunoglobulins during immune response
GO:0002381	0	0	-0.543838	-0.535382	-1.2722	-1.22859	-2.08787	-0.840682	-0.911488	0	-2.08787	-7.42006	immunoglobulin production during immune response
GO:0002562	0	0	-0.543838	-0.535382	-1.2722	-1.22859	-2.08787	-0.840682	-0.911488	0	-2.08787	-7.42006	somatic diversification of immune receptors via germline recombination within a single locus
GO:0016444	0	0	-0.543838	-0.535382	-1.2722	-1.22859	-2.08787	-0.840682	-0.911488	0	-2.08787	-7.42006	somatic cell DNA recombination
GO:0016445	0	0	-0.543838	-0.535382	-1.2722	-1.22859	-2.08787	-0.840682	-0.911488	0	-2.08787	-7.42006	somatic diversification of immunoglobulins
GO:0016447	0	0	-0.543838	-0.535382	-1.2722	-1.22859	-2.08787	-0.840682	-0.911488	0	-2.08787	-7.42006	somatic recombination of immunoglobulin gene segments
GO:0045190	0	0	-0.543838	-0.535382	-1.2722	-1.22859	-2.08787	-0.840682	-0.911488	0	-2.08787	-7.42006	isotype switching
GO:0042592	0	-2.08295	-1.31946	-0.683534	-1.07951	-1.47146	-0.759284	-0.412032	-0.564828	0	-2.08295	-8.37306	homeostatic process
GO:0043085	0	-1.06127	-1.5396	-0.106212	-0.998823	-0.270537	-1.16385	-2.08135	-0.092471	0	-2.08135	-7.31412	positive regulation of enzyme activity
GO:0006396	0	-0.398604	-0.253667	-0.033762	-0.694882	0	0	-2.08135	-0.321242	0	-2.08135	-3.78351	RNA processing
GO:0042113	0	0	-0.716859	-0.084823	-0.740575	-0.579641	-2.05659	-1.47878	-0.317663	0	-2.05659	-5.97493	B cell activation
GO:0009892	0	-0.244817	-0.530743	-0.319839	-1.82225	-0.455554	-2.05615	-1.09779	-1.3975	0	-2.05615	-7.92464	negative regulation of metabolic process
GO:0006800	0	0	-1.16731	-0.146697	-0.327041	-2.05601	-0.396522	-0.506514	0	0	-2.05601	-4.60009	oxygen and reactive oxygen species metabolic process
GO:0006333	0	-0.66553	-0.998856	-0.229894	-0.918226	0	-0.165904	-2.03799	-0.263336	0	-2.03799	-5.27973	chromatin assembly or disassembly
GO:0005730	0	-0.66553	-0.998856	-0.058145	-0.918226	-0.51268	0	-2.03799	0	0	-2.03799	-5.19143	nucleolus
GO:0005938	0	-2.00162	-1.63037	-1.5983	-0.559744	-0.664217	-0.27249	-1.76204	-1.96529	0	-2.00162	-10.4541	cell cortex
GO:0042981	0	-0.432727	-0.555864	-0.362979	-0.277064	-2.0014	-0.930222	-0.705876	-0.03414	-0.819248	-2.0014	-6.11952	regulation of apoptosis
GO:0019955	-2.00036	0	-0.239269	-1.5391	-0.531388	0	-0.525338	-0.215337	-0.263336	-1.52723	-2.00036	-6.84136	cytokine binding
GO:0016071	0	-0.385476	-1.03082	-0.029115	-0.40264	-0.259195	-0.037153	-1.99397	-0.085861	0	-1.99397	-4.22423	mRNA metabolic process
GO:0065008	0	-1.43608	-1.19359	-0.488242	-0.828635	-1.96889	-0.425201	-0.444506	-0.404305	0	-1.96889	-7.18944	regulation of biological quality
GO:0043067	0	-0.424114	-0.526662	-0.34136	-0.254874	-1.96889	-0.89855	-0.682321	-0.032222	-0.812883	-1.96889	-5.94187	regulation of programmed cell death
GO:0000166	0	-1.12034	-1.47665	-0.385787	-0.527931	-0.962634	-0.414552	-1.95984	-0.482175	0	-1.95984	-7.3299	nucleotide binding
GO:0006164	0	0	-1.95917	-1.91927	-0.378485	0	-0.210939	-0.265595	-0.893076	0	-1.95917	-5.62654	purine nucleotide biosynthetic process
GO:0051015	0	-1.23056	-1.19179	-0.393875	-0.867432	-1.05885	-1.63739	0	-1.94398	0	-1.94398	-8.32388	actin filament binding
GO:0007157	0	0	-1.19179	-0.393875	-0.867432	0	-1.63739	-0.680796	-1.94398	0	-1.94398	-6.71526	heterophilic cell adhesion
GO:0051052	0	0	-0.401594	-0.393875	-0.867432	0	-1.63739	-0.680796	-1.94398	0	-1.94398	-5.92506	regulation of DNA metabolic process
GO:0016653	0	0	-0.401594	-0.393875	-0.262469	0	-1.63739	0	-1.94398	0	-1.94398	-4.6393	oxidoreductase activity acting on NADH or NADPH heme protein as acceptor
GO:0000041	0	0	-0.401594	-1.17434	-0.262469	0	-0.604678	0	-1.94398	0	-1.94398	-4.38705	transition metal ion transport
GO:0043249	0	0	-0.401594	-0.393875	0	0	-0.604678	-0.680796	-1.94398	0	-1.94398	-4.02492	erythrocyte maturation
GO:0048821	0	0	-0.401594	-0.393875	0	0	-0.604678	-0.680796	-1.94398	0	-1.94398	-4.02492	erythrocyte development
GO:0019864	0	0	0	0	-0.262469	0	0	0	-1.94398	0	-1.94398	-2.20644	IgG binding
GO:0030705	0	0	-0.629327	0	-0.374921	0	-1.92536	0	0	0	-1.92536	-2.92961	cytoskeleton-dependent intracellular transport
GO:0009967	0	0	-0.716859	-1.91927	-0.147041	0	-0.641987	-0.265595	-0.893076	0	-1.91927	-4.58383	positive regulation of signal transduction
GO:0040011	0	0	-0.088629	-1.91927	-0.378485	-0.579641	0	-0.77244	0	0	-1.91927	-3.73847	locomotion
GO:0040012	0	0	-0.088629	-1.91927	-0.378485	-0.579641	0	-0.77244	0	0	-1.91927	-3.73847	regulation of locomotion
GO:0005886	-0.714055	-0.148129	-0.08945	-0.546016	-0.023915	-0.608189	-0.189071	-0.065097	-1.91558	-0.323221	-1.91558	-4.62273	plasma membrane
GO:0006915	0	-0.603375	-0.757952	-0.536281	-0.45201	-1.91522	-1.35926	-0.968025	-0.320791	-0.694407	-1.91522	-7.60732	apoptosis
GO:0019932	0	-0.372979	-0.638589	-0.36797	-0.206719	-0.248466	-0.142513	-1.91136	-0.284884	0	-1.91136	-4.17348	second-messenger-mediated signaling
GO:0006310	0	0	-1.19179	-0.393875	-1.91011	-1.05885	-1.63739	-0.680796	-0.749042	0	-1.91011	-7.62186	DNA recombination
GO:0008283	0	-1.90922	-0.514593	-0.958365	-0.110699	-0.436562	-1.16364	-1.80864	-0.503493	0	-1.90922	-7.40522	cell proliferation
GO:0044430	0	-1.52041	-1.90002	-0.755799	-0.557347	-1.07604	-1.47962	-0.578326	-1.70846	0	-1.90002	-9.57603	cytoskeletal part
GO:0012501	0	-0.593844	-0.726513	-0.511365	-0.424306	-1.88879	-1.32396	-0.942719	-0.310375	-0.689814	-1.88879	-7.41169	programmed cell death
GO:0009058	0	-0.299585	-1.88864	-0.475538	-1.77739	-0.44192	-0.261399	-1.23137	-0.69135	0	-1.88864	-7.0672	biosynthetic process
GO:0003727	0	-1.10978	-1.88682	-0.302489	-1.3901	0	-0.499115	-0.571857	0	0	-1.88682	-5.76017	single-stranded RNA binding
GO:0006753	0	0	-1.88682	-0.920548	-0.185966	0	0	-0.571857	-0.637605	0	-1.88682	-4.2028	nucleoside phosphate metabolic process
GO:0006754	0	0	-1.88682	-0.920548	-0.185966	0	0	-0.571857	-0.637605	0	-1.88682	-4.2028	ATP biosynthetic process
GO:0015985	0	0	-1.88682	-0.920548	-0.185966	0	0	-0.571857	-0.637605	0	-1.88682	-4.2028	energy coupled proton transport down electrochemical gradient
GO:0015986	0	0	-1.88682	-0.920548	-0.185966	0	0	-0.571857	-0.637605	0	-1.88682	-4.2028	ATP synthesis coupled proton transport
GO:0016469	0	0	-1.88682	-0.920548	-0.185966	0	0	-0.571857	-0.637605	0	-1.88682	-4.2028	proton-transporting two-sector ATPase complex
GO:0046933	0	0	-1.88682	-0.920548	-0.185966	0	0	-0.571857	-0.637605	0	-1.88682	-4.2028	hydrogen ion transporting ATP synthase activity rotational mechanism
GO:0046961	0	0	-1.88682	-0.920548	-0.185966	0	0	-0.571857	-0.637605	0	-1.88682	-4.2028	hydrogen ion transporting ATPase activity rotational mechanism
GO:0006401	0	0	-1.88682	-0.302489	-0.185966	0	0	0	0	0	-1.88682	-2.37528	RNA catabolic process
GO:0006402	0	0	-1.88682	-0.302489	-0.185966	0	0	0	0	0	-1.88682	-2.37528	mRNA catabolic process
GO:0031323	0	-0.734703	-0.609421	-0.207063	-1.024	-0.654068	-0.805792	-1.87824	-0.79632	0	-1.87824	-6.70961	regulation of cellular metabolic process
GO:0006397	0	-0.475812	-0.207448	-0.013668	-0.511108	0	0	-1.87574	-0.135255	0	-1.87574	-3.21903	mRNA processing
GO:0050896	-0.671303	-0.391579	-1.35271	-0.108766	-0.534673	-1.20817	-1.86466	-0.730231	-0.243404	-0.289734	-1.86466	-7.39522	response to stimulus
GO:0030863	0	0	-0.936958	-1.86018	-0.185966	0	0	-1.52039	-0.637605	0	-1.86018	-5.1411	cortical cytoskeleton
GO:0006144	0	0	-0.936958	-1.86018	-0.185966	0	-0.499115	0	-0.637605	0	-1.86018	-4.11983	purine base metabolic process
GO:0004300	0	0	-0.936958	-1.86018	-0.637019	0	0	0	0	0	-1.86018	-3.43416	enoyl-CoA hydratase activity
GO:0005789	-1.84909	0	-0.2976	-0.109264	-0.449687	-1.04752	-0.331572	-0.132865	-0.171723	-1.37778	-1.84909	-5.7671	endoplasmic reticulum membrane
GO:0042578	0	0	-1.10432	-1.06013	-0.249905	-0.645874	-1.83356	-1.17014	-0.238624	0	-1.83356	-6.30256	phosphoric ester hydrolase activity
GO:0042175	-1.82427	0	-0.263787	-0.094361	-0.390374	-1.00442	-0.303767	-0.121208	-0.158409	-1.35332	-1.82427	-5.51391	nuclear envelope-endoplasmic reticulum network
GO:0008430	0	-1.23056	-1.19179	-0.393875	-0.867432	-1.05885	-1.63739	-1.79976	0	0	-1.79976	-8.17966	selenium binding
GO:0017017	0	0	-1.19179	-0.393875	-0.262469	0	0	-1.79976	-0.749042	0	-1.79976	-4.39694	MAP kinase phosphatase activity
GO:0030532	0	0	-1.19179	0	-0.262469	0	0	-1.79976	0	0	-1.79976	-3.25402	small nuclear ribonucleoprotein complex
GO:0005634	0	-0.897331	-0.795835	-0.331175	-0.776823	-0.756691	-0.605419	-1.79402	-0.113822	0	-1.79402	-6.07111	nucleus
GO:0044432	-1.77851	0	-0.424971	-0.196711	-0.511108	-0.926403	-0.568403	-0.347283	-0.135255	-1.30829	-1.77851	-6.19694	endoplasmic reticulum part
GO:0050880	0	0	-1.1006	-0.154006	-0.293944	-1.77743	-0.312344	0	0	0	-1.77743	-3.63832	regulation of blood vessel size
GO:0007610	-1.49976	-0.758827	-1.62507	-0.615614	-0.607284	-0.499458	-1.76419	-0.499852	-1.54367	-1.0361	-1.76419	-10.4498	behavior
GO:0003729	0	-0.825279	-0.947446	-0.125545	-0.559744	0	-0.27249	-1.76204	0	0	-1.76204	-4.49255	mRNA binding
GO:0005488	-0.095917	-0.330009	-0.85011	-0.144453	-0.480114	-0.138	-0.113258	-1.75847	-0.072251	-0.046727	-1.75847	-4.02931	binding
GO:0006875	0	-1.27395	-1.73443	-0.45181	-0.8981	-0.964144	-1.06667	-0.110699	-0.944334	0	-1.73443	-7.44415	metal ion homeostasis
GO:0030005	0	-1.27395	-1.73443	-0.45181	-0.8981	-0.964144	-1.06667	-0.110699	-0.944334	0	-1.73443	-7.44415	di- tri-valent inorganic cation homeostasis
GO:0007010	0	-0.631779	-0.793731	-0.750553	-0.293222	-0.119165	-1.72713	-0.908659	-1.18779	0	-1.72713	-6.41203	cytoskeleton organization and biogenesis
GO:0016651	0	-0.879157	-0.527285	-0.513793	-0.293944	-0.715999	-1.71176	-1.04049	-1.17097	0	-1.71176	-6.8534	oxidoreductase activity acting on NADH or NADPH
GO:0006880	0	-1.69933	-0.81003	-0.800789	-0.635498	-1.52324	-1.04212	-1.1253	-1.19873	0	-1.69933	-8.83504	intracellular sequestering of iron ion
GO:0008043	0	-1.69933	-0.81003	-0.800789	-0.635498	-1.52324	-1.04212	-1.1253	-1.19873	0	-1.69933	-8.83504	ferritin complex
GO:0008199	0	-1.69933	-0.81003	-0.800789	-0.635498	-1.52324	-1.04212	-1.1253	-1.19873	0	-1.69933	-8.83504	ferric iron binding
GO:0001659	0	-1.69933	-0.81003	0	-0.635498	-1.52324	-1.04212	-1.1253	-1.19873	0	-1.69933	-8.03425	thermoregulation
GO:0001660	0	-1.69933	-0.81003	0	-0.635498	-1.52324	-1.04212	-1.1253	-1.19873	0	-1.69933	-8.03425	fever
GO:0031649	0	-1.69933	-0.81003	0	-0.635498	-1.52324	-1.04212	-1.1253	-1.19873	0	-1.69933	-8.03425	heat generation
GO:0032635	0	-1.69933	-0.81003	0	-0.635498	-1.52324	-1.04212	-1.1253	-1.19873	0	-1.69933	-8.03425	interleukin-6 production
GO:0042226	0	-1.69933	-0.81003	0	-0.635498	-1.52324	-1.04212	-1.1253	-1.19873	0	-1.69933	-8.03425	interleukin-6 biosynthetic process
GO:0045080	0	-1.69933	-0.81003	0	-0.635498	-1.52324	-1.04212	-1.1253	-1.19873	0	-1.69933	-8.03425	positive regulation of chemokine biosynthetic process
GO:0045408	0	-1.69933	-0.81003	0	-0.635498	-1.52324	-1.04212	-1.1253	-1.19873	0	-1.69933	-8.03425	regulation of interleukin-6 biosynthetic process
GO:0045410	0	-1.69933	-0.81003	0	-0.635498	-1.52324	-1.04212	-1.1253	-1.19873	0	-1.69933	-8.03425	positive regulation of interleukin-6 biosynthetic process
GO:0004145	0	-1.69933	-0.81003	-0.800789	-0.635498	-1.52324	-1.04212	-1.1253	0	0	-1.69933	-7.63631	diamine N-acetyltransferase activity
GO:0004791	0	-1.69933	-0.81003	-0.800789	-0.635498	-1.52324	-1.04212	-1.1253	0	0	-1.69933	-7.63631	thioredoxin-disulfide reductase activity
GO:0016654	0	-1.69933	-0.81003	-0.800789	-0.635498	-1.52324	-1.04212	-1.1253	0	0	-1.69933	-7.63631	oxidoreductase activity acting on NADH or NADPH disulfide as acceptor
GO:0001674	0	-1.69933	-0.81003	0	-0.635498	-1.52324	-1.04212	0	-1.19873	0	-1.69933	-6.90895	female germ cell nucleus
GO:0042585	0	-1.69933	-0.81003	0	-0.635498	-1.52324	-1.04212	0	-1.19873	0	-1.69933	-6.90895	germinal vesicle
GO:0043073	0	-1.69933	-0.81003	0	-0.635498	-1.52324	-1.04212	0	-1.19873	0	-1.69933	-6.90895	germ cell nucleus
GO:0005832	0	-1.69933	-0.81003	-0.800789	-0.635498	0	-1.04212	-1.1253	0	0	-1.69933	-6.11307	chaperonin-containing T-complex
GO:0047017	0	-1.69933	-0.81003	0	-0.635498	-1.52324	-1.04212	0	0	0	-1.69933	-5.71022	prostaglandin-F synthase activity
GO:0047026	0	-1.69933	-0.81003	0	-0.635498	-1.52324	-1.04212	0	0	0	-1.69933	-5.71022	3-alpha-hydroxysteroid dehydrogenase (A-specific) activity
GO:0047115	0	-1.69933	-0.81003	0	-0.635498	-1.52324	-1.04212	0	0	0	-1.69933	-5.71022	trans-1 2-dihydrobenzene-1 2-diol dehydrogenase activity
GO:0004693	0	-1.69933	-0.81003	0	-0.635498	0	-1.04212	-1.1253	0	0	-1.69933	-5.31228	cyclin-dependent protein kinase activity
GO:0008473	0	-1.69933	-0.81003	0	-0.635498	0	-1.04212	-1.1253	0	0	-1.69933	-5.31228	ornithine cyclodeaminase activity
GO:0005008	0	-1.69933	-0.81003	-0.800789	0	0	0	-1.1253	0	0	-1.69933	-4.43545	hepatocyte growth factor receptor activity
GO:0048012	0	-1.69933	-0.81003	-0.800789	0	0	0	-1.1253	0	0	-1.69933	-4.43545	hepatocyte growth factor receptor signaling pathway
GO:0051450	0	-1.69933	-0.81003	-0.800789	0	0	0	-1.1253	0	0	-1.69933	-4.43545	myoblast proliferation
GO:0006288	0	-1.69933	-0.81003	0	-0.635498	0	0	-1.1253	0	0	-1.69933	-4.27016	base-excision repair DNA ligation
GO:0008301	0	-1.69933	-0.81003	0	-0.635498	0	0	-1.1253	0	0	-1.69933	-4.27016	DNA bending activity
GO:0008494	0	-1.69933	-0.81003	0	-0.635498	0	0	-1.1253	0	0	-1.69933	-4.27016	translation activator activity
GO:0043489	0	-1.69933	-0.81003	0	-0.635498	0	0	-1.1253	0	0	-1.69933	-4.27016	RNA stabilization
GO:0048255	0	-1.69933	-0.81003	0	-0.635498	0	0	-1.1253	0	0	-1.69933	-4.27016	mRNA stabilization
GO:0051103	0	-1.69933	-0.81003	0	-0.635498	0	0	-1.1253	0	0	-1.69933	-4.27016	DNA ligation during DNA repair
GO:0008633	0	-1.69933	-0.81003	0	-0.635498	0	-1.04212	0	0	0	-1.69933	-4.18698	activation of pro-apoptotic gene products
GO:0008219	0	-0.523343	-0.665552	-0.779008	-0.435121	-1.69181	-1.06992	-1.02058	-0.237459	-0.654995	-1.69181	-7.07779	cell death
GO:0016265	0	-0.523343	-0.665552	-0.779008	-0.435121	-1.69181	-1.06992	-1.02058	-0.237459	-0.654995	-1.69181	-7.07779	death
GO:0019865	0	0	0	-0.302489	-0.185966	0	0	0	-1.6611	0	-1.6611	-2.14956	immunoglobulin binding
GO:0051235	0	-0.825279	-0.130259	-0.925482	-0.055931	-1.6607	-0.27249	-0.332767	-1.06383	0	-1.6607	-5.26673	maintenance of localization
GO:0019222	0	-0.670282	-0.804495	-0.138029	-0.866019	-0.582379	-0.825604	-1.64971	-0.871975	0	-1.64971	-6.40849	regulation of metabolic process
GO:0002377	0	0	-0.401594	-0.393875	-0.867432	-1.05885	-1.63739	-0.680796	-0.749042	0	-1.63739	-5.78898	immunoglobulin production
GO:0002440	0	0	-0.401594	-0.393875	-0.867432	-1.05885	-1.63739	-0.680796	-0.749042	0	-1.63739	-5.78898	production of molecular mediator of immune response
GO:0051289	0	0	-1.19179	-0.393875	-0.262469	0	-1.63739	-0.680796	0	0	-1.63739	-4.16632	protein homotetramerization
GO:0031348	0	0	-1.19179	-0.393875	-0.867432	0	-1.63739	0	0	0	-1.63739	-4.09049	negative regulation of defense response
GO:0050728	0	0	-1.19179	-0.393875	-0.867432	0	-1.63739	0	0	0	-1.63739	-4.09049	negative regulation of inflammatory response
GO:0019725	0	-1.62375	-1.32833	-1.2767	-0.733481	-1.17002	-0.802741	-0.150613	-0.481416	0	-1.62375	-7.56705	cell homeostasis
GO:0008191	0	0	-1.62204	-1.60351	0	0	0	-0.840682	-0.911488	0	-1.62204	-4.97772	metalloendopeptidase inhibitor activity
GO:0007589	0	0	-1.62204	-1.60351	-0.387729	-1.22859	0	0	0	0	-1.62204	-4.84187	fluid secretion
GO:0042036	0	0	-1.62204	0	-1.2722	0	-0.761083	-0.840682	0	0	-1.62204	-4.49601	negative regulation of cytokine biosynthetic process
GO:0045079	0	0	-1.62204	0	-1.2722	0	-0.761083	-0.840682	0	0	-1.62204	-4.49601	negative regulation of chemokine biosynthetic process
GO:0002520	0	0	-0.717206	-0.25299	-0.559455	-0.210826	-1.26197	-1.62145	-1.38404	0	-1.62145	-6.00793	immune system development
GO:0045727	0	-0.778229	-1.43013	0	-1.45192	-0.619246	-1.39001	-1.60986	-0.972381	0	-1.60986	-8.25178	positive regulation of protein biosynthetic process
GO:0019900	0	-0.778229	-0.821817	-0.102958	-1.45192	-1.55975	-0.239169	-1.60986	-0.972381	0	-1.60986	-7.53609	kinase binding
GO:0048015	0	-0.778229	-0.821817	-0.367445	-0.879221	-0.619246	-0.239169	-1.60986	-0.35078	0	-1.60986	-5.66577	phosphoinositide-mediated signaling
GO:0000375	0	0	-0.379177	0	-0.184493	0	0	-1.60986	0	0	-1.60986	-2.17353	RNA splicing via transesterification reactions
GO:0000377	0	0	-0.379177	0	-0.184493	0	0	-1.60986	0	0	-1.60986	-2.17353	RNA splicing via transesterification reactions with bulged adenosine as nucleophile
GO:0000398	0	0	-0.379177	0	-0.184493	0	0	-1.60986	0	0	-1.60986	-2.17353	nuclear mRNA splicing via spliceosome
GO:0048154	0	0	-0.543838	-1.60351	-0.387729	0	-0.761083	-0.840682	-0.911488	0	-1.60351	-5.04833	S100 beta binding
GO:0001667	0	0	-0.543838	-1.60351	-0.387729	0	0	-0.840682	-0.911488	0	-1.60351	-4.28725	ameboidal cell migration
GO:0009113	0	0	-0.543838	-1.60351	-0.387729	0	0	0	-0.911488	0	-1.60351	-3.44656	purine base biosynthetic process
GO:0004726	0	0	-0.543838	-1.60351	0	0	0	-0.840682	0	0	-1.60351	-2.98803	non-membrane spanning protein tyrosine phosphatase activity
GO:0030865	0	0	-0.543838	-1.60351	0	0	0	-0.840682	0	0	-1.60351	-2.98803	cortical cytoskeleton organization and biogenesis
GO:0016763	0	0	-0.543838	-1.60351	0	0	-0.761083	0	0	0	-1.60351	-2.90843	transferase activity transferring pentosyl groups
GO:0030509	0	0	0	-1.60351	-1.2722	0	0	0	0	0	-1.60351	-2.87571	BMP signaling pathway
GO:0007032	0	0	-0.543838	-1.60351	-0.387729	0	0	0	0	0	-1.60351	-2.53508	endosome organization and biogenesis
GO:0006890	0	0	-0.543838	-1.60351	0	0	0	0	0	0	-1.60351	-2.14735	retrograde vesicle-mediated transport Golgi to ER
GO:0030126	0	0	-0.543838	-1.60351	0	0	0	0	0	0	-1.60351	-2.14735	COPI vesicle coat
GO:0030137	0	0	-0.543838	-1.60351	0	0	0	0	0	0	-1.60351	-2.14735	COPI-coated vesicle
GO:0030663	0	0	-0.543838	-1.60351	0	0	0	0	0	0	-1.60351	-2.14735	COPI coated vesicle membrane
GO:0004887	0	0	0	-1.60351	-0.387729	0	0	0	0	0	-1.60351	-1.99124	thyroid hormone receptor activity
GO:0008045	0	0	0	-1.60351	0	0	0	0	0	0	-1.60351	-1.60351	motor axon guidance
GO:0001816	0	-0.606686	-1.28709	-0.170172	-1.6035	-0.457838	-1.50215	-1.09125	-0.6567	0	-1.6035	-7.37538	cytokine production
GO:0030334	0	0	0	-1.5983	-0.232271	-0.664217	0	-0.332767	0	0	-1.5983	-2.82756	regulation of cell migration
GO:0006163	0	0	-1.57637	-1.5391	-0.259092	0	-0.165904	-0.215337	-0.761667	0	-1.57637	-4.51746	purine nucleotide metabolic process
GO:0015078	0	0	-1.57637	-0.971675	-0.093918	0	-0.165904	-0.647365	-0.761667	0	-1.57637	-4.2169	hydrogen ion transporter activity
GO:0016627	0	-0.778229	-0.379177	-0.102958	-0.459237	-1.55975	-0.713724	0	0	0	-1.55975	-3.99308	oxidoreductase activity acting on the CH-CH group of donors
GO:0008094	0	0	-0.821817	-0.102958	-0.184493	-1.55975	0	-0.848509	0	0	-1.55975	-3.51753	DNA-dependent ATPase activity
GO:0016591	0	0	-0.379177	-0.367445	-0.459237	-1.55975	-0.239169	0	0	0	-1.55975	-3.00478	DNA-directed RNA polymerase II holoenzyme
GO:0005842	0	-0.941978	-0.196222	-0.190439	-1.54799	-0.776707	-0.360844	-0.427147	-0.488087	0	-1.54799	-4.92941	cytosolic large ribosomal subunit (sensu Eukaryota)
GO:0015934	0	-0.941978	-0.196222	-0.190439	-1.54799	-0.776707	-0.360844	-0.427147	-0.488087	0	-1.54799	-4.92941	large ribosomal subunit
GO:0022411	0	-0.941978	-0.196222	0	-1.54799	0	-0.360844	-1.16536	0	0	-1.54799	-4.21239	cellular component disassembly
GO:0008026	0	0	-0.196222	-0.190439	-1.54799	-0.776707	0	-0.427147	-0.488087	0	-1.54799	-3.62659	ATP-dependent helicase activity
GO:0006818	0	0	-1.54128	-0.745214	-0.135148	0	0	-1.32006	-0.554053	0	-1.54128	-4.29576	hydrogen transport
GO:0015992	0	0	-1.54128	-0.745214	-0.135148	0	0	-1.32006	-0.554053	0	-1.54128	-4.29576	proton transport
GO:0009145	0	0	-1.54128	-0.745214	-0.484004	0	0	-0.490741	-0.554053	0	-1.54128	-3.81529	purine nucleoside triphosphate biosynthetic process
GO:0009206	0	0	-1.54128	-0.745214	-0.484004	0	0	-0.490741	-0.554053	0	-1.54128	-3.81529	purine ribonucleoside triphosphate biosynthetic process
GO:0006752	0	0	-1.54128	-0.745214	-0.135148	0	0	-0.490741	-0.554053	0	-1.54128	-3.46644	group transfer coenzyme metabolic process
GO:0019829	0	0	-1.54128	-0.745214	-0.135148	0	0	-0.490741	-0.554053	0	-1.54128	-3.46644	cation-transporting ATPase activity
GO:0046034	0	0	-1.54128	-0.745214	-0.135148	0	0	-0.490741	-0.554053	0	-1.54128	-3.46644	ATP metabolic process
GO:0031325	0	-0.707369	-1.05478	-0.186118	-0.887029	-0.916842	-1.15193	-1.54082	-0.312051	0	-1.54082	-6.75694	positive regulation of cellular metabolic process
GO:0042108	0	-0.825279	-0.947446	0	-1.05028	-0.664217	-1.53694	-0.936672	-1.06383	0	-1.53694	-7.02466	positive regulation of cytokine biosynthetic process
GO:0016209	0	-0.825279	-0.947446	-0.125545	-0.559744	-0.664217	-1.53694	-0.936672	0	0	-1.53694	-5.59584	antioxidant activity
GO:0044444	-0.571687	-0.324359	-1.53374	-0.794644	-0.850127	-0.051169	-0.066235	-1.02807	-0.867748	-0.215873	-1.53374	-6.30365	cytoplasmic part
GO:0004645	0	0	-0.81003	-0.800789	-0.635498	-1.52324	-1.04212	0	-1.19873	0	-1.52324	-6.0104	phosphorylase activity
GO:0008184	0	0	-0.81003	-0.800789	-0.635498	-1.52324	-1.04212	0	-1.19873	0	-1.52324	-6.0104	glycogen phosphorylase activity
GO:0002820	0	0	-0.81003	-0.800789	-0.635498	-1.52324	-1.04212	-1.1253	0	0	-1.52324	-5.93698	negative regulation of adaptive immune response
GO:0002823	0	0	-0.81003	-0.800789	-0.635498	-1.52324	-1.04212	-1.1253	0	0	-1.52324	-5.93698	negative regulation of adaptive immune response based on somatic recombination of immune receptors built from immunoglobulin superfamily domains
GO:0002828	0	0	-0.81003	-0.800789	-0.635498	-1.52324	-1.04212	-1.1253	0	0	-1.52324	-5.93698	regulation of T-helper 2 type immune response
GO:0002829	0	0	-0.81003	-0.800789	-0.635498	-1.52324	-1.04212	-1.1253	0	0	-1.52324	-5.93698	negative regulation of T-helper 2 type immune response
GO:0045191	0	0	-0.81003	-0.800789	-0.635498	-1.52324	-1.04212	-1.1253	0	0	-1.52324	-5.93698	regulation of isotype switching
GO:0045830	0	0	-0.81003	-0.800789	-0.635498	-1.52324	-1.04212	-1.1253	0	0	-1.52324	-5.93698	positive regulation of isotype switching
GO:0048289	0	0	-0.81003	-0.800789	-0.635498	-1.52324	-1.04212	-1.1253	0	0	-1.52324	-5.93698	isotype switching to IgE isotypes
GO:0048293	0	0	-0.81003	-0.800789	-0.635498	-1.52324	-1.04212	-1.1253	0	0	-1.52324	-5.93698	regulation of isotype switching to IgE isotypes
GO:0048295	0	0	-0.81003	-0.800789	-0.635498	-1.52324	-1.04212	-1.1253	0	0	-1.52324	-5.93698	positive regulation of isotype switching to IgE isotypes
GO:0043433	0	0	-0.81003	0	-0.635498	-1.52324	-1.04212	0	-1.19873	0	-1.52324	-5.20962	negative regulation of transcription factor activity
GO:0005640	0	0	-0.81003	-0.800789	-0.635498	-1.52324	-1.04212	0	0	0	-1.52324	-4.81168	nuclear outer membrane
GO:0016108	0	0	-0.81003	-0.800789	-0.635498	-1.52324	-1.04212	0	0	0	-1.52324	-4.81168	tetraterpenoid metabolic process
GO:0016109	0	0	-0.81003	-0.800789	-0.635498	-1.52324	-1.04212	0	0	0	-1.52324	-4.81168	tetraterpenoid biosynthetic process
GO:0016114	0	0	-0.81003	-0.800789	-0.635498	-1.52324	-1.04212	0	0	0	-1.52324	-4.81168	terpenoid biosynthetic process
GO:0016116	0	0	-0.81003	-0.800789	-0.635498	-1.52324	-1.04212	0	0	0	-1.52324	-4.81168	carotenoid metabolic process
GO:0016117	0	0	-0.81003	-0.800789	-0.635498	-1.52324	-1.04212	0	0	0	-1.52324	-4.81168	carotenoid biosynthetic process
GO:0051786	0	0	-0.81003	-0.800789	-0.635498	-1.52324	-1.04212	0	0	0	-1.52324	-4.81168	all-trans-retinol 13 14-reductase activity
GO:0015204	0	0	-0.81003	0	-0.635498	-1.52324	-1.04212	0	0	0	-1.52324	-4.01089	urea transporter activity
GO:0015840	0	0	-0.81003	0	-0.635498	-1.52324	-1.04212	0	0	0	-1.52324	-4.01089	urea transport
GO:0035226	0	0	-0.81003	0	-0.635498	-1.52324	-1.04212	0	0	0	-1.52324	-4.01089	glutamate-cysteine ligase catalytic subunit binding
GO:0035227	0	0	-0.81003	0	-0.635498	-1.52324	-1.04212	0	0	0	-1.52324	-4.01089	regulation of glutamate-cysteine ligase activity
GO:0035229	0	0	-0.81003	0	-0.635498	-1.52324	-1.04212	0	0	0	-1.52324	-4.01089	positive regulation of glutamate-cysteine ligase activity
GO:0042886	0	0	-0.81003	0	-0.635498	-1.52324	-1.04212	0	0	0	-1.52324	-4.01089	amide transport
GO:0042887	0	0	-0.81003	0	-0.635498	-1.52324	-1.04212	0	0	0	-1.52324	-4.01089	amide transporter activity
GO:0051340	0	0	-0.81003	0	-0.635498	-1.52324	-1.04212	0	0	0	-1.52324	-4.01089	regulation of ligase activity
GO:0051351	0	0	-0.81003	0	-0.635498	-1.52324	-1.04212	0	0	0	-1.52324	-4.01089	positive regulation of ligase activity
GO:0005675	0	0	-0.81003	-0.800789	-0.635498	-1.52324	0	0	0	0	-1.52324	-3.76956	holo TFIIH complex
GO:0030146	0	0	-0.81003	-0.800789	-0.635498	-1.52324	0	0	0	0	-1.52324	-3.76956	diuresis
GO:0030147	0	0	-0.81003	-0.800789	-0.635498	-1.52324	0	0	0	0	-1.52324	-3.76956	natriuresis
GO:0043114	0	0	-0.81003	-0.800789	-0.635498	-1.52324	0	0	0	0	-1.52324	-3.76956	regulation of vascular permeability
GO:0043139	0	0	-0.81003	-0.800789	-0.635498	-1.52324	0	0	0	0	-1.52324	-3.76956	5 to 3 DNA helicase activity
GO:0009330	0	0	-0.81003	0	0	-1.52324	0	-1.1253	0	0	-1.52324	-3.45857	DNA topoisomerase complex (ATP-hydrolyzing)
GO:0019035	0	0	-0.81003	0	0	-1.52324	0	-1.1253	0	0	-1.52324	-3.45857	viral integration complex
GO:0030263	0	0	-0.81003	0	0	-1.52324	0	-1.1253	0	0	-1.52324	-3.45857	apoptotic chromosome condensation
GO:0032182	0	0	-0.81003	0	0	-1.52324	0	-1.1253	0	0	-1.52324	-3.45857	small conjugating protein binding
GO:0043130	0	0	-0.81003	0	0	-1.52324	0	-1.1253	0	0	-1.52324	-3.45857	ubiquitin binding
GO:0045069	0	0	-0.81003	0	0	-1.52324	0	-1.1253	0	0	-1.52324	-3.45857	regulation of viral genome replication
GO:0045070	0	0	-0.81003	0	0	-1.52324	0	-1.1253	0	0	-1.52324	-3.45857	positive regulation of viral genome replication
GO:0045090	0	0	-0.81003	0	0	-1.52324	0	-1.1253	0	0	-1.52324	-3.45857	retroviral genome replication
GO:0045091	0	0	-0.81003	0	0	-1.52324	0	-1.1253	0	0	-1.52324	-3.45857	regulation of retroviral genome replication
GO:0045870	0	0	-0.81003	0	0	-1.52324	0	-1.1253	0	0	-1.52324	-3.45857	positive regulation of retroviral genome replication
GO:0048524	0	0	-0.81003	0	0	-1.52324	0	-1.1253	0	0	-1.52324	-3.45857	positive regulation of viral life cycle
GO:0050792	0	0	-0.81003	0	0	-1.52324	0	-1.1253	0	0	-1.52324	-3.45857	regulation of viral life cycle
GO:0005412	0	0	-0.81003	0	0	-1.52324	-1.04212	0	0	0	-1.52324	-3.37539	glucose:sodium symporter activity
GO:0008252	0	0	0	0	0	-1.52324	-1.04212	0	0	0	-1.52324	-2.56536	nucleotidase activity
GO:0008253	0	0	0	0	0	-1.52324	-1.04212	0	0	0	-1.52324	-2.56536	5-nucleotidase activity
GO:0001867	0	0	0	0	0	-1.52324	0	0	0	0	-1.52324	-1.52324	complement activation lectin pathway
GO:0004982	0	0	0	0	0	-1.52324	0	0	0	0	-1.52324	-1.52324	N-formyl peptide receptor activity
GO:0046790	0	0	0	0	0	-1.52324	0	0	0	0	-1.52324	-1.52324	virion binding
GO:0050750	0	0	0	0	0	-1.52324	0	0	0	0	-1.52324	-1.52324	low-density lipoprotein receptor binding
GO:0031974	0	-0.469335	-0.687124	-0.119535	-1.36889	-1.52288	-0.090176	-1.13644	0	0	-1.52288	-5.39438	membrane-enclosed lumen
GO:0043233	0	-0.469335	-0.687124	-0.119535	-1.36889	-1.52288	-0.090176	-1.13644	0	0	-1.52288	-5.39438	organelle lumen
GO:0006997	0	-1.10978	-0.936958	0	-0.637019	-0.940236	-0.499115	-1.52039	0	0	-1.52039	-5.6435	nuclear organization and biogenesis
GO:0030262	0	-1.10978	-0.936958	0	-0.637019	-0.940236	-0.499115	-1.52039	0	0	-1.52039	-5.6435	apoptotic nuclear changes
GO:0006268	0	-1.10978	-0.936958	0	-1.3901	0	0	-1.52039	0	0	-1.52039	-4.95723	DNA unwinding during replication
GO:0032392	0	-1.10978	-0.936958	0	-1.3901	0	0	-1.52039	0	0	-1.52039	-4.95723	DNA geometric change
GO:0032508	0	-1.10978	-0.936958	0	-1.3901	0	0	-1.52039	0	0	-1.52039	-4.95723	DNA duplex unwinding
GO:0007051	0	-1.10978	-0.309516	-0.302489	-0.185966	0	-0.499115	-1.52039	-0.637605	0	-1.52039	-4.56486	spindle organization and biogenesis
GO:0046777	0	-1.10978	-0.936958	-0.302489	0	0	-0.499115	-1.52039	0	0	-1.52039	-4.36873	protein amino acid autophosphorylation
GO:0019884	0	0	-0.936958	0	-0.637019	0	0	-1.52039	-0.637605	0	-1.52039	-3.73197	antigen processing and presentation of exogenous antigen
GO:0008138	0	0	-0.936958	-0.302489	-0.185966	0	0	-1.52039	-0.637605	0	-1.52039	-3.5834	protein tyrosine serine threonine phosphatase activity
GO:0046631	0	0	-0.936958	0	-0.185966	0	-0.499115	-1.52039	0	0	-1.52039	-3.14242	alpha-beta T cell activation
GO:0046632	0	0	-0.936958	0	-0.185966	0	-0.499115	-1.52039	0	0	-1.52039	-3.14242	alpha-beta T cell differentiation
GO:0007588	0	0	-0.760616	-1.51585	-0.484004	-0.849622	0	0	0	0	-1.51585	-3.61009	excretion
GO:0009112	0	0	-0.760616	-1.51585	-0.135148	0	-0.42127	0	-0.554053	0	-1.51585	-3.38693	nucleobase metabolic process
GO:0003714	0	-0.606686	-0.178167	-0.774894	-0.687901	-0.457838	-1.50215	-0.548544	0	0	-1.50215	-4.75618	transcription corepressor activity
GO:0050790	0	-0.566577	-0.819234	-0.379676	-0.747353	-0.099506	-0.502979	-1.49859	-0.194199	0	-1.49859	-4.80811	regulation of catalytic activity
GO:0005507	0	0	-0.051032	-0.197635	-0.21478	-1.25659	0	-0.194734	-0.240788	-1.49283	-1.49283	-3.64839	copper ion binding
GO:0030003	0	-1.19523	-1.48994	-0.641369	-0.71551	-0.890937	-0.93823	-0.092604	-0.845467	0	-1.48994	-6.80929	cation homeostasis
GO:0009893	0	-0.6913	-1.31946	-0.170272	-0.822387	-0.893395	-1.10532	-1.48835	-0.297555	0	-1.48835	-6.78804	positive regulation of metabolic process
GO:0042035	0	-0.736563	-1.26297	-0.084823	-1.23987	-0.579641	-1.26413	-1.47878	-0.893076	0	-1.47878	-7.53985	regulation of cytokine biosynthetic process
GO:0042089	0	-0.736563	-1.26297	-0.084823	-1.23987	-0.579641	-1.26413	-1.47878	-0.893076	0	-1.47878	-7.53985	cytokine biosynthetic process
GO:0042107	0	-0.736563	-1.26297	-0.084823	-1.23987	-0.579641	-1.26413	-1.47878	-0.893076	0	-1.47878	-7.53985	cytokine metabolic process
GO:0009891	0	-0.736563	-1.26297	0	-1.23987	-0.579641	-1.26413	-1.47878	-0.893076	0	-1.47878	-7.45503	positive regulation of biosynthetic process
GO:0031328	0	-0.736563	-1.26297	0	-1.23987	-0.579641	-1.26413	-1.47878	-0.893076	0	-1.47878	-7.45503	positive regulation of cellular biosynthetic process
GO:0051247	0	-0.736563	-1.26297	0	-1.23987	-0.579641	-1.26413	-1.47878	-0.893076	0	-1.47878	-7.45503	positive regulation of protein metabolic process
GO:0005625	0	0	-1.47673	-0.172522	-0.233935	-0.548769	-1.04693	-0.028184	-0.416018	0	-1.47673	-3.92309	soluble fraction
GO:0006950	0	-0.308975	-1.06112	-0.07047	-0.7811	-1.47589	-1.16156	-0.784422	-0.226922	0	-1.47589	-5.87046	response to stress
GO:0048469	0	0	-0.244489	-0.238106	0	0	-0.42127	-0.490741	-1.45732	0	-1.45732	-2.85193	cell maturation
GO:0007034	0	0	0	0	-0.484004	0	0	0	-1.45732	0	-1.45732	-1.94133	vacuolar transport
GO:0065009	0	-0.554596	-0.776063	-0.354827	-0.696112	-0.09602	-0.480328	-1.453	-0.1852	0	-1.453	-4.59615	regulation of a molecular function
GO:0030155	0	0	-0.821817	-0.800956	-1.45192	0	-1.39001	-0.296586	-0.35078	0	-1.45192	-5.11207	regulation of cell adhesion
GO:0043065	0	-0.398604	-0.464934	-0.239674	-0.452367	-1.4417	-0.732289	-0.065377	-0.092471	0	-1.4417	-3.88742	positive regulation of apoptosis
GO:0009887	0	-0.23155	-0.462892	-0.641341	-0.556437	-1.43832	-0.725399	-0.667853	-0.28375	0	-1.43832	-5.00754	organ morphogenesis
GO:0004252	0	-0.580756	-0.379542	-0.146697	-0.961449	-0.433884	-0.82824	-0.160301	-0.202642	-1.43141	-1.43141	-5.12492	serine-type endopeptidase activity
GO:0009152	0	0	-1.43013	-1.39932	-0.459237	0	0	-0.296586	-0.972381	0	-1.43013	-4.55765	purine ribonucleotide biosynthetic process
GO:0009108	0	0	-1.43013	-0.367445	-0.184493	-0.619246	-0.239169	-0.296586	-0.35078	0	-1.43013	-3.48785	coenzyme biosynthetic process
GO:0015077	0	0	-1.42238	-0.866708	-0.075148	0	-0.147766	-0.595225	-0.706431	0	-1.42238	-3.81366	monovalent inorganic cation transporter activity
GO:0031981	0	-0.660634	-0.637813	-0.069894	-0.936798	-1.40619	-0.107866	-0.979793	0	0	-1.40619	-4.79898	nuclear lumen
GO:0004322	0	-1.40248	-0.543838	-0.535382	-0.387729	-1.22859	-0.761083	-0.840682	-0.911488	0	-1.40248	-6.61128	ferroxidase activity
GO:0016722	0	-1.40248	-0.543838	-0.535382	-0.387729	-1.22859	-0.761083	-0.840682	-0.911488	0	-1.40248	-6.61128	oxidoreductase activity oxidizing metal ions
GO:0016724	0	-1.40248	-0.543838	-0.535382	-0.387729	-1.22859	-0.761083	-0.840682	-0.911488	0	-1.40248	-6.61128	oxidoreductase activity oxidizing metal ions oxygen as acceptor
GO:0005149	0	-1.40248	-0.543838	0	-0.387729	-1.22859	-0.761083	-0.840682	-0.911488	0	-1.40248	-6.0759	interleukin-1 receptor binding
GO:0016668	0	-1.40248	-0.543838	-0.535382	-0.387729	-1.22859	-0.761083	-0.840682	0	0	-1.40248	-5.69979	oxidoreductase activity acting on sulfur group of donors NAD or NADP as acceptor
GO:0007052	0	-1.40248	-0.543838	0	-0.387729	0	-0.761083	-0.840682	-0.911488	0	-1.40248	-4.8473	mitotic spindle organization and biogenesis
GO:0006309	0	-1.40248	-0.543838	0	-1.2722	0	-0.761083	-0.840682	0	0	-1.40248	-4.82029	DNA fragmentation during apoptosis
GO:0016841	0	-1.40248	-0.543838	0	-1.2722	0	-0.761083	-0.840682	0	0	-1.40248	-4.82029	ammonia-lyase activity
GO:0051084	0	-1.40248	-0.543838	-0.535382	-0.387729	0	-0.761083	-0.840682	0	0	-1.40248	-4.4712	posttranslational protein folding
GO:0051085	0	-1.40248	-0.543838	-0.535382	-0.387729	0	-0.761083	-0.840682	0	0	-1.40248	-4.4712	chaperone cofactor-dependent protein folding
GO:0004033	0	-1.40248	-0.543838	0	-0.387729	-1.22859	-0.761083	0	0	0	-1.40248	-4.32373	aldo-keto reductase activity
GO:0009925	0	-1.40248	-0.543838	-0.535382	0	0	0	-0.840682	0	0	-1.40248	-3.32239	basal plasma membrane
GO:0045178	0	-1.40248	-0.543838	-0.535382	0	0	0	-0.840682	0	0	-1.40248	-3.32239	basal part of cell
GO:0008634	0	-1.40248	-0.543838	0	-0.387729	0	-0.761083	0	0	0	-1.40248	-3.09513	negative regulation of survival gene product activity
GO:0015075	-1.33136	0	-1.40233	-1.33244	-0.030961	-0.083342	-0.231309	-0.092969	-0.864047	-0.874296	-1.40233	-6.24305	ion transporter activity
GO:0019904	0	0	0	-1.39932	-0.04224	-0.619246	-0.239169	0	-0.35078	0	-1.39932	-2.65075	protein domain specific binding
GO:0016836	0	0	-0.821817	-1.39932	-0.184493	0	-0.239169	0	0	0	-1.39932	-2.6448	hydro-lyase activity
GO:0043068	0	-0.385476	-0.424741	-0.215515	-0.40264	-1.39735	-0.689208	-0.060011	-0.085861	0	-1.39735	-3.6608	positive regulation of programmed cell death
GO:0005198	0	-0.361951	-1.07239	-0.786162	-1.01736	-0.42462	-0.300612	-1.39605	-0.067197	0	-1.39605	-5.42635	structural molecule activity
GO:0009975	0	0	-0.309516	-0.302489	-1.3901	-0.940236	0	0	0	0	-1.3901	-2.94234	cyclase activity
GO:0016849	0	0	-0.309516	-0.302489	-1.3901	-0.940236	0	0	0	0	-1.3901	-2.94234	phosphorus-oxygen lyase activity
GO:0001704	0	0	0	-0.920548	-1.3901	0	-0.499115	0	0	0	-1.3901	-2.80977	formation of primary germ layer
GO:0001707	0	0	0	-0.920548	-1.3901	0	-0.499115	0	0	0	-1.3901	-2.80977	mesoderm formation
GO:0048332	0	0	0	-0.920548	-1.3901	0	-0.499115	0	0	0	-1.3901	-2.80977	mesoderm morphogenesis
GO:0014031	0	0	0	-0.302489	-1.3901	0	0	0	0	0	-1.3901	-1.69259	mesenchymal cell development
GO:0048762	0	0	0	-0.302489	-1.3901	0	0	0	0	0	-1.3901	-1.69259	mesenchymal cell differentiation
GO:0016481	0	-0.349696	-0.167173	-0.30536	-1.29322	-0.667997	-1.38778	-0.429295	-0.253057	0	-1.38778	-4.85358	negative regulation of transcription
GO:0012506	0	0	-0.486273	-1.3864	-0.21478	0	0	0	0	0	-1.3864	-2.08745	vesicle membrane
GO:0006873	0	-1.15908	-1.38268	-0.584568	-0.948826	-0.857527	-0.881028	-0.084802	-0.801027	0	-1.38268	-6.69955	cell ion homeostasis
GO:0002376	0	-0.138014	-0.716592	-0.066165	-0.85133	-0.506459	-0.649217	-0.900125	-1.38266	0	-1.38266	-5.21056	immune system process
GO:0005856	0	-1.37344	-1.04948	-0.411862	-0.284923	-0.848662	-0.809484	-0.88903	-0.880449	0	-1.37344	-6.54733	cytoskeleton
GO:0006952	0	-0.112548	-0.527627	-0.14792	-1.36965	-0.799307	-0.996088	-0.201538	-0.172401	0	-1.36965	-4.32707	defense response
GO:0006996	0	-0.821014	-0.930073	-0.534577	-0.324217	-0.076188	-0.836311	-1.36951	-0.927112	0	-1.36951	-5.819	organelle organization and biogenesis
GO:0042127	0	-1.04954	-1.21315	-0.882606	-0.441656	-0.662805	-1.31184	-1.36616	-0.597866	0	-1.36616	-7.52563	regulation of cell proliferation
GO:0030098	0	0	-0.62797	0	-0.312861	0	-0.579789	-1.36421	0	0	-1.36421	-2.88483	lymphocyte differentiation
GO:0044455	0	0	-0.62797	-0.267977	-0.117443	0	0	-1.36421	0	0	-1.36421	-2.3776	mitochondrial membrane part
GO:0007162	0	0	-0.936958	-0.302489	-0.637019	0	-1.3628	-0.571857	-0.637605	0	-1.3628	-4.44873	negative regulation of cell adhesion
GO:0015631	0	-1.10978	-0.309516	0	-0.185966	0	-1.3628	-0.571857	-0.637605	0	-1.3628	-4.17753	tubulin binding
GO:0015294	0	0	-0.936958	-0.302489	0	-0.940236	-1.3628	0	0	0	-1.3628	-3.54248	solute:cation symporter activity
GO:0015370	0	0	-0.936958	-0.302489	0	-0.940236	-1.3628	0	0	0	-1.3628	-3.54248	solute:sodium symporter activity
GO:0016324	0	0	-0.309516	0	0	-0.940236	-1.3628	0	-0.637605	0	-1.3628	-3.25016	apical plasma membrane
GO:0004867	0	-0.513607	-0.100039	-0.2515	-0.390374	-0.372557	-0.303767	-0.121208	0	-1.35332	-1.35332	-3.40637	serine-type endopeptidase inhibitor activity
GO:0009611	0	-0.102089	-0.427347	-0.110043	-1.35028	-0.738397	-1.16103	-0.302099	-0.721531	0	-1.35028	-4.91282	response to wounding
GO:0006323	0	-0.372979	-0.387963	-0.082771	-0.358019	0	-0.142513	-1.34009	-0.284884	0	-1.34009	-2.96922	DNA packaging
GO:0012505	-1.33136	0	-0.180997	-0.269137	-0.059831	-0.293921	-0.012907	-0.092969	-0.054053	-0.874296	-1.33136	-3.16947	endomembrane system
GO:0008236	0	-0.494113	-0.233904	-0.081507	-0.579813	-0.35497	-0.611499	-0.110699	-0.146299	-1.3302	-1.3302	-3.94301	serine-type peptidase activity
GO:0016020	-0.424405	-0.002746	-0.036236	-0.506672	-0.009861	-0.195053	-0.058279	-0.003634	-1.32781	-0.120441	-1.32781	-2.68514	membrane
GO:0006916	0	-0.925945	-0.295174	-0.140232	-0.065547	-1.23928	-1.32316	-0.40531	0	-1.13584	-1.32316	-5.53049	anti-apoptosis
GO:0042060	0	0	-0.295174	-0.476068	-1.19129	-0.645874	-1.32316	-0.172527	-0.531295	0	-1.32316	-4.63538	wound healing
GO:0050660	0	-0.66553	-0.998856	-0.534178	-0.918226	-1.32101	-1.05851	-0.215337	-0.263336	0	-1.32101	-5.97498	FAD binding
GO:0050864	0	0	-0.760616	-0.238106	-0.484004	-0.849622	-1.16718	-1.32006	0	0	-1.32006	-4.81959	regulation of B cell activation
GO:0050871	0	0	-0.760616	-0.238106	-0.484004	-0.849622	-1.16718	-1.32006	0	0	-1.32006	-4.81959	positive regulation of B cell activation
GO:0051241	0	0	-0.244489	-0.745214	-0.484004	-0.849622	-0.42127	-1.32006	0	0	-1.32006	-4.06466	negative regulation of multicellular organismal process
GO:0016540	0	-1.01702	-0.760616	-0.238106	0	0	-0.42127	-1.32006	0	0	-1.32006	-3.75708	protein autoprocessing
GO:0043623	0	0	0	0	-1.07302	0	0	-1.32006	0	0	-1.32006	-2.39309	cellular protein complex assembly
GO:0007088	0	0	-0.244489	-0.238106	0	0	0	-1.32006	0	0	-1.32006	-1.80266	regulation of mitosis
GO:0030036	0	0	-1.22337	-0.772953	-0.338737	0	-1.06667	-1.31994	-0.944334	0	-1.31994	-5.66601	actin cytoskeleton organization and biogenesis
GO:0008092	0	-1.31618	-0.184454	-0.948551	-0.176518	-0.441978	-0.479541	-0.696718	-0.918276	0	-1.31618	-5.16221	cytoskeletal protein binding
GO:0019899	0	-0.361066	-0.354288	-0.073004	-0.506566	-1.31474	-0.131269	-0.818289	-0.587097	0	-1.31474	-4.14632	enzyme binding
GO:0007017	0	-0.55675	-0.335943	-0.027977	-0.122387	0	-1.30381	-0.468491	-0.186402	0	-1.30381	-3.00176	microtubule-based process
GO:0043226	-0.300669	-0.376524	-0.713229	-0.18159	-0.429286	-0.095551	-0.13692	-1.29485	-0.341174	-0.057682	-1.29485	-3.92747	organelle
GO:0043229	-0.300669	-0.376524	-0.713229	-0.18159	-0.429286	-0.095551	-0.13692	-1.29485	-0.341174	-0.057682	-1.29485	-3.92747	intracellular organelle
GO:0007519	0	0	-1.29218	-0.190439	-0.374921	0	-1.01712	-1.16536	-0.488087	0	-1.29218	-4.52811	striated muscle development
GO:0009142	0	0	-1.29218	-0.614899	-0.374921	0	0	-0.427147	-0.488087	0	-1.29218	-3.19724	nucleoside triphosphate biosynthetic process
GO:0009201	0	0	-1.29218	-0.614899	-0.374921	0	0	-0.427147	-0.488087	0	-1.29218	-3.19724	ribonucleoside triphosphate biosynthetic process
GO:0009205	0	0	-1.29218	-0.614899	-0.374921	0	0	-0.427147	-0.488087	0	-1.29218	-3.19724	purine ribonucleoside triphosphate metabolic process
GO:0006874	0	0	-1.28709	-0.413501	-0.384213	-0.457838	-0.434622	0	-0.6567	0	-1.28709	-3.63396	calcium ion homeostasis
GO:0030097	0	0	-0.589221	-0.17403	-0.317987	0	-0.611187	-1.28033	-1.02043	0	-1.28033	-3.99318	hemopoiesis
GO:0006811	-1.2802	0	-0.586451	-0.545639	-0.011344	-0.06527	-0.074653	-0.061919	-0.692896	-0.825719	-1.2802	-4.14409	ion transport
GO:0002819	0	0	-0.543838	-0.535382	-1.2722	-1.22859	-0.761083	-0.840682	-0.911488	0	-1.2722	-6.09326	regulation of adaptive immune response
GO:0002822	0	0	-0.543838	-0.535382	-1.2722	-1.22859	-0.761083	-0.840682	-0.911488	0	-1.2722	-6.09326	regulation of adaptive immune response based on somatic recombination of immune receptors built from immunoglobulin superfamily domains.
GO:0002683	0	0	-0.543838	-0.535382	-1.2722	-1.22859	-0.761083	-0.840682	0	0	-1.2722	-5.18178	negative regulation of immune system process
GO:0050777	0	0	-0.543838	-0.535382	-1.2722	-1.22859	-0.761083	-0.840682	0	0	-1.2722	-5.18178	negative regulation of immune response
GO:0004703	0	0	-0.543838	0	-1.2722	0	-0.761083	-0.840682	0	0	-1.2722	-3.4178	G-protein coupled receptor kinase activity
GO:0003724	0	0	0	0	-1.2722	0	0	-0.840682	-0.911488	0	-1.2722	-3.02437	RNA helicase activity
GO:0001776	0	0	-0.543838	0	-1.2722	0	0	-0.840682	0	0	-1.2722	-2.65672	leukocyte homeostasis
GO:0008538	0	0	-0.543838	0	-1.2722	0	0	-0.840682	0	0	-1.2722	-2.65672	proteasome activator activity
GO:0048872	0	0	-0.543838	0	-1.2722	0	0	-0.840682	0	0	-1.2722	-2.65672	homeostasis of number of cells
GO:0042420	0	0	-0.543838	0	-1.2722	0	-0.761083	0	0	0	-1.2722	-2.57712	dopamine catabolic process
GO:0042424	0	0	-0.543838	0	-1.2722	0	-0.761083	0	0	0	-1.2722	-2.57712	catecholamine catabolic process
GO:0006177	0	0	-0.543838	-0.535382	-1.2722	0	0	0	0	0	-1.2722	-2.35142	GMP biosynthetic process
GO:0046037	0	0	-0.543838	-0.535382	-1.2722	0	0	0	0	0	-1.2722	-2.35142	GMP metabolic process
GO:0016846	0	0	0	0	-1.2722	0	0	0	-0.911488	0	-1.2722	-2.18369	carbon-sulfur lyase activity
GO:0032640	0	0	0	0	-1.2722	0	0	0	-0.911488	0	-1.2722	-2.18369	tumor necrosis factor production
GO:0004046	0	0	-0.543838	0	-1.2722	0	0	0	0	0	-1.2722	-1.81604	aminoacylase activity
GO:0000050	0	0	0	0	-1.2722	0	0	0	0	0	-1.2722	-1.2722	urea cycle
GO:0004016	0	0	0	0	-1.2722	0	0	0	0	0	-1.2722	-1.2722	adenylate cyclase activity
GO:0004053	0	0	0	0	-1.2722	0	0	0	0	0	-1.2722	-1.2722	arginase activity
GO:0006405	0	0	0	0	-1.2722	0	0	0	0	0	-1.2722	-1.2722	RNA export from nucleus
GO:0006406	0	0	0	0	-1.2722	0	0	0	0	0	-1.2722	-1.2722	mRNA export from nucleus
GO:0006525	0	0	0	0	-1.2722	0	0	0	0	0	-1.2722	-1.2722	arginine metabolic process
GO:0006527	0	0	0	0	-1.2722	0	0	0	0	0	-1.2722	-1.2722	arginine catabolic process
GO:0008131	0	0	0	0	-1.2722	0	0	0	0	0	-1.2722	-1.2722	amine oxidase activity
GO:0009065	0	0	0	0	-1.2722	0	0	0	0	0	-1.2722	-1.2722	glutamine family amino acid catabolic process
GO:0016050	0	0	0	0	-1.2722	0	0	0	0	0	-1.2722	-1.2722	vesicle organization and biogenesis
GO:0016641	0	0	0	0	-1.2722	0	0	0	0	0	-1.2722	-1.2722	oxidoreductase activity acting on the CH-NH2 group of donors oxygen as acceptor
GO:0016813	0	0	0	0	-1.2722	0	0	0	0	0	-1.2722	-1.2722	hydrolase activity acting on carbon-nitrogen (but not peptide) bonds in linear amidines
GO:0017015	0	0	0	0	-1.2722	0	0	0	0	0	-1.2722	-1.2722	regulation of transforming growth factor beta receptor signaling pathway
GO:0019627	0	0	0	0	-1.2722	0	0	0	0	0	-1.2722	-1.2722	urea metabolic process
GO:0030101	0	0	0	0	-1.2722	0	0	0	0	0	-1.2722	-1.2722	natural killer cell activation
GO:0030318	0	0	0	0	-1.2722	0	0	0	0	0	-1.2722	-1.2722	melanocyte differentiation
GO:0043603	0	0	0	0	-1.2722	0	0	0	0	0	-1.2722	-1.2722	amide metabolic process
GO:0045787	0	0	0	0	-1.2722	0	0	0	0	0	-1.2722	-1.2722	positive regulation of progression through cell cycle
GO:0050931	0	0	0	0	-1.2722	0	0	0	0	0	-1.2722	-1.2722	pigment cell differentiation
GO:0030099	0	0	-0.178167	-0.413501	-0.060132	0	-0.131909	-0.548544	-1.27176	0	-1.27176	-2.60401	myeloid cell differentiation
GO:0008203	0	0	-0.042635	-0.040218	-0.384213	0	-0.131909	0	-1.27176	0	-1.27176	-1.87074	cholesterol metabolic process
GO:0016125	0	0	-0.042635	-0.040218	-0.384213	0	-0.131909	0	-1.27176	0	-1.27176	-1.87074	sterol metabolic process
GO:0045454	0	-0.941978	-0.629327	-1.26793	-0.374921	-0.776707	-0.360844	-0.427147	0	0	-1.26793	-4.77885	cell redox homeostasis
GO:0006635	0	0	-0.629327	-1.26793	-0.851609	0	0	0	0	0	-1.26793	-2.74887	fatty acid beta-oxidation
GO:0019395	0	0	-0.629327	-1.26793	-0.851609	0	0	0	0	0	-1.26793	-2.74887	fatty acid oxidation
GO:0043566	0	-0.55675	-1.0606	-0.027977	-1.26675	0	-0.105698	-0.145832	-0.186402	0	-1.26675	-3.35	structure-specific DNA binding
GO:0031347	0	0	-0.527285	-0.154006	-1.26612	0	-0.896811	0	-0.434212	0	-1.26612	-3.27844	regulation of defense response
GO:0048583	0	0	-0.527285	-0.154006	-1.26612	0	-0.896811	0	-0.434212	0	-1.26612	-3.27844	regulation of response to stimulus
GO:0050727	0	0	-0.527285	-0.154006	-1.26612	0	-0.896811	0	-0.434212	0	-1.26612	-3.27844	regulation of inflammatory response
GO:0009064	0	0	-0.527285	-0.154006	-1.26612	-0.715999	-0.312344	0	0	0	-1.26612	-2.97576	glutamine family amino acid metabolic process
GO:0045860	0	-0.736563	-1.26297	-0.313229	-0.378485	0	-1.26413	-0.77244	0	0	-1.26413	-4.72782	positive regulation of protein kinase activity
GO:0051347	0	-0.736563	-1.26297	-0.313229	-0.378485	0	-1.26413	-0.77244	0	0	-1.26413	-4.72782	positive regulation of transferase activity
GO:0004620	0	0	-0.324137	-0.084823	-0.740575	0	-1.26413	-0.77244	-0.893076	0	-1.26413	-4.07918	phospholipase activity
GO:0007507	0	0	-0.324137	0	-0.740575	-0.579641	-1.26413	-0.265595	-0.893076	0	-1.26413	-4.06716	heart development
GO:0005874	0	-0.736563	-0.716859	0	-0.378485	0	-1.26413	-0.265595	-0.317663	0	-1.26413	-3.6793	microtubule
GO:0009150	0	0	-1.26297	-1.23339	-0.378485	0	0	-0.265595	-0.893076	0	-1.26297	-4.03351	purine ribonucleotide metabolic process
GO:0015399	0	0	-1.26297	-0.697073	-0.147041	0	-0.210939	-0.77244	-0.893076	0	-1.26297	-3.98354	primary active transporter activity
GO:0015405	0	0	-1.26297	-0.697073	-0.147041	0	-0.210939	-0.77244	-0.893076	0	-1.26297	-3.98354	P-P-bond-hydrolysis-driven transporter activity
GO:0065004	0	-0.66553	-0.551902	-0.058145	-0.093918	0	0	-1.26292	-0.263336	0	-1.26292	-2.89575	protein-DNA complex assembly
GO:0009117	0	0	-1.26047	-0.854579	-0.317987	-0.691173	-0.131269	-0.050628	-0.26845	0	-1.26047	-3.57455	nucleotide metabolic process
GO:0008134	0	-0.207611	-0.118502	-0.495212	-0.753784	-0.38092	-1.25528	-0.875133	-0.234732	0	-1.25528	-4.32117	transcription factor binding
GO:0016757	0	0	-0.799762	-1.25238	-0.010774	-0.457838	-0.434622	0	-0.220675	0	-1.25238	-3.17605	transferase activity transferring glycosyl groups
GO:0048667	0	0	0	-1.25238	-0.384213	0	0	0	0	0	-1.25238	-1.6366	neuron morphogenesis during differentiation
GO:0048812	0	0	0	-1.25238	-0.384213	0	0	0	0	0	-1.25238	-1.6366	neurite morphogenesis
GO:0030029	0	0	-1.126	-0.703922	-0.293728	0	-0.999938	-1.24788	-0.893117	0	-1.24788	-5.26459	actin filament-based process
GO:0046649	0	0	-0.424971	-0.070407	-0.801616	-0.338558	-0.999938	-1.24788	-0.135255	0	-1.24788	-4.01863	lymphocyte activation
GO:0009310	0	0	-0.088629	0	-1.23987	0	-0.210939	0	0	0	-1.23987	-1.53944	amine catabolic process
GO:0050878	0	0	-0.501443	-0.476068	-0.877728	-1.23928	-0.891204	-0.172527	-0.531295	0	-1.23928	-4.68955	regulation of body fluids
GO:0003674	-0.021497	-0.521056	-0.522202	-0.013234	-0.077171	-0.325616	-0.135741	-1.23747	-0.011306	-0.064545	-1.23747	-2.92984	molecular function
GO:0030117	0	0	-0.716859	-1.23339	-0.378485	0	0	0	0	0	-1.23339	-2.32873	membrane coat
GO:0030120	0	0	-0.716859	-1.23339	-0.378485	0	0	0	0	0	-1.23339	-2.32873	vesicle coat
GO:0030662	0	0	-0.716859	-1.23339	-0.378485	0	0	0	0	0	-1.23339	-2.32873	coated vesicle membrane
GO:0048475	0	0	-0.716859	-1.23339	-0.378485	0	0	0	0	0	-1.23339	-2.32873	coated membrane
GO:0016835	0	0	-0.716859	-1.23339	-0.147041	0	-0.210939	0	0	0	-1.23339	-2.30823	carbon-oxygen lyase activity
GO:0019887	0	0	0	-1.23339	0	0	0	-0.265595	-0.317663	0	-1.23339	-1.81664	protein kinase regulator activity
GO:0043487	0	-1.23056	-1.19179	0	-0.262469	-1.05885	-0.604678	-0.680796	0	0	-1.23056	-5.02915	regulation of RNA stability
GO:0043488	0	-1.23056	-1.19179	0	-0.262469	-1.05885	-0.604678	-0.680796	0	0	-1.23056	-5.02915	regulation of mRNA stability
GO:0016363	0	-1.23056	-0.401594	0	-0.262469	-1.05885	-0.604678	-0.680796	0	0	-1.23056	-4.23895	nuclear matrix
GO:0007019	0	-1.23056	-0.401594	0	-0.262469	0	-0.604678	-0.680796	-0.749042	0	-1.23056	-3.92914	microtubule depolymerization
GO:0031109	0	-1.23056	-0.401594	0	-0.262469	0	-0.604678	-0.680796	-0.749042	0	-1.23056	-3.92914	microtubule polymerization or depolymerization
GO:0006308	0	-1.23056	-0.401594	0	-0.867432	0	-0.604678	-0.680796	0	0	-1.23056	-3.78506	DNA catabolic process
GO:0006921	0	-1.23056	-0.401594	0	-0.867432	0	-0.604678	-0.680796	0	0	-1.23056	-3.78506	cell structure disassembly during apoptosis
GO:0016840	0	-1.23056	-0.401594	0	-0.867432	0	-0.604678	-0.680796	0	0	-1.23056	-3.78506	carbon-nitrogen lyase activity
GO:0004303	0	-1.23056	-0.401594	0	-0.262469	-1.05885	-0.604678	0	0	0	-1.23056	-3.55816	estradiol 17-beta-dehydrogenase activity
GO:0016229	0	-1.23056	-0.401594	0	-0.262469	-1.05885	-0.604678	0	0	0	-1.23056	-3.55816	steroid dehydrogenase activity
GO:0000793	0	-1.23056	-0.401594	0	-0.262469	0	0	-0.680796	0	0	-1.23056	-2.57542	condensed chromosome
GO:0006378	0	-1.23056	-0.401594	0	-0.262469	0	0	-0.680796	0	0	-1.23056	-2.57542	mRNA polyadenylation
GO:0043631	0	-1.23056	-0.401594	0	-0.262469	0	0	-0.680796	0	0	-1.23056	-2.57542	RNA polyadenylation
GO:0001836	0	-1.23056	-0.401594	0	-0.262469	0	-0.604678	0	0	0	-1.23056	-2.4993	release of cytochrome c from mitochondria
GO:0005819	0	-1.23056	-0.401594	0	-0.262469	0	-0.604678	0	0	0	-1.23056	-2.4993	spindle
GO:0006776	0	0	-0.543838	-0.535382	-0.387729	-1.22859	-0.761083	0	0	0	-1.22859	-3.45662	vitamin A metabolic process
GO:0008299	0	0	-0.543838	-0.535382	-0.387729	-1.22859	-0.761083	0	0	0	-1.22859	-3.45662	isoprenoid biosynthetic process
GO:0042572	0	0	-0.543838	-0.535382	-0.387729	-1.22859	-0.761083	0	0	0	-1.22859	-3.45662	retinol metabolic process
GO:0004357	0	0	-0.543838	0	-0.387729	-1.22859	-0.761083	0	0	0	-1.22859	-2.92124	glutamate-cysteine ligase activity
GO:0006534	0	0	-0.543838	0	-0.387729	-1.22859	-0.761083	0	0	0	-1.22859	-2.92124	cysteine metabolic process
GO:0006536	0	0	-0.543838	0	-0.387729	-1.22859	-0.761083	0	0	0	-1.22859	-2.92124	glutamate metabolic process
GO:0017109	0	0	-0.543838	0	-0.387729	-1.22859	-0.761083	0	0	0	-1.22859	-2.92124	glutamate-cysteine ligase complex
GO:0004003	0	0	-0.543838	-0.535382	-0.387729	-1.22859	0	0	0	0	-1.22859	-2.69554	ATP-dependent DNA helicase activity
GO:0004383	0	0	-0.543838	-0.535382	-0.387729	-1.22859	0	0	0	0	-1.22859	-2.69554	guanylate cyclase activity
GO:0006182	0	0	-0.543838	-0.535382	-0.387729	-1.22859	0	0	0	0	-1.22859	-2.69554	cGMP biosynthetic process
GO:0006283	0	0	-0.543838	-0.535382	-0.387729	-1.22859	0	0	0	0	-1.22859	-2.69554	transcription-coupled nucleotide-excision repair
GO:0042311	0	0	-0.543838	-0.535382	-0.387729	-1.22859	0	0	0	0	-1.22859	-2.69554	vasodilation
GO:0042312	0	0	-0.543838	-0.535382	-0.387729	-1.22859	0	0	0	0	-1.22859	-2.69554	regulation of vasodilation
GO:0046068	0	0	-0.543838	-0.535382	-0.387729	-1.22859	0	0	0	0	-1.22859	-2.69554	cGMP metabolic process
GO:0005814	0	0	-0.543838	0	0	-1.22859	0	-0.840682	0	0	-1.22859	-2.61311	centriole
GO:0019058	0	0	-0.543838	0	0	-1.22859	0	-0.840682	0	0	-1.22859	-2.61311	viral infectious cycle
GO:0019079	0	0	-0.543838	0	0	-1.22859	0	-0.840682	0	0	-1.22859	-2.61311	viral genome replication
GO:0030261	0	0	-0.543838	0	0	-1.22859	0	-0.840682	0	0	-1.22859	-2.61311	chromosome condensation
GO:0005903	0	0	-0.543838	0	0	-1.22859	-0.761083	0	0	0	-1.22859	-2.53351	brush border
GO:0050892	0	0	-0.543838	0	0	-1.22859	-0.761083	0	0	0	-1.22859	-2.53351	intestinal absorption
GO:0048534	0	0	-0.54361	-0.156266	-0.282084	0	-0.575816	-1.22376	-0.976454	0	-1.22376	-3.75799	hemopoietic or lymphoid organ development
GO:0015629	0	-0.412416	-0.508894	-1.1509	-0.074154	-0.282546	-0.427339	-0.575284	-1.22289	0	-1.22289	-4.65442	actin cytoskeleton
GO:0006139	0	-0.187306	-0.772026	-0.114221	-1.21329	-0.571608	-0.085577	-0.737319	-0.045339	0	-1.21329	-3.72668	nucleobase nucleoside nucleotide and nucleic acid metabolic process
GO:0009605	-1.11576	-0.06796	-1.20884	-0.30548	-1.03405	-0.52986	-1.1909	-0.610525	-0.65811	-0.671993	-1.20884	-7.39347	response to external stimulus
GO:0002526	0	-0.426971	-0.557022	-0.296153	-1.20814	-0.825984	-0.45853	-0.610829	-0.362984	0	-1.20814	-4.74661	acute inflammatory response
GO:0048518	0	-0.35499	-0.975877	-0.727377	-0.347599	-1.20773	-0.705228	-0.732529	-0.179302	0	-1.20773	-5.23063	positive regulation of biological process
GO:0006954	0	-0.186636	-0.593175	-0.073796	-0.969557	-1.20583	-0.76329	-0.476552	-0.391521	0	-1.20583	-4.66036	inflammatory response
GO:0005524	0	-0.65558	-0.483226	-0.241148	-0.251621	-0.523942	-0.096266	-1.20322	-0.438545	0	-1.20322	-3.89355	ATP binding
GO:0008150	-0.02608	-0.632191	-1.20187	-0.098616	-0.662327	-0.953288	-0.425898	-1.0465	-0.004392	-0.078308	-1.20187	-5.12947	biological process
GO:0043565	0	0	-0.326227	-1.19977	-0.514047	-0.110828	-0.187689	-0.54083	-0.018017	0	-1.19977	-2.89741	sequence-specific DNA binding
GO:0006275	0	0	-0.81003	-0.800789	-0.635498	0	-1.04212	-1.1253	-1.19873	0	-1.19873	-5.61246	regulation of DNA replication
GO:0008156	0	0	-0.81003	-0.800789	-0.635498	0	-1.04212	-1.1253	-1.19873	0	-1.19873	-5.61246	negative regulation of DNA replication
GO:0001891	0	0	-0.81003	-0.800789	-0.635498	0	-1.04212	0	-1.19873	0	-1.19873	-4.48716	phagocytic cup
GO:0003804	0	0	-0.81003	-0.800789	-0.635498	0	-1.04212	0	-1.19873	0	-1.19873	-4.48716	coagulation factor Xa activity
GO:0006826	0	0	-0.81003	-0.800789	-0.635498	0	-1.04212	0	-1.19873	0	-1.19873	-4.48716	iron ion transport
GO:0016504	0	0	-0.81003	-0.800789	-0.635498	0	-1.04212	0	-1.19873	0	-1.19873	-4.48716	protease activator activity
GO:0030567	0	0	-0.81003	-0.800789	-0.635498	0	-1.04212	0	-1.19873	0	-1.19873	-4.48716	prothrombin activator activity
GO:0051043	0	0	-0.81003	-0.800789	0	0	0	-1.1253	-1.19873	0	-1.19873	-3.93485	regulation of membrane protein ectodomain proteolysis
GO:0051045	0	0	-0.81003	-0.800789	0	0	0	-1.1253	-1.19873	0	-1.19873	-3.93485	negative regulation of membrane protein ectodomain proteolysis
GO:0004990	0	0	-0.81003	-0.800789	0	0	-1.04212	0	-1.19873	0	-1.19873	-3.85166	oxytocin receptor activity
GO:0008658	0	0	-0.81003	-0.800789	0	0	-1.04212	0	-1.19873	0	-1.19873	-3.85166	penicillin binding
GO:0000018	0	0	0	0	-0.635498	0	-1.04212	0	-1.19873	0	-1.19873	-2.87634	regulation of DNA recombination
GO:0000217	0	0	0	0	-0.635498	0	-1.04212	0	-1.19873	0	-1.19873	-2.87634	DNA secondary structure binding
GO:0000400	0	0	0	0	-0.635498	0	-1.04212	0	-1.19873	0	-1.19873	-2.87634	four-way junction DNA binding
GO:0002566	0	0	0	0	-0.635498	0	-1.04212	0	-1.19873	0	-1.19873	-2.87634	somatic diversification of immune receptors via somatic mutation
GO:0004621	0	0	0	0	-0.635498	0	-1.04212	0	-1.19873	0	-1.19873	-2.87634	glycosylphosphatidylinositol phospholipase D activity
GO:0004630	0	0	0	0	-0.635498	0	-1.04212	0	-1.19873	0	-1.19873	-2.87634	phospholipase D activity
GO:0008340	0	0	0	0	-0.635498	0	-1.04212	0	-1.19873	0	-1.19873	-2.87634	determination of adult life span
GO:0010259	0	0	0	0	-0.635498	0	-1.04212	0	-1.19873	0	-1.19873	-2.87634	multicellular organismal aging
GO:0016446	0	0	0	0	-0.635498	0	-1.04212	0	-1.19873	0	-1.19873	-2.87634	somatic hypermutation of immunoglobulin genes
GO:0032143	0	0	0	0	-0.635498	0	-1.04212	0	-1.19873	0	-1.19873	-2.87634	single thymine insertion binding
GO:0032301	0	0	0	0	-0.635498	0	-1.04212	0	-1.19873	0	-1.19873	-2.87634	MutSalpha complex
GO:0032405	0	0	0	0	-0.635498	0	-1.04212	0	-1.19873	0	-1.19873	-2.87634	MutLalpha complex binding
GO:0045910	0	0	0	0	-0.635498	0	-1.04212	0	-1.19873	0	-1.19873	-2.87634	negative regulation of DNA recombination
GO:0004736	0	0	0	-0.800789	-0.635498	0	0	0	-1.19873	0	-1.19873	-2.63502	pyruvate carboxylase activity
GO:0005913	0	0	0	-0.800789	-0.635498	0	0	0	-1.19873	0	-1.19873	-2.63502	cell-cell adherens junction
GO:0006364	0	0	0	-0.800789	-0.635498	0	0	0	-1.19873	0	-1.19873	-2.63502	rRNA processing
GO:0016072	0	0	0	-0.800789	-0.635498	0	0	0	-1.19873	0	-1.19873	-2.63502	rRNA metabolic process
GO:0003955	0	0	0	0	0	0	-1.04212	0	-1.19873	0	-1.19873	-2.24085	NAD(P)H dehydrogenase (quinone) activity
GO:0004423	0	0	0	0	0	0	-1.04212	0	-1.19873	0	-1.19873	-2.24085	iduronate-2-sulfatase activity
GO:0005006	0	0	0	0	0	0	-1.04212	0	-1.19873	0	-1.19873	-2.24085	epidermal growth factor receptor activity
GO:0016328	0	0	0	0	0	0	-1.04212	0	-1.19873	0	-1.19873	-2.24085	lateral plasma membrane
GO:0045309	0	0	0	0	0	0	-1.04212	0	-1.19873	0	-1.19873	-2.24085	protein phosphorylated amino acid binding
GO:0030377	0	0	-0.81003	0	0	0	0	0	-1.19873	0	-1.19873	-2.00876	U-plasminogen activator receptor activity
GO:0004008	0	0	0	-0.800789	0	0	0	0	-1.19873	0	-1.19873	-1.99952	copper-exporting ATPase activity
GO:0004637	0	0	0	-0.800789	0	0	0	0	-1.19873	0	-1.19873	-1.99952	phosphoribosylamine-glycine ligase activity
GO:0004641	0	0	0	-0.800789	0	0	0	0	-1.19873	0	-1.19873	-1.99952	phosphoribosylformylglycinamidine cyclo-ligase activity
GO:0004644	0	0	0	-0.800789	0	0	0	0	-1.19873	0	-1.19873	-1.99952	phosphoribosylglycinamide formyltransferase activity
GO:0005826	0	0	0	-0.800789	0	0	0	0	-1.19873	0	-1.19873	-1.99952	contractile ring
GO:0006188	0	0	0	-0.800789	0	0	0	0	-1.19873	0	-1.19873	-1.99952	IMP biosynthetic process
GO:0006189	0	0	0	-0.800789	0	0	0	0	-1.19873	0	-1.19873	-1.99952	de novo IMP biosynthetic process
GO:0015677	0	0	0	-0.800789	0	0	0	0	-1.19873	0	-1.19873	-1.99952	copper ion import
GO:0016742	0	0	0	-0.800789	0	0	0	0	-1.19873	0	-1.19873	-1.99952	hydroxymethyl- formyl- and related transferase activity
GO:0016882	0	0	0	-0.800789	0	0	0	0	-1.19873	0	-1.19873	-1.99952	cyclo-ligase activity
GO:0030225	0	0	0	-0.800789	0	0	0	0	-1.19873	0	-1.19873	-1.99952	macrophage differentiation
GO:0032153	0	0	0	-0.800789	0	0	0	0	-1.19873	0	-1.19873	-1.99952	cell division site
GO:0032155	0	0	0	-0.800789	0	0	0	0	-1.19873	0	-1.19873	-1.99952	cell division site part
GO:0043682	0	0	0	-0.800789	0	0	0	0	-1.19873	0	-1.19873	-1.99952	copper-transporting ATPase activity
GO:0046040	0	0	0	-0.800789	0	0	0	0	-1.19873	0	-1.19873	-1.99952	IMP metabolic process
GO:0046688	0	0	0	-0.800789	0	0	0	0	-1.19873	0	-1.19873	-1.99952	response to copper ion
GO:0001794	0	0	0	0	-0.635498	0	0	0	-1.19873	0	-1.19873	-1.83423	type IIa hypersensitivity
GO:0001796	0	0	0	0	-0.635498	0	0	0	-1.19873	0	-1.19873	-1.83423	regulation of type IIa hypersensitivity
GO:0001798	0	0	0	0	-0.635498	0	0	0	-1.19873	0	-1.19873	-1.83423	positive regulation of type IIa hypersensitivity
GO:0001802	0	0	0	0	-0.635498	0	0	0	-1.19873	0	-1.19873	-1.83423	type III hypersensitivity
GO:0001803	0	0	0	0	-0.635498	0	0	0	-1.19873	0	-1.19873	-1.83423	regulation of type III hypersensitivity
GO:0001805	0	0	0	0	-0.635498	0	0	0	-1.19873	0	-1.19873	-1.83423	positive regulation of type III hypersensitivity
GO:0002437	0	0	0	0	-0.635498	0	0	0	-1.19873	0	-1.19873	-1.83423	inflammatory response to antigenic stimulus
GO:0002438	0	0	0	0	-0.635498	0	0	0	-1.19873	0	-1.19873	-1.83423	acute inflammatory response to antigenic stimulus
GO:0002445	0	0	0	0	-0.635498	0	0	0	-1.19873	0	-1.19873	-1.83423	type II hypersensitivity
GO:0002524	0	0	0	0	-0.635498	0	0	0	-1.19873	0	-1.19873	-1.83423	hypersensitivity
GO:0002673	0	0	0	0	-0.635498	0	0	0	-1.19873	0	-1.19873	-1.83423	regulation of acute inflammatory response
GO:0002675	0	0	0	0	-0.635498	0	0	0	-1.19873	0	-1.19873	-1.83423	positive regulation of acute inflammatory response
GO:0002697	0	0	0	0	-0.635498	0	0	0	-1.19873	0	-1.19873	-1.83423	regulation of immune effector process
GO:0002699	0	0	0	0	-0.635498	0	0	0	-1.19873	0	-1.19873	-1.83423	positive regulation of immune effector process
GO:0002703	0	0	0	0	-0.635498	0	0	0	-1.19873	0	-1.19873	-1.83423	regulation of leukocyte mediated immunity
GO:0002705	0	0	0	0	-0.635498	0	0	0	-1.19873	0	-1.19873	-1.83423	positive regulation of leukocyte mediated immunity
GO:0002706	0	0	0	0	-0.635498	0	0	0	-1.19873	0	-1.19873	-1.83423	regulation of lymphocyte mediated immunity
GO:0002708	0	0	0	0	-0.635498	0	0	0	-1.19873	0	-1.19873	-1.83423	positive regulation of lymphocyte mediated immunity
GO:0002712	0	0	0	0	-0.635498	0	0	0	-1.19873	0	-1.19873	-1.83423	regulation of B cell mediated immunity
GO:0002714	0	0	0	0	-0.635498	0	0	0	-1.19873	0	-1.19873	-1.83423	positive regulation of B cell mediated immunity
GO:0002821	0	0	0	0	-0.635498	0	0	0	-1.19873	0	-1.19873	-1.83423	positive regulation of adaptive immune response
GO:0002824	0	0	0	0	-0.635498	0	0	0	-1.19873	0	-1.19873	-1.83423	positive regulation of adaptive immune response based on somatic recombination of immune receptors built from immunoglobulin superfamily domains
GO:0002861	0	0	0	0	-0.635498	0	0	0	-1.19873	0	-1.19873	-1.83423	regulation of inflammatory response to antigenic stimulus
GO:0002863	0	0	0	0	-0.635498	0	0	0	-1.19873	0	-1.19873	-1.83423	positive regulation of inflammatory response to antigenic stimulus
GO:0002864	0	0	0	0	-0.635498	0	0	0	-1.19873	0	-1.19873	-1.83423	regulation of acute inflammatory response to antigenic stimulus
GO:0002866	0	0	0	0	-0.635498	0	0	0	-1.19873	0	-1.19873	-1.83423	positive regulation of acute inflammatory response to antigenic stimulus
GO:0002883	0	0	0	0	-0.635498	0	0	0	-1.19873	0	-1.19873	-1.83423	regulation of hypersensitivity
GO:0002885	0	0	0	0	-0.635498	0	0	0	-1.19873	0	-1.19873	-1.83423	positive regulation of hypersensitivity
GO:0002886	0	0	0	0	-0.635498	0	0	0	-1.19873	0	-1.19873	-1.83423	regulation of myeloid leukocyte mediated immunity
GO:0002888	0	0	0	0	-0.635498	0	0	0	-1.19873	0	-1.19873	-1.83423	positive regulation of myeloid leukocyte mediated immunity
GO:0002889	0	0	0	0	-0.635498	0	0	0	-1.19873	0	-1.19873	-1.83423	regulation of immunoglobulin mediated immune response
GO:0002891	0	0	0	0	-0.635498	0	0	0	-1.19873	0	-1.19873	-1.83423	positive regulation of immunoglobulin mediated immune response
GO:0002892	0	0	0	0	-0.635498	0	0	0	-1.19873	0	-1.19873	-1.83423	regulation of type II hypersensitivity
GO:0002894	0	0	0	0	-0.635498	0	0	0	-1.19873	0	-1.19873	-1.83423	positive regulation of type II hypersensitivity
GO:0004408	0	0	0	0	-0.635498	0	0	0	-1.19873	0	-1.19873	-1.83423	holocytochrome-c synthase activity
GO:0006911	0	0	0	0	-0.635498	0	0	0	-1.19873	0	-1.19873	-1.83423	phagocytosis engulfment
GO:0030148	0	0	0	0	-0.635498	0	0	0	-1.19873	0	-1.19873	-1.83423	sphingolipid biosynthetic process
GO:0030904	0	0	0	0	-0.635498	0	0	0	-1.19873	0	-1.19873	-1.83423	retromer complex
GO:0042533	0	0	0	0	-0.635498	0	0	0	-1.19873	0	-1.19873	-1.83423	tumor necrosis factor biosynthetic process
GO:0042534	0	0	0	0	-0.635498	0	0	0	-1.19873	0	-1.19873	-1.83423	regulation of tumor necrosis factor biosynthetic process
GO:0042535	0	0	0	0	-0.635498	0	0	0	-1.19873	0	-1.19873	-1.83423	positive regulation of tumor necrosis factor biosynthetic process
GO:0042590	0	0	0	0	-0.635498	0	0	0	-1.19873	0	-1.19873	-1.83423	antigen processing and presentation of exogenous peptide antigen via MHC class I
GO:0046513	0	0	0	0	-0.635498	0	0	0	-1.19873	0	-1.19873	-1.83423	ceramide biosynthetic process
GO:0046520	0	0	0	0	-0.635498	0	0	0	-1.19873	0	-1.19873	-1.83423	sphingoid biosynthetic process
GO:0004218	0	0	0	0	0	0	0	0	-1.19873	0	-1.19873	-1.19873	cathepsin S activity
GO:0005251	0	0	0	0	0	0	0	0	-1.19873	0	-1.19873	-1.19873	delayed rectifier potassium channel activity
GO:0006927	0	0	0	0	0	0	0	0	-1.19873	0	-1.19873	-1.19873	transformed cell apoptosis
GO:0010008	0	0	0	0	0	0	0	0	-1.19873	0	-1.19873	-1.19873	endosome membrane
GO:0044440	0	0	0	0	0	0	0	0	-1.19873	0	-1.19873	-1.19873	endosomal part
GO:0001653	0	0	-0.178167	-0.413501	-0.384213	-1.19776	-0.434622	-0.176507	-0.220675	0	-1.19776	-3.00545	peptide receptor activity
GO:0008528	0	0	-0.178167	-0.413501	-0.384213	-1.19776	-0.434622	-0.176507	-0.220675	0	-1.19776	-3.00545	peptide receptor activity G-protein coupled
GO:0004866	0	-0.385476	-0.692066	-0.991385	-0.40264	-0.741011	-1.10244	-0.90622	-0.085861	-1.19653	-1.19653	-6.50363	endopeptidase inhibitor activity
GO:0030414	0	-0.385476	-0.692066	-0.991385	-0.40264	-0.741011	-1.10244	-0.90622	-0.085861	-1.19653	-1.19653	-6.50363	protease inhibitor activity
GO:0008083	0	-1.19523	-0.183994	-0.173981	-0.450348	-0.323205	-0.528775	-0.689981	-0.125162	0	-1.19523	-3.67068	growth factor activity
GO:0006357	0	-1.19456	-0.118502	-0.107887	-0.266325	-0.38092	-0.899769	-0.323787	-0.234732	0	-1.19456	-3.52648	regulation of transcription from RNA polymerase II promoter
GO:0032403	0	0	-0.035672	-0.364681	-0.048102	0	-0.396522	-0.506514	-1.19454	0	-1.19454	-2.54603	protein complex binding
GO:0016462	0	-0.130518	-1.19359	-0.225708	-0.646334	-0.228371	-0.260518	-0.974928	-0.650517	0	-1.19359	-4.31048	pyrophosphatase activity
GO:0016817	0	-0.130518	-1.19359	-0.225708	-0.646334	-0.228371	-0.260518	-0.974928	-0.650517	0	-1.19359	-4.31048	hydrolase activity acting on acid anhydrides
GO:0016818	0	-0.130518	-1.19359	-0.225708	-0.646334	-0.228371	-0.260518	-0.974928	-0.650517	0	-1.19359	-4.31048	hydrolase activity acting on acid anhydrides in phosphorus-containing anhydrides
GO:0017111	0	-0.130518	-1.19359	-0.225708	-0.646334	-0.228371	-0.260518	-0.974928	-0.650517	0	-1.19359	-4.31048	nucleoside-triphosphatase activity
GO:0050801	0	-1.09226	-1.19291	-0.485843	-1.09854	-0.796143	-0.778418	-0.071258	-0.720587	0	-1.19291	-6.23595	ion homeostasis
GO:0008144	0	0	-1.19179	-0.393875	0	-1.05885	-0.604678	-0.680796	-0.749042	0	-1.19179	-4.67903	drug binding
GO:0001523	0	0	-1.19179	-1.17434	-0.262469	-1.05885	-0.604678	0	0	0	-1.19179	-4.29213	retinoid metabolic process
GO:0006721	0	0	-1.19179	-1.17434	-0.262469	-1.05885	-0.604678	0	0	0	-1.19179	-4.29213	terpenoid metabolic process
GO:0016101	0	0	-1.19179	-1.17434	-0.262469	-1.05885	-0.604678	0	0	0	-1.19179	-4.29213	diterpenoid metabolic process
GO:0045445	0	0	-1.19179	-0.393875	-0.262469	0	-0.604678	-0.680796	-0.749042	0	-1.19179	-3.88265	myoblast differentiation
GO:0048637	0	0	-1.19179	-0.393875	-0.262469	0	-0.604678	-0.680796	-0.749042	0	-1.19179	-3.88265	skeletal muscle development
GO:0048741	0	0	-1.19179	-0.393875	-0.262469	0	-0.604678	-0.680796	-0.749042	0	-1.19179	-3.88265	skeletal muscle fiber development
GO:0048747	0	0	-1.19179	-0.393875	-0.262469	0	-0.604678	-0.680796	-0.749042	0	-1.19179	-3.88265	muscle fiber development
GO:0003678	0	0	-1.19179	-0.393875	-0.867432	-1.05885	0	0	0	0	-1.19179	-3.51195	DNA helicase activity
GO:0017148	0	0	-1.19179	0	-0.867432	0	-0.604678	-0.680796	0	0	-1.19179	-3.3447	negative regulation of protein biosynthetic process
GO:0031327	0	0	-1.19179	0	-0.867432	0	-0.604678	-0.680796	0	0	-1.19179	-3.3447	negative regulation of cellular biosynthetic process
GO:0000786	0	0	-1.19179	-0.393875	-0.262469	0	0	-0.680796	-0.749042	0	-1.19179	-3.27797	nucleosome
GO:0007163	0	0	-1.19179	-0.393875	-0.262469	0	0	-0.680796	-0.749042	0	-1.19179	-3.27797	establishment and or maintenance of cell polarity
GO:0022600	0	0	-1.19179	-0.393875	0	-1.05885	-0.604678	0	0	0	-1.19179	-3.2492	digestive process
GO:0033177	0	0	-1.19179	-0.393875	-0.262469	0	0	-0.680796	0	0	-1.19179	-2.52893	proton-transporting two-sector ATPase complex proton-transporting domain
GO:0045259	0	0	-1.19179	-0.393875	-0.262469	0	0	-0.680796	0	0	-1.19179	-2.52893	proton-transporting ATP synthase complex
GO:0045263	0	0	-1.19179	-0.393875	-0.262469	0	0	-0.680796	0	0	-1.19179	-2.52893	proton-transporting ATP synthase complex coupling factor F(o)
GO:0048468	0	-0.349556	-0.274246	-0.700891	-0.327824	-1.19168	-0.686127	-0.714781	-0.287351	-0.5606	-1.19168	-5.09306	cell development
GO:0032502	0	-0.196321	-0.055973	-0.490173	-0.182146	-1.18983	-0.719565	-0.768555	-0.262948	-0.221684	-1.18983	-4.0872	developmental process
GO:0008324	0	0	-1.1076	-0.506914	-0.067298	-0.180015	-0.200303	-0.122983	-1.18835	0	-1.18835	-3.37346	cation transporter activity
GO:0005783	-1.18192	0	-0.051197	-0.21205	-0.022604	-0.155319	-0.229865	-0.023642	-0.243434	-0.733337	-1.18192	-2.85336	endoplasmic reticulum
GO:0045321	0	0	-0.383285	-0.060813	-0.71551	-0.323205	-0.93823	-1.1809	-0.125162	0	-1.1809	-3.72711	leukocyte activation
GO:0006259	0	-0.39161	-0.584821	-0.026768	-1.02693	-0.831839	-0.546871	-1.18034	-0.187389	0	-1.18034	-4.77657	DNA metabolic process
GO:0005386	0	0	-1.17974	-0.517148	-0.076743	-0.228669	-0.575816	-0.18471	-0.253057	0	-1.17974	-3.01588	carrier activity
GO:0031090	-1.17645	0	-0.325029	-0.416324	-0.151941	-0.151125	-0.00157	-0.247875	-0.117813	-0.728244	-1.17645	-3.31637	organelle membrane
GO:0048306	0	0	-0.401594	-1.17434	-0.262469	0	-0.604678	-0.680796	-0.749042	0	-1.17434	-3.87292	calcium-dependent protein binding
GO:0016538	0	0	0	-1.17434	0	0	0	-0.680796	-0.749042	0	-1.17434	-2.60417	cyclin-dependent protein kinase regulator activity
GO:0046112	0	0	-0.401594	-1.17434	-0.262469	0	0	0	-0.749042	0	-1.17434	-2.58744	nucleobase biosynthetic process
GO:0040017	0	0	-0.401594	-1.17434	-0.262469	0	0	-0.680796	0	0	-1.17434	-2.5192	positive regulation of locomotion
GO:0051272	0	0	-0.401594	-1.17434	-0.262469	0	0	-0.680796	0	0	-1.17434	-2.5192	positive regulation of cell motility
GO:0019717	0	0	0	-1.17434	0	0	0	0	-0.749042	0	-1.17434	-1.92338	synaptosome
GO:0016408	0	0	-0.401594	-1.17434	-0.262469	0	0	0	0	0	-1.17434	-1.8384	C-acyltransferase activity
GO:0006891	0	0	-0.401594	-1.17434	0	0	0	0	0	0	-1.17434	-1.57593	intra-Golgi vesicle-mediated transport
GO:0019958	0	0	0	-1.17434	0	0	0	0	0	0	-1.17434	-1.17434	C-X-C chemokine binding
GO:0030218	0	0	-0.527285	-0.513793	-0.293944	0	-0.312344	-1.04049	-1.17097	0	-1.17097	-3.85883	erythrocyte differentiation
GO:0042417	0	0	-0.760616	-0.238106	-1.07302	0	-1.16718	0	0	0	-1.16718	-3.23893	dopamine metabolic process
GO:0045177	0	0	-0.244489	0	0	-0.849622	-1.16718	0	-0.554053	0	-1.16718	-2.81535	apical part of cell
GO:0051262	0	0	-0.760616	-0.238106	-0.135148	0	-1.16718	-0.490741	0	0	-1.16718	-2.7918	protein tetramerization
GO:0009411	0	0	-0.244489	0	-0.484004	0	-1.16718	0	-0.554053	0	-1.16718	-2.44973	response to UV
GO:0004601	0	0	-0.244489	0	-0.484004	0	-1.16718	-0.490741	0	0	-1.16718	-2.38642	peroxidase activity
GO:0016684	0	0	-0.244489	0	-0.484004	0	-1.16718	-0.490741	0	0	-1.16718	-2.38642	oxidoreductase activity acting on peroxide as acceptor
GO:0004434	0	0	-0.244489	0	-0.135148	0	-1.16718	-0.490741	0	0	-1.16718	-2.03756	inositol or phosphatidylinositol phosphodiesterase activity
GO:0004435	0	0	-0.244489	0	-0.135148	0	-1.16718	-0.490741	0	0	-1.16718	-2.03756	phosphoinositide phospholipase C activity
GO:0008080	0	-0.941978	-0.629327	-0.190439	-0.099777	-0.776707	-0.360844	-1.16536	0	0	-1.16536	-4.16444	N-acetyltransferase activity
GO:0030183	0	0	-0.629327	0	-0.374921	0	-1.01712	-1.16536	0	0	-1.16536	-3.18673	B cell differentiation
GO:0007189	0	0	-0.196222	-0.190439	-0.374921	0	0	-1.16536	-0.488087	0	-1.16536	-2.41503	G-protein signaling adenylate cyclase activating pathway
GO:0007190	0	0	-0.196222	-0.190439	-0.374921	0	0	-1.16536	-0.488087	0	-1.16536	-2.41503	adenylate cyclase activation
GO:0031281	0	0	-0.196222	-0.190439	-0.374921	0	0	-1.16536	-0.488087	0	-1.16536	-2.41503	positive regulation of cyclase activity
GO:0045762	0	0	-0.196222	-0.190439	-0.374921	0	0	-1.16536	-0.488087	0	-1.16536	-2.41503	positive regulation of adenylate cyclase activity
GO:0051349	0	0	-0.196222	-0.190439	-0.374921	0	0	-1.16536	-0.488087	0	-1.16536	-2.41503	positive regulation of lyase activity
GO:0005746	0	0	0	-0.190439	-0.099777	0	0	-1.16536	0	0	-1.16536	-1.45558	mitochondrial respiratory chain
GO:0005643	0	0	0	0	-0.099777	0	0	-1.16536	0	0	-1.16536	-1.26514	nuclear pore
GO:0005575	-0.048539	-0.279566	-0.682383	-0.187907	-0.580537	-0.174029	-0.196116	-1.16472	-0.361257	-0.013674	-1.16472	-3.68873	cellular component
GO:0042995	0	0	-0.75005	-0.719029	-0.141558	-0.270537	-1.16385	-0.065377	-0.321242	0	-1.16385	-3.43165	cell projection
GO:0030528	0	-0.590213	-0.183573	-0.400306	-0.531402	-0.457283	-1.16156	-0.419422	-0.132826	0	-1.16156	-3.87658	transcription regulator activity
GO:0030154	0	-0.408658	-0.171892	-0.448429	-0.23589	-0.734134	-0.762788	-1.15516	-0.381011	-0.461836	-1.15516	-4.7598	cell differentiation
GO:0048869	0	-0.408658	-0.171892	-0.448429	-0.23589	-0.734134	-0.762788	-1.15516	-0.381011	-0.461836	-1.15516	-4.7598	cellular developmental process
GO:0005624	-1.15012	-0.08026	-0.100419	-0.965894	-0.096977	-0.131811	-0.629345	-0.016259	-1.09112	-0.703766	-1.15012	-4.96598	membrane fraction
GO:0006260	0	-0.372979	-0.387963	-0.003946	-1.14489	-0.248466	-0.142513	-0.860947	-0.284884	0	-1.14489	-3.44659	DNA replication
GO:0048522	0	-0.491563	-1.11082	-0.834223	-0.440404	-1.14391	-0.959904	-0.923849	-0.34701	0	-1.14391	-6.25169	positive regulation of cellular process
GO:0000904	0	0	0	-1.13386	-0.327041	0	0	0	0	0	-1.13386	-1.4609	cellular morphogenesis during differentiation
GO:0031175	0	0	0	-1.13386	-0.327041	0	0	0	0	0	-1.13386	-1.4609	neurite development
GO:0048666	0	0	0	-1.13386	-0.327041	0	0	0	0	0	-1.13386	-1.4609	neuron development
GO:0006261	0	-0.534431	-0.580637	-0.023368	-1.1286	0	-0.331572	-0.889646	-0.53325	0	-1.1286	-4.0215	DNA-dependent DNA replication
GO:0006519	0	0	-0.25138	-0.062955	-1.1285	-0.123595	-0.224396	-0.012356	-0.022205	0	-1.1285	-1.82539	amino acid and derivative metabolic process
GO:0009165	0	0	-1.126	-1.08886	-0.511108	-0.338558	-0.068937	-0.101204	-0.438163	0	-1.126	-3.67283	nucleotide biosynthetic process
GO:0019843	0	0	-0.81003	-0.800789	-0.635498	0	-1.04212	-1.1253	0	0	-1.1253	-4.41373	rRNA binding
GO:0004336	0	0	-0.81003	-0.800789	0	0	-1.04212	-1.1253	0	0	-1.1253	-3.77824	galactosylceramidase activity
GO:0004557	0	0	-0.81003	-0.800789	0	0	-1.04212	-1.1253	0	0	-1.1253	-3.77824	alpha-galactosidase activity
GO:0004565	0	0	-0.81003	-0.800789	0	0	-1.04212	-1.1253	0	0	-1.1253	-3.77824	beta-galactosidase activity
GO:0004767	0	0	-0.81003	-0.800789	0	0	-1.04212	-1.1253	0	0	-1.1253	-3.77824	sphingomyelin phosphodiesterase activity
GO:0015925	0	0	-0.81003	-0.800789	0	0	-1.04212	-1.1253	0	0	-1.1253	-3.77824	galactosidase activity
GO:0002026	0	0	-0.81003	0	-0.635498	0	-1.04212	-1.1253	0	0	-1.1253	-3.61294	cardiac inotropy
GO:0002029	0	0	-0.81003	0	-0.635498	0	-1.04212	-1.1253	0	0	-1.1253	-3.61294	desensitization of G-protein coupled receptor protein signaling pathway
GO:0004602	0	0	-0.81003	0	-0.635498	0	-1.04212	-1.1253	0	0	-1.1253	-3.61294	glutathione peroxidase activity
GO:0005094	0	0	-0.81003	0	-0.635498	0	-1.04212	-1.1253	0	0	-1.1253	-3.61294	Rho GDP-dissociation inhibitor activity
GO:0006982	0	0	-0.81003	0	-0.635498	0	-1.04212	-1.1253	0	0	-1.1253	-3.61294	response to lipid hydroperoxide
GO:0016202	0	0	-0.81003	0	-0.635498	0	-1.04212	-1.1253	0	0	-1.1253	-3.61294	regulation of striated muscle development
GO:0016566	0	0	-0.81003	0	-0.635498	0	-1.04212	-1.1253	0	0	-1.1253	-3.61294	specific transcriptional repressor activity
GO:0022401	0	0	-0.81003	0	-0.635498	0	-1.04212	-1.1253	0	0	-1.1253	-3.61294	adaptation of signaling pathway
GO:0033194	0	0	-0.81003	0	-0.635498	0	-1.04212	-1.1253	0	0	-1.1253	-3.61294	response to hydroperoxide
GO:0045744	0	0	-0.81003	0	-0.635498	0	-1.04212	-1.1253	0	0	-1.1253	-3.61294	negative regulation of G-protein coupled receptor protein signaling pathway
GO:0045843	0	0	-0.81003	0	-0.635498	0	-1.04212	-1.1253	0	0	-1.1253	-3.61294	negative regulation of striated muscle development
GO:0001820	0	0	-0.81003	0	0	0	-1.04212	-1.1253	0	0	-1.1253	-2.97745	serotonin secretion
GO:0002448	0	0	-0.81003	0	0	0	-1.04212	-1.1253	0	0	-1.1253	-2.97745	mast cell mediated immunity
GO:0005540	0	0	-0.81003	0	0	0	-1.04212	-1.1253	0	0	-1.1253	-2.97745	hyaluronic acid binding
GO:0007257	0	0	-0.81003	0	0	0	-1.04212	-1.1253	0	0	-1.1253	-2.97745	activation of JNK activity
GO:0017134	0	0	-0.81003	0	0	0	-1.04212	-1.1253	0	0	-1.1253	-2.97745	fibroblast growth factor binding
GO:0019722	0	0	-0.81003	0	0	0	-1.04212	-1.1253	0	0	-1.1253	-2.97745	calcium-mediated signaling
GO:0032604	0	0	-0.81003	0	0	0	-1.04212	-1.1253	0	0	-1.1253	-2.97745	granulocyte macrophage colony-stimulating factor production
GO:0032632	0	0	-0.81003	0	0	0	-1.04212	-1.1253	0	0	-1.1253	-2.97745	interleukin-3 production
GO:0042101	0	0	-0.81003	0	0	0	-1.04212	-1.1253	0	0	-1.1253	-2.97745	T cell receptor complex
GO:0042223	0	0	-0.81003	0	0	0	-1.04212	-1.1253	0	0	-1.1253	-2.97745	interleukin-3 biosynthetic process
GO:0042253	0	0	-0.81003	0	0	0	-1.04212	-1.1253	0	0	-1.1253	-2.97745	granulocyte macrophage colony-stimulating factor biosynthetic process
GO:0042492	0	0	-0.81003	0	0	0	-1.04212	-1.1253	0	0	-1.1253	-2.97745	gamma-delta T cell differentiation
GO:0043300	0	0	-0.81003	0	0	0	-1.04212	-1.1253	0	0	-1.1253	-2.97745	regulation of leukocyte degranulation
GO:0043302	0	0	-0.81003	0	0	0	-1.04212	-1.1253	0	0	-1.1253	-2.97745	positive regulation of leukocyte degranulation
GO:0043303	0	0	-0.81003	0	0	0	-1.04212	-1.1253	0	0	-1.1253	-2.97745	mast cell degranulation
GO:0043304	0	0	-0.81003	0	0	0	-1.04212	-1.1253	0	0	-1.1253	-2.97745	regulation of mast cell degranulation
GO:0043306	0	0	-0.81003	0	0	0	-1.04212	-1.1253	0	0	-1.1253	-2.97745	positive regulation of mast cell degranulation
GO:0043506	0	0	-0.81003	0	0	0	-1.04212	-1.1253	0	0	-1.1253	-2.97745	regulation of JNK activity
GO:0043507	0	0	-0.81003	0	0	0	-1.04212	-1.1253	0	0	-1.1253	-2.97745	positive regulation of JNK activity
GO:0045399	0	0	-0.81003	0	0	0	-1.04212	-1.1253	0	0	-1.1253	-2.97745	regulation of interleukin-3 biosynthetic process
GO:0045401	0	0	-0.81003	0	0	0	-1.04212	-1.1253	0	0	-1.1253	-2.97745	positive regulation of interleukin-3 biosynthetic process
GO:0045423	0	0	-0.81003	0	0	0	-1.04212	-1.1253	0	0	-1.1253	-2.97745	regulation of granulocyte macrophage colony-stimulating factor biosynthetic process
GO:0045425	0	0	-0.81003	0	0	0	-1.04212	-1.1253	0	0	-1.1253	-2.97745	positive regulation of granulocyte macrophage colony-stimulating factor biosynthetic process
GO:0045586	0	0	-0.81003	0	0	0	-1.04212	-1.1253	0	0	-1.1253	-2.97745	regulation of gamma-delta T cell differentiation
GO:0045588	0	0	-0.81003	0	0	0	-1.04212	-1.1253	0	0	-1.1253	-2.97745	positive regulation of gamma-delta T cell differentiation
GO:0045921	0	0	-0.81003	0	0	0	-1.04212	-1.1253	0	0	-1.1253	-2.97745	positive regulation of exocytosis
GO:0046629	0	0	-0.81003	0	0	0	-1.04212	-1.1253	0	0	-1.1253	-2.97745	gamma-delta T cell activation
GO:0046633	0	0	-0.81003	0	0	0	-1.04212	-1.1253	0	0	-1.1253	-2.97745	alpha-beta T cell proliferation
GO:0046634	0	0	-0.81003	0	0	0	-1.04212	-1.1253	0	0	-1.1253	-2.97745	regulation of alpha-beta T cell activation
GO:0046635	0	0	-0.81003	0	0	0	-1.04212	-1.1253	0	0	-1.1253	-2.97745	positive regulation of alpha-beta T cell activation
GO:0046637	0	0	-0.81003	0	0	0	-1.04212	-1.1253	0	0	-1.1253	-2.97745	regulation of alpha-beta T cell differentiation
GO:0046638	0	0	-0.81003	0	0	0	-1.04212	-1.1253	0	0	-1.1253	-2.97745	positive regulation of alpha-beta T cell differentiation
GO:0046640	0	0	-0.81003	0	0	0	-1.04212	-1.1253	0	0	-1.1253	-2.97745	regulation of alpha-beta T cell proliferation
GO:0046641	0	0	-0.81003	0	0	0	-1.04212	-1.1253	0	0	-1.1253	-2.97745	positive regulation of alpha-beta T cell proliferation
GO:0046643	0	0	-0.81003	0	0	0	-1.04212	-1.1253	0	0	-1.1253	-2.97745	regulation of gamma-delta T cell activation
GO:0046645	0	0	-0.81003	0	0	0	-1.04212	-1.1253	0	0	-1.1253	-2.97745	positive regulation of gamma-delta T cell activation
GO:0050848	0	0	-0.81003	0	0	0	-1.04212	-1.1253	0	0	-1.1253	-2.97745	regulation of calcium-mediated signaling
GO:0050850	0	0	-0.81003	0	0	0	-1.04212	-1.1253	0	0	-1.1253	-2.97745	positive regulation of calcium-mediated signaling
GO:0015057	0	0	0	0	-0.635498	0	-1.04212	-1.1253	0	0	-1.1253	-2.80291	thrombin receptor activity
GO:0008091	0	0	-0.81003	-0.800789	0	0	0	-1.1253	0	0	-1.1253	-2.73612	spectrin
GO:0030866	0	0	-0.81003	-0.800789	0	0	0	-1.1253	0	0	-1.1253	-2.73612	cortical actin cytoskeleton organization and biogenesis
GO:0001780	0	0	-0.81003	0	-0.635498	0	0	-1.1253	0	0	-1.1253	-2.57083	neutrophil homeostasis
GO:0001781	0	0	-0.81003	0	-0.635498	0	0	-1.1253	0	0	-1.1253	-2.57083	neutrophil apoptosis
GO:0002262	0	0	-0.81003	0	-0.635498	0	0	-1.1253	0	0	-1.1253	-2.57083	myeloid cell homeostasis
GO:0005138	0	0	-0.81003	0	-0.635498	0	0	-1.1253	0	0	-1.1253	-2.57083	interleukin-6 receptor binding
GO:0005732	0	0	-0.81003	0	-0.635498	0	0	-1.1253	0	0	-1.1253	-2.57083	small nucleolar ribonucleoprotein complex
GO:0008456	0	0	-0.81003	0	-0.635498	0	0	-1.1253	0	0	-1.1253	-2.57083	alpha-N-acetylgalactosaminidase activity
GO:0008537	0	0	-0.81003	0	-0.635498	0	0	-1.1253	0	0	-1.1253	-2.57083	proteasome activator complex
GO:0030156	0	0	-0.81003	0	-0.635498	0	0	-1.1253	0	0	-1.1253	-2.57083	benzodiazepine receptor binding
GO:0044452	0	0	-0.81003	0	-0.635498	0	0	-1.1253	0	0	-1.1253	-2.57083	nucleolar part
GO:0045064	0	0	-0.81003	0	-0.635498	0	0	-1.1253	0	0	-1.1253	-2.57083	T-helper 2 cell differentiation
GO:0045601	0	0	-0.81003	0	-0.635498	0	0	-1.1253	0	0	-1.1253	-2.57083	regulation of endothelial cell differentiation
GO:0045603	0	0	-0.81003	0	-0.635498	0	0	-1.1253	0	0	-1.1253	-2.57083	positive regulation of endothelial cell differentiation
GO:0045624	0	0	-0.81003	0	-0.635498	0	0	-1.1253	0	0	-1.1253	-2.57083	positive regulation of T-helper cell differentiation
GO:0045628	0	0	-0.81003	0	-0.635498	0	0	-1.1253	0	0	-1.1253	-2.57083	regulation of T-helper 2 cell differentiation
GO:0045630	0	0	-0.81003	0	-0.635498	0	0	-1.1253	0	0	-1.1253	-2.57083	positive regulation of T-helper 2 cell differentiation
GO:0000075	0	0	-0.81003	0	0	0	0	-1.1253	0	0	-1.1253	-1.93533	cell cycle checkpoint
GO:0000077	0	0	-0.81003	0	0	0	0	-1.1253	0	0	-1.1253	-1.93533	DNA damage checkpoint
GO:0001939	0	0	-0.81003	0	0	0	0	-1.1253	0	0	-1.1253	-1.93533	female pronucleus
GO:0001940	0	0	-0.81003	0	0	0	0	-1.1253	0	0	-1.1253	-1.93533	male pronucleus
GO:0007093	0	0	-0.81003	0	0	0	0	-1.1253	0	0	-1.1253	-1.93533	mitotic checkpoint
GO:0007095	0	0	-0.81003	0	0	0	0	-1.1253	0	0	-1.1253	-1.93533	mitotic G2 checkpoint
GO:0031570	0	0	-0.81003	0	0	0	0	-1.1253	0	0	-1.1253	-1.93533	DNA integrity checkpoint
GO:0031572	0	0	-0.81003	0	0	0	0	-1.1253	0	0	-1.1253	-1.93533	G2 M transition DNA damage checkpoint
GO:0031576	0	0	-0.81003	0	0	0	0	-1.1253	0	0	-1.1253	-1.93533	G2 M transition checkpoint
GO:0007126	0	0	0	-0.800789	0	0	0	-1.1253	0	0	-1.1253	-1.92609	meiosis
GO:0007127	0	0	0	-0.800789	0	0	0	-1.1253	0	0	-1.1253	-1.92609	meiosis I
GO:0051321	0	0	0	-0.800789	0	0	0	-1.1253	0	0	-1.1253	-1.92609	meiotic cell cycle
GO:0051327	0	0	0	-0.800789	0	0	0	-1.1253	0	0	-1.1253	-1.92609	M phase of meiotic cell cycle
GO:0005095	0	0	0	0	-0.635498	0	0	-1.1253	0	0	-1.1253	-1.7608	GTPase inhibitor activity
GO:0008139	0	0	0	0	-0.635498	0	0	-1.1253	0	0	-1.1253	-1.7608	nuclear localization sequence binding
GO:0008536	0	0	0	0	-0.635498	0	0	-1.1253	0	0	-1.1253	-1.7608	Ran GTPase binding
GO:0045155	0	0	0	0	-0.635498	0	0	-1.1253	0	0	-1.1253	-1.7608	electron transporter transferring electrons from CoQH2-cytochrome c reductase complex and cytochrome c oxidase complex activity
GO:0000808	0	0	0	0	0	0	0	-1.1253	0	0	-1.1253	-1.1253	origin recognition complex
GO:0003688	0	0	0	0	0	0	0	-1.1253	0	0	-1.1253	-1.1253	DNA replication origin binding
GO:0005664	0	0	0	0	0	0	0	-1.1253	0	0	-1.1253	-1.1253	nuclear origin of replication recognition complex
GO:0006400	0	0	0	0	0	0	0	-1.1253	0	0	-1.1253	-1.1253	tRNA modification
GO:0006475	0	0	0	0	0	0	0	-1.1253	0	0	-1.1253	-1.1253	internal protein amino acid acetylation
GO:0006894	0	0	0	0	0	0	0	-1.1253	0	0	-1.1253	-1.1253	Golgi to secretory vesicle transport
GO:0008262	0	0	0	0	0	0	0	-1.1253	0	0	-1.1253	-1.1253	importin-alpha export receptor activity
GO:0008334	0	0	0	0	0	0	0	-1.1253	0	0	-1.1253	-1.1253	histone mRNA metabolic process
GO:0008900	0	0	0	0	0	0	0	-1.1253	0	0	-1.1253	-1.1253	hydrogen:potassium-exchanging ATPase activity
GO:0016149	0	0	0	0	0	0	0	-1.1253	0	0	-1.1253	-1.1253	translation release factor activity codon specific
GO:0043022	0	0	0	0	0	0	0	-1.1253	0	0	-1.1253	-1.1253	ribosome binding
GO:0051276	0	-0.328436	-0.462438	-0.049891	-0.221086	-0.210826	-0.10267	-1.11927	-0.225081	0	-1.11927	-2.71969	chromosome organization and biogenesis
GO:0006461	0	0	-0.135309	-0.01378	-0.221086	0	-0.263343	-1.11927	0	0	-1.11927	-1.75278	protein complex assembly
GO:0030554	0	-0.890706	-0.692511	-0.293765	-0.36956	-0.974924	-0.218961	-1.11389	-0.438692	0	-1.11389	-4.99301	adenyl nucleotide binding
GO:0016043	0	-0.105576	-0.306085	-0.25205	-0.14242	-0.015219	-0.058281	-1.11291	-0.170486	0	-1.11291	-2.16303	cellular component organization and biogenesis
GO:0009987	-0.087432	-0.472642	-1.04401	-0.240317	-0.637913	-0.295396	-0.173725	-1.11194	-0.230128	-0.039714	-1.11194	-4.33321	cellular process
GO:0030534	0	-1.10978	-0.936958	-0.920548	0	0	-0.499115	-0.571857	0	0	-1.10978	-4.03826	adult behavior
GO:0016667	0	-1.10978	-0.309516	-0.302489	-0.185966	-0.940236	-0.499115	-0.571857	0	0	-1.10978	-3.91896	oxidoreductase activity acting on sulfur group of donors
GO:0006919	0	-1.10978	-0.309516	0	-0.637019	0	-0.499115	-0.571857	0	0	-1.10978	-3.12729	caspase activation
GO:0043280	0	-1.10978	-0.309516	0	-0.637019	0	-0.499115	-0.571857	0	0	-1.10978	-3.12729	positive regulation of caspase activity
GO:0016628	0	-1.10978	-0.309516	0	-0.185966	-0.940236	-0.499115	0	0	0	-1.10978	-3.04462	oxidoreductase activity acting on the CH-CH group of donors NAD or NADP as acceptor
GO:0031123	0	-1.10978	-0.309516	0	-0.637019	0	0	-0.571857	0	0	-1.10978	-2.62818	RNA 3-end processing
GO:0031124	0	-1.10978	-0.309516	0	-0.637019	0	0	-0.571857	0	0	-1.10978	-2.62818	mRNA 3-end processing
GO:0045884	0	-1.10978	-0.309516	0	-0.637019	0	-0.499115	0	0	0	-1.10978	-2.55543	regulation of survival gene product activity
GO:0008637	0	-1.10978	-0.309516	0	-0.185966	0	-0.499115	0	0	0	-1.10978	-2.10438	apoptotic mitochondrial changes
GO:0007596	0	0	-0.22869	-0.215515	-0.907973	-0.741011	-1.10244	-0.227047	-0.649791	0	-1.10244	-4.07247	blood coagulation
GO:0050817	0	0	-0.22869	-0.215515	-0.907973	-0.741011	-1.10244	-0.227047	-0.649791	0	-1.10244	-4.07247	coagulation
GO:0001775	0	0	-0.424741	-0.093787	-0.625826	-0.259195	-1.10244	-0.90622	-0.085861	0	-1.10244	-3.49807	cell activation
GO:0016811	0	0	-1.1006	-0.154006	-0.68689	0	-0.896811	-1.04049	0	0	-1.1006	-3.8788	hydrolase activity acting on carbon-nitrogen (but not peptide) bonds in linear amides
GO:0006119	0	0	-1.1006	-0.513793	-0.074436	0	0	-1.04049	-0.434212	0	-1.1006	-3.16353	oxidative phosphorylation
GO:0009144	0	0	-1.1006	-0.513793	-0.293944	0	0	-0.375582	-0.434212	0	-1.1006	-2.71813	purine nucleoside triphosphate metabolic process
GO:0009199	0	0	-1.1006	-0.513793	-0.293944	0	0	-0.375582	-0.434212	0	-1.1006	-2.71813	ribonucleoside triphosphate metabolic process
GO:0016829	0	-0.412416	-0.508894	-0.485843	-1.09854	-0.282546	-0.182631	-0.071258	-0.099643	0	-1.09854	-3.14177	lyase activity
GO:0031404	0	0	-0.2781	-1.09263	-0.117443	-0.544373	0	0	0	0	-1.09263	-2.03254	chloride ion binding
GO:0043168	0	0	-0.2781	-1.09263	-0.117443	-0.544373	0	0	0	0	-1.09263	-2.03254	anion binding
GO:0003707	0	0	-0.07354	-1.09263	-0.117443	0	0	0	-0.288769	0	-1.09263	-1.57238	steroid hormone receptor activity
GO:0001503	0	0	0	-1.09263	-0.117443	0	0	-0.238766	0	0	-1.09263	-1.44884	ossification
GO:0031214	0	0	0	-1.09263	-0.117443	0	0	-0.238766	0	0	-1.09263	-1.44884	biomineral formation
GO:0002521	0	0	-0.429284	-0.040218	-0.178111	0	-0.434622	-1.09125	-0.220675	0	-1.09125	-2.39416	leukocyte differentiation
GO:0043292	0	0	-0.527285	-1.07751	-0.074436	0	-0.312344	0	0	0	-1.07751	-1.99157	contractile fiber
GO:0007411	0	0	0	-1.07751	-0.293944	0	0	0	0	0	-1.07751	-1.37145	axon guidance
GO:0005887	0	-0.0831	-0.054554	-0.714397	-0.161232	-0.531715	-0.290532	-0.084597	-1.07697	0	-1.07697	-2.9971	integral to plasma membrane
GO:0003899	0	0	-0.760616	-0.238106	-1.07302	-0.849622	-0.42127	0	0	0	-1.07302	-3.34264	DNA-directed RNA polymerase activity
GO:0009190	0	0	-0.244489	-0.238106	-1.07302	-0.849622	0	0	0	0	-1.07302	-2.40524	cyclic nucleotide biosynthetic process
GO:0007369	0	0	0	-0.745214	-1.07302	0	-0.42127	0	0	0	-1.07302	-2.23951	gastrulation
GO:0000502	0	0	-0.244489	-0.238106	-1.07302	0	0	-0.490741	0	0	-1.07302	-2.04636	proteasome complex (sensu Eukaryota)
GO:0008285	0	-0.879327	-0.967788	-0.926175	-0.733481	-0.604506	-0.802741	-1.07094	-0.857474	0	-1.07094	-6.84243	negative regulation of cell proliferation
GO:0004175	0	-0.290994	-0.18552	-0.172522	-0.557347	-0.180015	-0.404181	-0.028184	-0.178586	-1.07072	-1.07072	-3.06807	endopeptidase activity
GO:0006812	0	0	-0.638589	-0.36797	-0.043985	-0.248466	-0.142513	-0.211885	-1.06685	0	-1.06685	-2.72025	cation transport
GO:0002443	0	0	-0.471323	-0.45181	-0.8981	-0.35497	-1.06667	-0.781874	-0.467315	0	-1.06667	-4.49207	leukocyte mediated immunity
GO:0004386	0	0	-0.2781	-0.267977	-1.06486	-0.544373	0	-0.238766	-0.288769	0	-1.06486	-2.68284	helicase activity
GO:0006576	0	0	-0.2781	-0.267977	-1.06486	0	-0.579789	0	0	0	-1.06486	-2.19072	biogenic amine metabolic process
GO:0030145	0	0	0	-0.60923	-1.06486	0	0	0	-0.288769	0	-1.06486	-1.96286	manganese ion binding
GO:0044270	0	0	-0.07354	0	-1.06486	0	-0.18677	0	0	0	-1.06486	-1.32517	nitrogen compound catabolic process
GO:0042625	0	0	-0.947446	-0.925482	-0.055931	0	0	-0.936672	-1.06383	0	-1.06383	-3.92936	ATPase activity coupled to transmembrane movement of ions
GO:0021700	0	0	-0.445704	-0.43311	-0.232271	0	-0.797478	-0.332767	-1.06383	0	-1.06383	-3.30516	developmental maturation
GO:0006644	0	0	-0.947446	0	-0.559744	0	-0.27249	-0.332767	-1.06383	0	-1.06383	-3.17627	phospholipid metabolic process
GO:0006732	0	0	-1.0606	-0.321973	-0.278381	-0.411836	-0.105698	-0.145832	-0.186402	0	-1.0606	-2.51072	coenzyme metabolic process
GO:0003779	0	-0.925945	-0.150443	-1.06013	-0.025642	-0.645874	-0.28203	-0.40531	-0.934741	0	-1.06013	-4.43011	actin binding
GO:0007568	0	0	-0.401594	-0.393875	-0.867432	-1.05885	-0.604678	0	-0.749042	0	-1.05885	-4.07547	aging
GO:0005788	0	0	-0.401594	-0.393875	-0.262469	-1.05885	-0.604678	-0.680796	0	0	-1.05885	-3.40226	endoplasmic reticulum lumen
GO:0000428	0	0	-0.401594	-0.393875	-0.867432	-1.05885	-0.604678	0	0	0	-1.05885	-3.32643	DNA-directed RNA polymerase complex
GO:0005665	0	0	-0.401594	-0.393875	-0.867432	-1.05885	-0.604678	0	0	0	-1.05885	-3.32643	DNA-directed RNA polymerase II core complex
GO:0030880	0	0	-0.401594	-0.393875	-0.867432	-1.05885	-0.604678	0	0	0	-1.05885	-3.32643	RNA polymerase complex
GO:0055029	0	0	-0.401594	-0.393875	-0.867432	-1.05885	-0.604678	0	0	0	-1.05885	-3.32643	nuclear DNA-directed RNA polymerase complex
GO:0051090	0	0	-0.401594	0	-0.262469	-1.05885	-0.604678	0	-0.749042	0	-1.05885	-3.07663	regulation of transcription factor activity
GO:0003916	0	0	-0.401594	0	-0.867432	-1.05885	0	-0.680796	0	0	-1.05885	-3.00867	DNA topoisomerase activity
GO:0003918	0	0	-0.401594	0	-0.867432	-1.05885	0	-0.680796	0	0	-1.05885	-3.00867	DNA topoisomerase (ATP-hydrolyzing) activity
GO:0005080	0	0	-0.401594	0	-0.867432	-1.05885	0	-0.680796	0	0	-1.05885	-3.00867	protein kinase C binding
GO:0006265	0	0	-0.401594	0	-0.867432	-1.05885	0	-0.680796	0	0	-1.05885	-3.00867	DNA topological change
GO:0005372	0	0	-0.401594	-0.393875	-0.262469	-1.05885	-0.604678	0	0	0	-1.05885	-2.72147	water transporter activity
GO:0006356	0	0	-0.401594	-0.393875	-0.262469	-1.05885	-0.604678	0	0	0	-1.05885	-2.72147	regulation of transcription from RNA polymerase I promoter
GO:0006360	0	0	-0.401594	-0.393875	-0.262469	-1.05885	-0.604678	0	0	0	-1.05885	-2.72147	transcription from RNA polymerase I promoter
GO:0006833	0	0	-0.401594	-0.393875	-0.262469	-1.05885	-0.604678	0	0	0	-1.05885	-2.72147	water transport
GO:0042044	0	0	-0.401594	-0.393875	-0.262469	-1.05885	-0.604678	0	0	0	-1.05885	-2.72147	fluid transport
GO:0010035	0	0	0	-0.393875	-0.262469	-1.05885	0	0	-0.749042	0	-1.05885	-2.46424	response to inorganic substance
GO:0010038	0	0	0	-0.393875	-0.262469	-1.05885	0	0	-0.749042	0	-1.05885	-2.46424	response to metal ion
GO:0006749	0	0	-0.401594	0	-0.262469	-1.05885	-0.604678	0	0	0	-1.05885	-2.32759	glutathione metabolic process
GO:0006750	0	0	-0.401594	0	-0.262469	-1.05885	-0.604678	0	0	0	-1.05885	-2.32759	glutathione biosynthetic process
GO:0051208	0	0	0	-0.393875	0	-1.05885	0	0	-0.749042	0	-1.05885	-2.20177	sequestering of calcium ion
GO:0007059	0	0	-0.401594	0	0	-1.05885	0	-0.680796	0	0	-1.05885	-2.14124	chromosome segregation
GO:0016032	0	0	-0.401594	0	0	-1.05885	0	-0.680796	0	0	-1.05885	-2.14124	viral reproduction
GO:0022415	0	0	-0.401594	0	0	-1.05885	0	-0.680796	0	0	-1.05885	-2.14124	viral reproductive process
GO:0044450	0	0	-0.401594	0	0	-1.05885	0	-0.680796	0	0	-1.05885	-2.14124	microtubule organizing center part
GO:0009791	0	0	-0.401594	-0.393875	-0.262469	-1.05885	0	0	0	0	-1.05885	-2.11679	post-embryonic development
GO:0001656	0	0	-0.401594	0	0	-1.05885	-0.604678	0	0	0	-1.05885	-2.06512	metanephros development
GO:0005355	0	0	-0.401594	0	0	-1.05885	-0.604678	0	0	0	-1.05885	-2.06512	glucose transporter activity
GO:0030193	0	0	0	-0.393875	-0.262469	-1.05885	0	0	0	0	-1.05885	-1.7152	regulation of blood coagulation
GO:0030195	0	0	0	-0.393875	-0.262469	-1.05885	0	0	0	0	-1.05885	-1.7152	negative regulation of blood coagulation
GO:0042730	0	0	0	-0.393875	-0.262469	-1.05885	0	0	0	0	-1.05885	-1.7152	fibrinolysis
GO:0009166	0	0	0	0	0	-1.05885	-0.604678	0	0	0	-1.05885	-1.66353	nucleotide catabolic process
GO:0001666	0	0	0	0	0	-1.05885	0	0	0	0	-1.05885	-1.05885	response to hypoxia
GO:0001505	0	0	-0.551902	-0.229894	-0.531388	0	-1.05851	0	0	0	-1.05851	-2.37169	regulation of neurotransmitter levels
GO:0031226	0	-0.08154	-0.051164	-0.690727	-0.15105	-0.523643	-0.281346	-0.081388	-1.05786	0	-1.05786	-2.91871	intrinsic to plasma membrane
GO:0005215	-1.05424	0	-0.896965	-0.65761	-0.050787	-0.074116	-0.192997	-0.038142	-0.288828	-0.615681	-1.05424	-3.86936	transporter activity
GO:0045892	0	-0.458587	-0.065116	-0.173981	-1.05233	-0.323205	-0.93823	-0.689981	-0.125162	0	-1.05233	-3.82659	negative regulation of transcription DNA-dependent
GO:0002250	0	0	-0.383285	-0.365727	-1.05233	-0.323205	-0.528775	-0.689981	-0.411199	0	-1.05233	-3.7545	adaptive immune response
GO:0002460	0	0	-0.383285	-0.365727	-1.05233	-0.323205	-0.528775	-0.689981	-0.411199	0	-1.05233	-3.7545	adaptive immune response based on somatic recombination of immune receptors built from immunoglobulin superfamily domains
GO:0006953	0	-0.825279	-0.947446	-0.125545	-1.05028	-0.664217	-0.797478	-0.936672	-0.389148	0	-1.05028	-5.73606	acute-phase response
GO:0042133	0	0	-0.445704	-0.43311	-1.05028	0	-0.797478	0	0	0	-1.05028	-2.72657	neurotransmitter metabolic process
GO:0009968	0	0	-0.130259	-0.125545	-1.05028	0	-0.27249	-0.332767	0	0	-1.05028	-1.91134	negative regulation of signal transduction
GO:0043285	0	-0.361066	-0.8915	-0.17403	-1.04821	0	-0.323613	-0.050628	-0.074132	0	-1.04821	-2.92317	biopolymer catabolic process
GO:0004857	0	-0.274421	-0.462039	-0.659366	-0.185353	-0.515249	-0.954646	-0.862058	-0.038907	-1.04732	-1.04732	-4.99936	enzyme inhibitor activity
GO:0007599	0	0	-0.2061	-0.193711	-0.825104	-0.715481	-1.04476	-0.211885	-0.617513	0	-1.04476	-3.81455	hemostasis
GO:0001955	0	0	-0.81003	-0.800789	-0.635498	0	-1.04212	0	0	0	-1.04212	-3.28843	blood vessel maturation
GO:0004228	0	0	-0.81003	-0.800789	-0.635498	0	-1.04212	0	0	0	-1.04212	-3.28843	gelatinase A activity
GO:0032422	0	0	-0.81003	-0.800789	-0.635498	0	-1.04212	0	0	0	-1.04212	-3.28843	purine-rich negative regulatory element binding
GO:0048246	0	0	-0.81003	-0.800789	-0.635498	0	-1.04212	0	0	0	-1.04212	-3.28843	macrophage chemotaxis
GO:0048247	0	0	-0.81003	-0.800789	-0.635498	0	-1.04212	0	0	0	-1.04212	-3.28843	lymphocyte chemotaxis
GO:0050663	0	0	-0.81003	-0.800789	-0.635498	0	-1.04212	0	0	0	-1.04212	-3.28843	cytokine secretion
GO:0050701	0	0	-0.81003	-0.800789	-0.635498	0	-1.04212	0	0	0	-1.04212	-3.28843	interleukin-1 secretion
GO:0050704	0	0	-0.81003	-0.800789	-0.635498	0	-1.04212	0	0	0	-1.04212	-3.28843	regulation of interleukin-1 secretion
GO:0050707	0	0	-0.81003	-0.800789	-0.635498	0	-1.04212	0	0	0	-1.04212	-3.28843	regulation of cytokine secretion
GO:0050715	0	0	-0.81003	-0.800789	-0.635498	0	-1.04212	0	0	0	-1.04212	-3.28843	positive regulation of cytokine secretion
GO:0050716	0	0	-0.81003	-0.800789	-0.635498	0	-1.04212	0	0	0	-1.04212	-3.28843	positive regulation of interleukin-1 secretion
GO:0004422	0	0	-0.81003	-0.800789	0	0	-1.04212	0	0	0	-1.04212	-2.65294	hypoxanthine phosphoribosyltransferase activity
GO:0005452	0	0	-0.81003	-0.800789	0	0	-1.04212	0	0	0	-1.04212	-2.65294	inorganic anion exchanger activity
GO:0006166	0	0	-0.81003	-0.800789	0	0	-1.04212	0	0	0	-1.04212	-2.65294	purine ribonucleoside salvage
GO:0009119	0	0	-0.81003	-0.800789	0	0	-1.04212	0	0	0	-1.04212	-2.65294	ribonucleoside metabolic process
GO:0015106	0	0	-0.81003	-0.800789	0	0	-1.04212	0	0	0	-1.04212	-2.65294	bicarbonate transporter activity
GO:0015108	0	0	-0.81003	-0.800789	0	0	-1.04212	0	0	0	-1.04212	-2.65294	chloride transporter activity
GO:0015380	0	0	-0.81003	-0.800789	0	0	-1.04212	0	0	0	-1.04212	-2.65294	anion exchanger activity
GO:0042278	0	0	-0.81003	-0.800789	0	0	-1.04212	0	0	0	-1.04212	-2.65294	purine nucleoside metabolic process
GO:0043094	0	0	-0.81003	-0.800789	0	0	-1.04212	0	0	0	-1.04212	-2.65294	metabolic compound salvage
GO:0043101	0	0	-0.81003	-0.800789	0	0	-1.04212	0	0	0	-1.04212	-2.65294	purine salvage
GO:0043174	0	0	-0.81003	-0.800789	0	0	-1.04212	0	0	0	-1.04212	-2.65294	nucleoside salvage
GO:0045915	0	0	-0.81003	-0.800789	0	0	-1.04212	0	0	0	-1.04212	-2.65294	positive regulation of catecholamine metabolic process
GO:0045964	0	0	-0.81003	-0.800789	0	0	-1.04212	0	0	0	-1.04212	-2.65294	positive regulation of dopamine metabolic process
GO:0046100	0	0	-0.81003	-0.800789	0	0	-1.04212	0	0	0	-1.04212	-2.65294	hypoxanthine metabolic process
GO:0046128	0	0	-0.81003	-0.800789	0	0	-1.04212	0	0	0	-1.04212	-2.65294	purine ribonucleoside metabolic process
GO:0003872	0	0	-0.81003	0	-0.635498	0	-1.04212	0	0	0	-1.04212	-2.48764	6-phosphofructokinase activity
GO:0005945	0	0	-0.81003	0	-0.635498	0	-1.04212	0	0	0	-1.04212	-2.48764	6-phosphofructokinase complex
GO:0006110	0	0	-0.81003	0	-0.635498	0	-1.04212	0	0	0	-1.04212	-2.48764	regulation of glycolysis
GO:0008443	0	0	-0.81003	0	-0.635498	0	-1.04212	0	0	0	-1.04212	-2.48764	phosphofructokinase activity
GO:0009894	0	0	-0.81003	0	-0.635498	0	-1.04212	0	0	0	-1.04212	-2.48764	regulation of catabolic process
GO:0016206	0	0	-0.81003	0	-0.635498	0	-1.04212	0	0	0	-1.04212	-2.48764	catechol O-methyltransferase activity
GO:0032637	0	0	-0.81003	0	-0.635498	0	-1.04212	0	0	0	-1.04212	-2.48764	interleukin-8 production
GO:0042228	0	0	-0.81003	0	-0.635498	0	-1.04212	0	0	0	-1.04212	-2.48764	interleukin-8 biosynthetic process
GO:0045414	0	0	-0.81003	0	-0.635498	0	-1.04212	0	0	0	-1.04212	-2.48764	regulation of interleukin-8 biosynthetic process
GO:0045415	0	0	-0.81003	0	-0.635498	0	-1.04212	0	0	0	-1.04212	-2.48764	negative regulation of interleukin-8 biosynthetic process
GO:0045416	0	0	-0.81003	0	-0.635498	0	-1.04212	0	0	0	-1.04212	-2.48764	positive regulation of interleukin-8 biosynthetic process
GO:0050920	0	0	-0.81003	0	-0.635498	0	-1.04212	0	0	0	-1.04212	-2.48764	regulation of chemotaxis
GO:0050922	0	0	-0.81003	0	-0.635498	0	-1.04212	0	0	0	-1.04212	-2.48764	negative regulation of chemotaxis
GO:0000185	0	0	-0.81003	0	0	0	-1.04212	0	0	0	-1.04212	-1.85215	activation of MAPKKK activity
GO:0005071	0	0	-0.81003	0	0	0	-1.04212	0	0	0	-1.04212	-1.85215	transmembrane receptor protein serine threonine kinase signaling protein activity
GO:0005072	0	0	-0.81003	0	0	0	-1.04212	0	0	0	-1.04212	-1.85215	transforming growth factor beta receptor cytoplasmic mediator activity
GO:0005310	0	0	-0.81003	0	0	0	-1.04212	0	0	0	-1.04212	-1.85215	dicarboxylic acid transporter activity
GO:0005313	0	0	-0.81003	0	0	0	-1.04212	0	0	0	-1.04212	-1.85215	L-glutamate transporter activity
GO:0006835	0	0	-0.81003	0	0	0	-1.04212	0	0	0	-1.04212	-1.85215	dicarboxylic acid transport
GO:0015172	0	0	-0.81003	0	0	0	-1.04212	0	0	0	-1.04212	-1.85215	acidic amino acid transporter activity
GO:0015296	0	0	-0.81003	0	0	0	-1.04212	0	0	0	-1.04212	-1.85215	anion:cation symporter activity
GO:0015800	0	0	-0.81003	0	0	0	-1.04212	0	0	0	-1.04212	-1.85215	acidic amino acid transport
GO:0015813	0	0	-0.81003	0	0	0	-1.04212	0	0	0	-1.04212	-1.85215	glutamate transport
GO:0017153	0	0	-0.81003	0	0	0	-1.04212	0	0	0	-1.04212	-1.85215	sodium:dicarboxylate symporter activity
GO:0004655	0	0	0	-0.800789	0	0	-1.04212	0	0	0	-1.04212	-1.84291	porphobilinogen synthase activity
GO:0004859	0	0	0	0	0	0	-1.04212	0	0	0	-1.04212	-1.04212	phospholipase inhibitor activity
GO:0016234	0	0	0	0	0	0	-1.04212	0	0	0	-1.04212	-1.04212	inclusion body
GO:0047496	0	0	0	0	0	0	-1.04212	0	0	0	-1.04212	-1.04212	vesicle transport along microtubule
GO:0048339	0	0	0	0	0	0	-1.04212	0	0	0	-1.04212	-1.04212	paraxial mesoderm development
GO:0048340	0	0	0	0	0	0	-1.04212	0	0	0	-1.04212	-1.04212	paraxial mesoderm morphogenesis
GO:0048341	0	0	0	0	0	0	-1.04212	0	0	0	-1.04212	-1.04212	paraxial mesoderm formation
GO:0051249	0	0	-0.527285	-0.154006	-0.293944	-0.715999	-0.896811	-1.04049	0	0	-1.04049	-3.62854	regulation of lymphocyte activation
GO:0051251	0	0	-0.527285	-0.154006	-0.293944	-0.715999	-0.896811	-1.04049	0	0	-1.04049	-3.62854	positive regulation of lymphocyte activation
GO:0000187	0	-0.879157	-0.527285	-0.513793	-0.293944	0	-0.312344	-1.04049	0	0	-1.04049	-3.56701	activation of MAPK activity
GO:0030217	0	0	-0.527285	0	-0.074436	0	-0.312344	-1.04049	0	0	-1.04049	-1.95456	T cell differentiation
GO:0000278	0	-1.03173	-0.424741	-0.029115	-0.23608	0	-0.154753	-0.90622	-0.302448	0	-1.03173	-3.08509	mitotic cell cycle
GO:0019748	0	0	-0.335943	-1.02838	-0.038456	-0.411836	-0.362346	0	-0.186402	0	-1.02838	-2.36337	secondary metabolic process
GO:0043066	0	-0.741104	-0.23855	-0.22191	-0.07822	-0.966193	-0.870913	-0.476237	0	-1.02519	-1.02519	-4.61831	negative regulation of apoptosis
GO:0043069	0	-0.741104	-0.23855	-0.22191	-0.07822	-0.966193	-0.870913	-0.476237	0	-1.02519	-1.02519	-4.61831	negative regulation of programmed cell death
GO:0030234	0	-0.104601	-0.317605	-0.567589	-0.113701	-0.178139	-0.904222	-1.02518	-0.063954	-0.759885	-1.02518	-4.03487	enzyme regulator activity
GO:0005773	0	0	-0.589221	-0.073004	-0.036816	0	-0.323613	-0.454833	-1.02043	0	-1.02043	-2.49792	vacuole
GO:0004930	0	-0.274421	-0.025437	-0.141909	-0.303934	-1.01912	-0.174684	-0.023882	-0.377795	0	-1.01912	-2.34118	G-protein coupled receptor activity
GO:0005654	0	0	-0.153437	-0.064435	-0.462065	-1.01912	-0.062862	-0.107487	0	0	-1.01912	-1.86941	nucleoplasm
GO:0004721	0	0	-0.717825	-0.694079	-0.327041	-0.433884	-0.396522	-1.0177	-0.202642	0	-1.0177	-3.7897	phosphoprotein phosphatase activity
GO:0007160	0	0	-0.035672	-0.146697	-0.048102	-0.433884	-0.117981	-1.0177	-0.202642	0	-1.0177	-2.00268	cell-matrix adhesion
GO:0031589	0	0	-0.035672	-0.146697	-0.048102	-0.433884	-0.117981	-1.0177	-0.202642	0	-1.0177	-2.00268	cell-substrate adhesion
GO:0000279	0	0	-0.035672	-0.146697	-0.008227	0	0	-1.0177	0	0	-1.0177	-1.2083	M phase
GO:0051260	0	0	-0.629327	-0.614899	-0.099777	0	-1.01712	-0.427147	0	0	-1.01712	-2.78827	protein homooligomerization
GO:0015293	0	0	-0.629327	-0.190439	0	-0.776707	-1.01712	0	0	0	-1.01712	-2.61359	symporter activity
GO:0051258	0	0	-0.629327	0	-0.374921	0	-1.01712	-0.427147	0	0	-1.01712	-2.44852	protein polymerization
GO:0008484	0	0	-0.196222	-0.190439	-0.099777	0	-1.01712	-0.427147	-0.488087	0	-1.01712	-2.41879	sulfuric ester hydrolase activity
GO:0004629	0	0	-0.196222	-0.190439	-0.099777	0	-1.01712	-0.427147	0	0	-1.01712	-1.93071	phospholipase C activity
GO:0050661	0	-1.01702	-0.244489	-0.238106	-0.484004	-0.849622	-0.42127	-0.490741	0	0	-1.01702	-3.74525	NADP binding
GO:0006284	0	-1.01702	-0.244489	0	-0.484004	0	-0.42127	-0.490741	-0.554053	0	-1.01702	-3.21158	base-excision repair
GO:0006692	0	-1.01702	-0.244489	0	-0.484004	-0.849622	-0.42127	0	0	0	-1.01702	-3.01641	prostanoid metabolic process
GO:0006693	0	-1.01702	-0.244489	0	-0.484004	-0.849622	-0.42127	0	0	0	-1.01702	-3.01641	prostaglandin metabolic process
GO:0051261	0	-1.01702	-0.244489	0	-0.135148	0	-0.42127	-0.490741	-0.554053	0	-1.01702	-2.86272	protein depolymerization
GO:0043281	0	-1.01702	-0.244489	0	-0.484004	0	-0.42127	-0.490741	0	0	-1.01702	-2.65753	regulation of caspase activity
GO:0019239	0	-1.01702	-0.244489	-0.238106	-0.135148	0	-0.42127	-0.490741	0	0	-1.01702	-2.54678	deaminase activity
GO:0000267	-1.01509	-0.038676	-0.267584	-0.704234	-0.108395	-0.332599	-0.807554	-0.007911	-0.72245	-0.580259	-1.01509	-4.58475	cell fraction
GO:0002449	0	0	-0.263787	-0.502433	-1.00648	-0.372557	-0.658481	-0.402468	-0.49891	0	-1.00648	-3.70511	lymphocyte mediated immunity
GO:0045595	0	0	-0.100039	-0.2515	-1.00648	0	0	-0.402468	-0.158409	0	-1.00648	-1.9189	regulation of cell differentiation
GO:0030163	0	0	-0.263787	-0.094361	-1.00648	0	-0.303767	0	-0.158409	0	-1.00648	-1.8268	protein catabolic process
GO:0009057	0	-0.23155	-0.941994	-0.434357	-1.00591	0	-0.252587	-0.014564	-0.025532	0	-1.00591	-2.90649	macromolecule catabolic process
GO:0048878	0	-1.00352	-0.95857	-0.609888	-0.825104	-0.715481	-0.648917	-0.055109	-0.617513	0	-1.00352	-5.4341	chemical homeostasis
GO:0045786	0	-1.00352	-0.638589	-0.36797	-0.563265	-0.248466	-0.346752	-0.211885	-0.079764	0	-1.00352	-3.46021	negative regulation of progression through cell cycle
GO:0016788	0	0	-0.526615	-0.208126	-0.145269	-0.320147	-1.00303	-0.698848	-0.360991	0	-1.00303	-3.26303	hydrolase activity acting on ester bonds
GO:0006917	0	-0.475812	-0.424971	-0.196711	-0.511108	-0.926403	-0.999938	0	-0.135255	0	-0.999938	-3.6702	induction of apoptosis
GO:0009260	0	0	-0.998856	-0.971675	-0.259092	0	0	-0.215337	-0.761667	0	-0.998856	-3.20663	ribonucleotide biosynthetic process
GO:0004871	0	-0.266454	-0.027726	-0.266422	-0.051121	-0.996143	-0.448068	-0.101369	-0.370519	0	-0.996143	-2.52782	signal transducer activity
GO:0060089	0	-0.266454	-0.027726	-0.266422	-0.051121	-0.996143	-0.448068	-0.101369	-0.370519	0	-0.996143	-2.52782	molecular transducer activity
GO:0006118	0	-0.617981	-0.350225	-0.325891	-0.986056	-0.786946	-0.899769	-0.155204	-0.460585	0	-0.986056	-4.58266	electron transport
GO:0007242	0	-0.673062	-0.403437	-0.266581	-0.285137	-0.145222	-0.391962	-0.985118	-0.304475	0	-0.985118	-3.45499	intracellular signaling cascade
GO:0019752	0	-0.127313	-0.143567	-0.072088	-0.980637	-0.222121	-0.022144	-0.002192	-0.030408	0	-0.980637	-1.60047	carboxylic acid metabolic process
GO:0009314	0	-0.634825	-0.892721	0	-0.451602	0	-0.973158	0	-0.706431	0	-0.973158	-3.65874	response to radiation
GO:0007586	0	0	-0.486273	-0.197635	-0.451602	-0.483985	-0.973158	0	0	0	-0.973158	-2.59265	digestion
GO:0016021	-0.603872	-0.003838	-0.005706	-0.122162	-0.019399	-0.079879	-0.138791	-0.001814	-0.972834	-0.239037	-0.972834	-2.18733	integral to membrane
GO:0051248	0	0	-0.821817	-0.102958	-0.459237	0	-0.239169	-0.848509	-0.972381	0	-0.972381	-3.44407	negative regulation of protein metabolic process
GO:0030659	0	0	-0.551902	-0.971675	-0.259092	0	0	0	0	0	-0.971675	-1.78267	cytoplasmic vesicle membrane
GO:0044433	0	0	-0.551902	-0.971675	-0.259092	0	0	0	0	0	-0.971675	-1.78267	cytoplasmic vesicle part
GO:0019207	0	0	0	-0.971675	0	0	0	-0.215337	-0.263336	0	-0.971675	-1.45035	kinase regulator activity
GO:0004879	0	0	-0.061192	-0.971675	-0.093918	0	0	0	-0.263336	0	-0.971675	-1.39012	ligand-dependent nuclear receptor activity
GO:0032501	0	-0.0578	-0.095659	-0.43984	-0.220675	-0.193957	-0.969101	-0.056698	-0.333674	0	-0.969101	-2.3674	multicellular organismal process
GO:0048037	0	-0.259072	-0.60763	-0.22191	-0.772288	-0.966193	-0.559406	-0.093959	-0.34328	0	-0.966193	-3.82374	cofactor binding
GO:0046982	0	0	-0.086694	-0.016335	-0.069244	-0.964144	-0.278574	-0.110699	-0.146299	0	-0.964144	-1.67199	protein heterodimerization activity
GO:0006091	0	-0.328393	-0.869026	-0.621691	-0.957349	-0.696051	-0.383604	-0.068623	-0.430034	0	-0.957349	-4.35477	generation of precursor metabolites and energy
GO:0007517	0	-0.442335	-0.955908	-0.921266	-0.220211	0	-0.492253	-0.648973	-0.115918	0	-0.955908	-3.79686	muscle development
GO:0042802	0	0	-0.282306	-0.659366	-0.303934	-0.166656	-0.954646	-0.107487	-0.694369	0	-0.954646	-3.16876	identical protein binding
GO:0003712	0	-0.274421	-0.07061	-0.435564	-0.462065	-0.166656	-0.954646	-0.524687	-0.159242	0	-0.954646	-3.04789	transcription cofactor activity
GO:0006325	0	-0.398604	-0.464934	-0.106212	-0.452367	0	-0.168089	-0.954334	-0.321242	0	-0.954334	-2.86578	establishment and or maintenance of chromatin architecture
GO:0022403	0	-0.398604	-0.253667	-0.106212	-0.062422	0	-0.041133	-0.954334	-0.092471	0	-0.954334	-1.90884	cell cycle phase
GO:0004714	0	-0.55675	-0.133332	-0.321973	-0.038456	-0.411836	-0.105698	-0.950796	-0.186402	0	-0.950796	-2.70524	transmembrane receptor protein tyrosine kinase activity
GO:0016853	0	0	-0.133332	-0.321973	-0.122387	-0.411836	-0.105698	-0.950796	0	0	-0.950796	-2.04602	isomerase activity
GO:0043406	0	-0.825279	-0.947446	-0.43311	-0.559744	0	-0.797478	-0.936672	0	0	-0.947446	-4.49973	positive regulation of MAPK activity
GO:0016407	0	-0.825279	-0.947446	-0.43311	-0.232271	-0.664217	-0.27249	-0.936672	0	0	-0.947446	-4.31148	acetyltransferase activity
GO:0009141	0	0	-0.947446	-0.43311	-0.232271	0	0	-0.332767	-0.389148	0	-0.947446	-2.33474	nucleoside triphosphate metabolic process
GO:0009991	0	0	-0.947446	-0.925482	-0.055931	0	0	-0.332767	0	0	-0.947446	-2.26163	response to extracellular stimulus
GO:0031224	-0.600977	-0.003665	-0.004945	-0.112151	-0.016596	-0.076934	-0.130688	-0.001632	-0.946286	-0.236924	-0.946286	-2.1308	intrinsic to membrane
GO:0051252	0	-0.941978	-0.629327	0	-0.374921	-0.776707	-0.360844	-0.427147	0	0	-0.941978	-3.51092	regulation of RNA metabolic process
GO:0006986	0	-0.941978	-0.629327	-0.614899	-0.099777	0	-0.360844	-0.427147	0	0	-0.941978	-3.07397	response to unfolded protein
GO:0051789	0	-0.941978	-0.629327	-0.614899	-0.099777	0	-0.360844	-0.427147	0	0	-0.941978	-3.07397	response to protein stimulus
GO:0051345	0	-0.941978	-0.196222	0	-0.851609	0	-0.360844	-0.427147	0	0	-0.941978	-2.7778	positive regulation of hydrolase activity
GO:0000082	0	-0.941978	-0.629327	0	-0.374921	0	-0.360844	-0.427147	0	0	-0.941978	-2.73422	G1 S transition of mitotic cell cycle
GO:0006720	0	0	-0.936958	-0.920548	-0.185966	-0.940236	-0.499115	0	0	0	-0.940236	-3.48282	isoprenoid metabolic process
GO:0030308	0	0	-0.936958	-0.302489	-0.637019	-0.940236	0	-0.571857	0	0	-0.940236	-3.38856	negative regulation of cell growth
GO:0045792	0	0	-0.936958	-0.302489	-0.637019	-0.940236	0	-0.571857	0	0	-0.940236	-3.38856	negative regulation of cell size
GO:0045926	0	0	-0.936958	-0.302489	-0.637019	-0.940236	0	-0.571857	0	0	-0.940236	-3.38856	negative regulation of growth
GO:0006383	0	0	-0.309516	-0.302489	-0.185966	-0.940236	-0.499115	-0.571857	0	0	-0.940236	-2.80918	transcription from RNA polymerase III promoter
GO:0001655	0	0	-0.309516	-0.302489	-0.185966	-0.940236	-0.499115	0	0	0	-0.940236	-2.23732	urogenital system development
GO:0001822	0	0	-0.309516	-0.302489	-0.185966	-0.940236	-0.499115	0	0	0	-0.940236	-2.23732	kidney development
GO:0006775	0	0	-0.309516	-0.302489	-0.185966	-0.940236	-0.499115	0	0	0	-0.940236	-2.23732	fat-soluble vitamin metabolic process
GO:0042826	0	0	-0.309516	0	-0.185966	-0.940236	0	-0.571857	0	0	-0.940236	-2.00758	histone deacetylase binding
GO:0000096	0	0	-0.309516	0	-0.185966	-0.940236	-0.499115	0	0	0	-0.940236	-1.93483	sulfur amino acid metabolic process
GO:0042493	0	0	-0.309516	0	-0.185966	-0.940236	-0.499115	0	0	0	-0.940236	-1.93483	response to drug
GO:0050818	0	0	0	-0.302489	-0.185966	-0.940236	-0.499115	0	0	0	-0.940236	-1.92781	regulation of coagulation
GO:0050819	0	0	0	-0.302489	-0.185966	-0.940236	-0.499115	0	0	0	-0.940236	-1.92781	negative regulation of coagulation
GO:0005001	0	0	-0.309516	0	0	-0.940236	-0.499115	0	0	0	-0.940236	-1.74887	transmembrane receptor protein tyrosine phosphatase activity
GO:0005351	0	0	-0.309516	0	0	-0.940236	-0.499115	0	0	0	-0.940236	-1.74887	sugar porter activity
GO:0015145	0	0	-0.309516	0	0	-0.940236	-0.499115	0	0	0	-0.940236	-1.74887	monosaccharide transporter activity
GO:0015149	0	0	-0.309516	0	0	-0.940236	-0.499115	0	0	0	-0.940236	-1.74887	hexose transporter activity
GO:0019198	0	0	-0.309516	0	0	-0.940236	-0.499115	0	0	0	-0.940236	-1.74887	transmembrane receptor protein phosphatase activity
GO:0008233	0	-0.20211	-0.051172	-0.04576	-0.241578	-0.110828	-0.187689	-0.009657	-0.085211	-0.938306	-0.938306	-1.87231	peptidase activity
GO:0012502	0	-0.458587	-0.383285	-0.173981	-0.450348	-0.890937	-0.93823	0	-0.125162	0	-0.93823	-3.42053	induction of programmed cell death
GO:0004129	0	0	-0.936958	-0.920548	-0.185966	0	-0.499115	0	-0.637605	0	-0.936958	-3.18019	cytochrome-c oxidase activity
GO:0015002	0	0	-0.936958	-0.920548	-0.185966	0	-0.499115	0	-0.637605	0	-0.936958	-3.18019	heme-copper terminal oxidase activity
GO:0016675	0	0	-0.936958	-0.920548	-0.185966	0	-0.499115	0	-0.637605	0	-0.936958	-3.18019	oxidoreductase activity acting on heme group of donors
GO:0016676	0	0	-0.936958	-0.920548	-0.185966	0	-0.499115	0	-0.637605	0	-0.936958	-3.18019	oxidoreductase activity acting on heme group of donors oxygen as acceptor
GO:0042692	0	0	-0.936958	-0.302489	-0.185966	0	-0.499115	-0.571857	-0.637605	0	-0.936958	-3.13399	muscle cell differentiation
GO:0009890	0	0	-0.936958	0	-0.637019	0	-0.499115	-0.571857	0	0	-0.936958	-2.64495	negative regulation of biosynthetic process
GO:0015297	0	0	-0.936958	-0.302489	-0.185966	0	-0.499115	0	0	0	-0.936958	-1.92453	antiporter activity
GO:0007584	0	0	-0.936958	-0.302489	0	0	0	0	0	0	-0.936958	-1.23945	response to nutrient
GO:0016410	0	-0.825279	-0.445704	-0.125545	-0.055931	-0.664217	-0.27249	-0.936672	0	0	-0.936672	-3.32584	N-acyltransferase activity
GO:0050865	0	0	-0.445704	-0.125545	-0.232271	-0.664217	-0.797478	-0.936672	0	0	-0.936672	-3.20189	regulation of cell activation
GO:0000079	0	0	-0.445704	-0.925482	-0.232271	0	-0.27249	-0.936672	-0.389148	0	-0.936672	-3.20177	regulation of cyclin-dependent protein kinase activity
GO:0007254	0	0	-0.445704	0	-0.559744	0	-0.27249	-0.936672	0	0	-0.936672	-2.21461	JNK cascade
GO:0031098	0	0	-0.445704	0	-0.559744	0	-0.27249	-0.936672	0	0	-0.936672	-2.21461	stress-activated protein kinase signaling pathway
GO:0005178	0	0	-0.130259	-0.43311	0	0	-0.27249	-0.936672	0	0	-0.936672	-1.77253	integrin binding
GO:0044425	-0.539214	-0.001217	-0.022418	-0.226881	-0.011182	-0.120957	-0.090912	-0.007551	-0.926008	-0.193259	-0.926008	-2.1396	membrane part
GO:0006082	0	-0.124196	-0.133218	-0.06607	-0.925914	-0.216051	-0.020542	-0.002018	-0.028693	0	-0.925914	-1.5167	organic acid metabolic process
GO:0006821	0	0	-0.130259	-0.925482	-0.055931	0	0	0	0	0	-0.925482	-1.11167	chloride transport
GO:0007166	-0.924207	-0.020557	-0.035551	-0.11105	-0.151776	-0.084522	-0.016675	-0.11445	-0.152022	-0.499502	-0.924207	-2.11031	cell surface receptor linked signal transduction
GO:0016791	0	0	-0.609779	-0.921266	-0.220211	-0.857527	-0.881028	-0.648973	-0.386202	0	-0.921266	-4.52499	phosphoric monoester hydrolase activity
GO:0003857	0	0	-0.309516	-0.920548	-0.185966	0	0	0	0	0	-0.920548	-1.41603	3-hydroxyacyl-CoA dehydrogenase activity
GO:0043405	0	-0.66553	-0.551902	-0.229894	-0.918226	0	-0.525338	-0.647365	-0.263336	0	-0.918226	-3.80159	regulation of MAPK activity
GO:0006575	0	0	-0.239269	-0.229894	-0.918226	0	-0.525338	0	0	0	-0.918226	-1.91273	amino acid derivative metabolic process
GO:0006793	0	-0.266019	-0.532843	-0.253327	-0.006008	-0.294883	-0.076312	-0.918019	-0.712279	0	-0.918019	-3.05969	phosphorus metabolic process
GO:0006796	0	-0.266019	-0.532843	-0.253327	-0.006008	-0.294883	-0.076312	-0.918019	-0.712279	0	-0.918019	-3.05969	phosphate metabolic process
GO:0005509	0	0	-0.183649	-0.058719	-0.045338	-0.337942	-0.912423	-0.052595	-0.365728	0	-0.912423	-1.95639	calcium ion binding
GO:0002444	0	0	-0.543838	0	-0.387729	0	-0.761083	-0.840682	-0.911488	0	-0.911488	-3.44482	myeloid leukocyte mediated immunity
GO:0007159	0	0	-0.543838	0	-0.387729	0	-0.761083	-0.840682	-0.911488	0	-0.911488	-3.44482	leukocyte adhesion
GO:0001603	0	0	-0.543838	-0.535382	-0.387729	0	-0.761083	0	-0.911488	0	-0.911488	-3.13952	vasopressin-like receptor activity
GO:0005000	0	0	-0.543838	-0.535382	-0.387729	0	-0.761083	0	-0.911488	0	-0.911488	-3.13952	vasopressin receptor activity
GO:0005884	0	0	-0.543838	-0.535382	-0.387729	0	-0.761083	0	-0.911488	0	-0.911488	-3.13952	actin filament
GO:0007015	0	0	-0.543838	-0.535382	-0.387729	0	-0.761083	0	-0.911488	0	-0.911488	-3.13952	actin filament organization
GO:0051017	0	0	-0.543838	-0.535382	-0.387729	0	-0.761083	0	-0.911488	0	-0.911488	-3.13952	actin filament bundle formation
GO:0047498	0	0	-0.543838	0	-0.387729	0	0	-0.840682	-0.911488	0	-0.911488	-2.68374	calcium-dependent phospholipase A2 activity
GO:0000080	0	0	-0.543838	-0.535382	-0.387729	0	0	0	-0.911488	0	-0.911488	-2.37844	G1 phase of mitotic cell cycle
GO:0051318	0	0	-0.543838	-0.535382	-0.387729	0	0	0	-0.911488	0	-0.911488	-2.37844	G1 phase
GO:0000700	0	0	0	0	-0.387729	0	-0.761083	0	-0.911488	0	-0.911488	-2.0603	mismatch base pair DNA N-glycosylase activity
GO:0000701	0	0	0	0	-0.387729	0	-0.761083	0	-0.911488	0	-0.911488	-2.0603	purine-specific mismatch base pair DNA N-glycosylase activity
GO:0032134	0	0	0	0	-0.387729	0	-0.761083	0	-0.911488	0	-0.911488	-2.0603	mispaired DNA binding
GO:0032135	0	0	0	0	-0.387729	0	-0.761083	0	-0.911488	0	-0.911488	-2.0603	DNA insertion or deletion binding
GO:0032137	0	0	0	0	-0.387729	0	-0.761083	0	-0.911488	0	-0.911488	-2.0603	guanine thymine mispair binding
GO:0032138	0	0	0	0	-0.387729	0	-0.761083	0	-0.911488	0	-0.911488	-2.0603	single base insertion or deletion binding
GO:0032139	0	0	0	0	-0.387729	0	-0.761083	0	-0.911488	0	-0.911488	-2.0603	dinucleotide insertion or deletion binding
GO:0032142	0	0	0	0	-0.387729	0	-0.761083	0	-0.911488	0	-0.911488	-2.0603	single guanine insertion binding
GO:0032300	0	0	0	0	-0.387729	0	-0.761083	0	-0.911488	0	-0.911488	-2.0603	mismatch repair complex
GO:0032356	0	0	0	0	-0.387729	0	-0.761083	0	-0.911488	0	-0.911488	-2.0603	oxidized DNA binding
GO:0032357	0	0	0	0	-0.387729	0	-0.761083	0	-0.911488	0	-0.911488	-2.0603	oxidized purine DNA binding
GO:0032404	0	0	0	0	-0.387729	0	-0.761083	0	-0.911488	0	-0.911488	-2.0603	mismatch repair complex binding
GO:0046467	0	0	-0.543838	0	-0.387729	0	0	0	-0.911488	0	-0.911488	-1.84306	membrane lipid biosynthetic process
GO:0009374	0	0	0	-0.535382	-0.387729	0	0	0	-0.911488	0	-0.911488	-1.8346	biotin binding
GO:0019863	0	0	0	-0.535382	-0.387729	0	0	0	-0.911488	0	-0.911488	-1.8346	IgE binding
GO:0042254	0	0	0	-0.535382	-0.387729	0	0	0	-0.911488	0	-0.911488	-1.8346	ribosome biogenesis and assembly
GO:0007271	0	0	0	0	0	0	-0.761083	0	-0.911488	0	-0.911488	-1.67257	synaptic transmission cholinergic
GO:0004372	0	0	0	-0.535382	0	0	0	0	-0.911488	0	-0.911488	-1.44687	glycine hydroxymethyltransferase activity
GO:0005375	0	0	0	-0.535382	0	0	0	0	-0.911488	0	-0.911488	-1.44687	copper ion transporter activity
GO:0005802	0	0	0	-0.535382	0	0	0	0	-0.911488	0	-0.911488	-1.44687	trans-Golgi network
GO:0006825	0	0	0	-0.535382	0	0	0	0	-0.911488	0	-0.911488	-1.44687	copper ion transport
GO:0006878	0	0	0	-0.535382	0	0	0	0	-0.911488	0	-0.911488	-1.44687	copper ion homeostasis
GO:0046915	0	0	0	-0.535382	0	0	0	0	-0.911488	0	-0.911488	-1.44687	transition metal ion transporter activity
GO:0002474	0	0	0	0	-0.387729	0	0	0	-0.911488	0	-0.911488	-1.29922	antigen processing and presentation of peptide antigen via MHC class I
GO:0032613	0	0	0	0	-0.387729	0	0	0	-0.911488	0	-0.911488	-1.29922	interleukin-10 production
GO:0042091	0	0	0	0	-0.387729	0	0	0	-0.911488	0	-0.911488	-1.29922	interleukin-10 biosynthetic process
GO:0045074	0	0	0	0	-0.387729	0	0	0	-0.911488	0	-0.911488	-1.29922	regulation of interleukin-10 biosynthetic process
GO:0045082	0	0	0	0	-0.387729	0	0	0	-0.911488	0	-0.911488	-1.29922	positive regulation of interleukin-10 biosynthetic process
GO:0045598	0	0	0	0	-0.387729	0	0	0	-0.911488	0	-0.911488	-1.29922	regulation of fat cell differentiation
GO:0008333	0	0	0	0	0	0	0	0	-0.911488	0	-0.911488	-0.911488	endosome to lysosome transport
GO:0050793	0	0	-0.031726	-0.215515	-0.907973	0	0	-0.227047	-0.302448	0	-0.907973	-1.68471	regulation of developmental process
GO:0045859	0	-0.385476	-0.692066	-0.662215	-0.40264	0	-0.689208	-0.90622	-0.302448	0	-0.90622	-4.04027	regulation of protein kinase activity
GO:0004888	0	-0.26102	-0.008621	-0.160247	-0.059856	-0.899924	-0.072254	-0.035916	-0.161211	0	-0.899924	-1.65905	transmembrane receptor activity
GO:0016298	0	0	-0.178167	-0.040218	-0.384213	0	-0.896862	-0.548544	-0.6567	0	-0.896862	-2.7047	lipase activity
GO:0015290	0	0	-0.799762	-0.170172	-0.060132	-0.457838	-0.896862	0	0	0	-0.896862	-2.38477	electrochemical potential-driven transporter activity
GO:0015291	0	0	-0.799762	-0.170172	-0.060132	-0.457838	-0.896862	0	0	0	-0.896862	-2.38477	porter activity
GO:0008629	0	-0.879157	-0.159234	0	-0.293944	0	-0.896811	0	-0.434212	0	-0.896811	-2.66336	induction of apoptosis by intracellular signals
GO:0006584	0	0	-0.527285	-0.513793	-0.68689	0	-0.896811	0	0	0	-0.896811	-2.62478	catecholamine metabolic process
GO:0018958	0	0	-0.527285	-0.513793	-0.68689	0	-0.896811	0	0	0	-0.896811	-2.62478	phenol metabolic process
GO:0008610	0	0	-0.424971	-0.196711	-0.511108	-0.338558	-0.568403	-0.101204	-0.893117	0	-0.893117	-3.03407	lipid biosynthetic process
GO:0006643	0	0	-0.892721	-0.048315	-0.21478	0	-0.477292	-0.595225	-0.706431	0	-0.892721	-2.93476	membrane lipid metabolic process
GO:0009259	0	0	-0.892721	-0.866708	-0.21478	0	0	-0.194734	-0.706431	0	-0.892721	-2.87537	ribonucleotide metabolic process
GO:0003697	0	-0.634825	-0.892721	0	-0.794006	0	0	-0.194734	0	0	-0.892721	-2.51629	single-stranded DNA binding
GO:0016337	0	0	-0.580637	-0.284488	-0.10134	-0.391458	-0.709849	-0.889646	-0.53325	0	-0.889646	-3.49067	cell-cell adhesion
GO:0003690	0	-0.778229	-0.821817	-0.102958	-0.879221	0	-0.239169	-0.296586	-0.35078	0	-0.879221	-3.46876	double-stranded DNA binding
GO:0016323	0	-0.879157	-0.159234	-0.513793	0	0	0	-0.375582	-0.434212	0	-0.879157	-2.36198	basolateral plasma membrane
GO:0007005	0	-0.879157	-0.527285	-0.154006	-0.293944	0	-0.312344	0	0	0	-0.879157	-2.16674	mitochondrion organization and biogenesis
GO:0050662	0	-0.33883	-0.771185	-0.140232	-0.877728	-0.645874	-0.542624	-0.172527	-0.238624	0	-0.877728	-3.72762	coenzyme binding
GO:0043167	0	-0.002346	-0.002031	-0.032202	-0.015657	-0.873558	-0.264945	-0.000214	-0.045303	-0.217793	-0.873558	-1.45405	ion binding
GO:0004623	0	0	-0.401594	0	-0.867432	0	0	-0.680796	-0.749042	0	-0.867432	-2.69886	phospholipase A2 activity
GO:0000062	0	0	-0.401594	0	-0.867432	0	0	-0.680796	0	0	-0.867432	-1.94982	acyl-CoA binding
GO:0005126	0	0	-0.401594	0	-0.867432	0	0	-0.680796	0	0	-0.867432	-1.94982	hematopoietin interferon-class (D200-domain) cytokine receptor binding
GO:0042135	0	0	-0.401594	0	-0.867432	0	-0.604678	0	0	0	-0.867432	-1.8737	neurotransmitter catabolic process
GO:0042402	0	0	-0.401594	0	-0.867432	0	-0.604678	0	0	0	-0.867432	-1.8737	biogenic amine catabolic process
GO:0031349	0	0	0	0	-0.867432	0	0	0	-0.749042	0	-0.867432	-1.61647	positive regulation of defense response
GO:0050729	0	0	0	0	-0.867432	0	0	0	-0.749042	0	-0.867432	-1.61647	positive regulation of inflammatory response
GO:0000158	0	0	0	0	-0.867432	0	0	-0.680796	0	0	-0.867432	-1.54823	protein phosphatase type 2A activity
GO:0000159	0	0	0	0	-0.867432	0	0	-0.680796	0	0	-0.867432	-1.54823	protein phosphatase type 2A complex
GO:0032984	0	0	0	0	-0.867432	0	0	-0.680796	0	0	-0.867432	-1.54823	macromolecular complex disassembly
GO:0043241	0	0	0	0	-0.867432	0	0	-0.680796	0	0	-0.867432	-1.54823	protein complex disassembly
GO:0043624	0	0	0	0	-0.867432	0	0	-0.680796	0	0	-0.867432	-1.54823	cellular protein complex disassembly
GO:0000051	0	0	0	-0.393875	-0.867432	0	0	0	0	0	-0.867432	-1.26131	urea cycle intermediate metabolic process
GO:0001837	0	0	0	-0.393875	-0.867432	0	0	0	0	0	-0.867432	-1.26131	epithelial to mesenchymal transition
GO:0002009	0	0	0	0	-0.867432	0	0	0	0	0	-0.867432	-0.867432	morphogenesis of an epithelium
GO:0006171	0	0	0	0	-0.867432	0	0	0	0	0	-0.867432	-0.867432	cAMP biosynthetic process
GO:0016638	0	0	0	0	-0.867432	0	0	0	0	0	-0.867432	-0.867432	oxidoreductase activity acting on the CH-NH2 group of donors
GO:0045927	0	0	0	0	-0.867432	0	0	0	0	0	-0.867432	-0.867432	positive regulation of growth
GO:0048565	0	0	0	0	-0.867432	0	0	0	0	0	-0.867432	-0.867432	gut development
GO:0051028	0	0	0	0	-0.867432	0	0	0	0	0	-0.867432	-0.867432	mRNA transport
GO:0046148	0	0	-0.206302	-0.866708	-0.075148	-0.483985	-0.477292	0	-0.240788	0	-0.866708	-2.35022	pigment biosynthetic process
GO:0046849	0	0	-0.051032	-0.866708	-0.075148	0	-0.147766	-0.194734	0	0	-0.866708	-1.33539	bone remodeling
GO:0007409	0	0	0	-0.866708	-0.451602	0	0	0	0	0	-0.866708	-1.31831	axonogenesis
GO:0043549	0	-0.372979	-0.638589	-0.609888	-0.563265	0	-0.648917	-0.860947	-0.284884	0	-0.860947	-3.97947	regulation of kinase activity
GO:0051338	0	-0.372979	-0.638589	-0.609888	-0.563265	0	-0.648917	-0.860947	-0.284884	0	-0.860947	-3.97947	regulation of transferase activity
GO:0002682	0	0	-0.345736	-0.329113	-0.638519	-0.857527	-0.492253	-0.648973	-0.115918	0	-0.857527	-3.42804	regulation of immune system process
GO:0050776	0	0	-0.345736	-0.329113	-0.638519	-0.857527	-0.492253	-0.648973	-0.115918	0	-0.857527	-3.42804	regulation of immune response
GO:0042277	0	0	-0.163178	-0.329113	-0.396557	-0.857527	-0.492253	-0.648973	-0.115918	0	-0.857527	-3.00352	peptide binding
GO:0045893	0	-0.442335	-0.163178	-0.052518	-0.220211	-0.857527	-0.215862	-0.300683	0	0	-0.857527	-2.25231	positive regulation of transcription DNA-dependent
GO:0002252	0	0	-0.31187	-0.296153	-0.855481	-0.825984	-0.827886	-0.610829	-0.362984	0	-0.855481	-4.09119	immune effector process
GO:0005743	0	0	-0.31187	-0.532903	-0.855481	0	0	-0.610829	-0.362984	0	-0.855481	-2.67407	mitochondrial inner membrane
GO:0006520	0	0	-0.203801	-0.033871	-0.854645	-0.187174	-0.080345	-0.030624	-0.048125	0	-0.854645	-1.43859	amino acid metabolic process
GO:0019901	0	0	-0.196222	0	-0.851609	-0.776707	0	-0.427147	-0.488087	0	-0.851609	-2.73977	protein kinase binding
GO:0051287	0	0	-0.629327	-0.190439	-0.851609	0	-0.360844	0	-0.488087	0	-0.851609	-2.52031	NAD binding
GO:0009187	0	0	-0.629327	-0.190439	-0.851609	-0.776707	0	0	0	0	-0.851609	-2.44808	cyclic nucleotide metabolic process
GO:0048729	0	0	0	-0.614899	-0.851609	0	-0.360844	0	0	0	-0.851609	-1.82735	tissue morphogenesis
GO:0009617	0	0	-0.196222	-0.190439	-0.851609	0	0	0	-0.488087	0	-0.851609	-1.72636	response to bacterium
GO:0042742	0	0	-0.196222	-0.190439	-0.851609	0	0	0	-0.488087	0	-0.851609	-1.72636	defense response to bacterium
GO:0004812	0	0	-0.629327	-0.190439	-0.851609	0	0	0	0	0	-0.851609	-1.67137	aminoacyl-tRNA ligase activity
GO:0006418	0	0	-0.629327	-0.190439	-0.851609	0	0	0	0	0	-0.851609	-1.67137	tRNA aminoacylation for protein translation
GO:0016875	0	0	-0.629327	-0.190439	-0.851609	0	0	0	0	0	-0.851609	-1.67137	ligase activity forming carbon-oxygen bonds
GO:0016876	0	0	-0.629327	-0.190439	-0.851609	0	0	0	0	0	-0.851609	-1.67137	ligase activity forming aminoacyl-tRNA and related compounds
GO:0043038	0	0	-0.629327	-0.190439	-0.851609	0	0	0	0	0	-0.851609	-1.67137	amino acid activation
GO:0043039	0	0	-0.629327	-0.190439	-0.851609	0	0	0	0	0	-0.851609	-1.67137	tRNA aminoacylation
GO:0044272	0	0	-0.244489	0	-0.135148	-0.849622	-0.42127	0	0	0	-0.849622	-1.65053	sulfur compound biosynthetic process
GO:0015758	0	0	-0.244489	0	0	-0.849622	-0.42127	0	0	0	-0.849622	-1.51538	glucose transport
GO:0006289	0	0	-0.244489	-0.238106	-0.135148	-0.849622	0	0	0	0	-0.849622	-1.46737	nucleotide-excision repair
GO:0042562	0	0	-0.244489	-0.238106	-0.135148	-0.849622	0	0	0	0	-0.849622	-1.46737	hormone binding
GO:0008509	0	0	-0.522965	-0.849319	-0.024516	0	-0.303767	0	0	0	-0.849319	-1.70057	anion transporter activity
GO:0016052	0	0	-0.263787	-0.849319	-0.201416	0	-0.085179	0	0	0	-0.849319	-1.3997	carbohydrate catabolic process
GO:0044275	0	0	-0.263787	-0.849319	-0.201416	0	-0.085179	0	0	0	-0.849319	-1.3997	cellular carbohydrate catabolic process
GO:0051239	0	0	-0.271761	-0.601545	-0.354108	-0.848761	-0.23809	-0.640221	-0.023809	0	-0.848761	-2.9783	regulation of multicellular organismal process
GO:0004725	0	0	-0.821817	-0.367445	-0.04224	-0.619246	-0.239169	-0.848509	-0.35078	0	-0.848509	-3.28921	protein tyrosine phosphatase activity
GO:0008632	0	-0.778229	-0.379177	0	-0.184493	-0.619246	-0.239169	-0.848509	0	0	-0.848509	-3.04882	apoptotic program
GO:0000226	0	-0.778229	-0.107199	-0.102958	-0.04224	0	-0.239169	-0.848509	-0.35078	0	-0.848509	-2.46908	microtubule cytoskeleton organization and biogenesis
GO:0044453	0	0	-0.107199	-0.367445	-0.184493	-0.619246	-0.239169	-0.848509	0	0	-0.848509	-2.36606	nuclear membrane part
GO:0045087	0	0	-0.335943	-0.622581	-0.846527	-0.411836	-0.105698	-0.145832	0	0	-0.846527	-2.46842	innate immune response
GO:0000287	0	0	-0.462438	-0.25299	-0.559455	-0.210826	-0.845718	-0.039331	-0.225081	0	-0.845718	-2.59584	magnesium ion binding
GO:0051301	0	-0.458587	-0.183994	-0.641369	-0.254467	0	-0.062096	-0.689981	-0.845467	0	-0.845467	-3.13596	cell division
GO:0016491	0	-0.540061	-0.420508	-0.188643	-0.770211	-0.840844	-0.648427	-0.139448	-0.063768	0	-0.840844	-3.61191	oxidoreductase activity
GO:0004098	0	0	-0.543838	-0.535382	-0.387729	0	-0.761083	-0.840682	0	0	-0.840682	-3.06871	cerebroside-sulfatase activity
GO:0005092	0	0	-0.543838	-0.535382	-0.387729	0	-0.761083	-0.840682	0	0	-0.840682	-3.06871	GDP-dissociation inhibitor activity
GO:0006342	0	0	-0.543838	-0.535382	-0.387729	0	-0.761083	-0.840682	0	0	-0.840682	-3.06871	chromatin silencing
GO:0031507	0	0	-0.543838	-0.535382	-0.387729	0	-0.761083	-0.840682	0	0	-0.840682	-3.06871	heterochromatin formation
GO:0045814	0	0	-0.543838	-0.535382	-0.387729	0	-0.761083	-0.840682	0	0	-0.840682	-3.06871	negative regulation of gene expression epigenetic
GO:0004348	0	0	-0.543838	-0.535382	0	0	-0.761083	-0.840682	0	0	-0.840682	-2.68099	glucosylceramidase activity
GO:0004715	0	0	-0.543838	-0.535382	0	0	-0.761083	-0.840682	0	0	-0.840682	-2.68099	non-membrane spanning protein tyrosine kinase activity
GO:0000302	0	0	-0.543838	0	-0.387729	0	-0.761083	-0.840682	0	0	-0.840682	-2.53333	response to reactive oxygen species
GO:0004407	0	0	-0.543838	0	-0.387729	0	-0.761083	-0.840682	0	0	-0.840682	-2.53333	histone deacetylase activity
GO:0042542	0	0	-0.543838	0	-0.387729	0	-0.761083	-0.840682	0	0	-0.840682	-2.53333	response to hydrogen peroxide
GO:0042743	0	0	-0.543838	0	-0.387729	0	-0.761083	-0.840682	0	0	-0.840682	-2.53333	hydrogen peroxide metabolic process
GO:0042744	0	0	-0.543838	0	-0.387729	0	-0.761083	-0.840682	0	0	-0.840682	-2.53333	hydrogen peroxide catabolic process
GO:0043299	0	0	-0.543838	0	-0.387729	0	-0.761083	-0.840682	0	0	-0.840682	-2.53333	leukocyte degranulation
GO:0001934	0	0	-0.543838	0	0	0	-0.761083	-0.840682	0	0	-0.840682	-2.1456	positive regulation of protein amino acid phosphorylation
GO:0017157	0	0	-0.543838	0	0	0	-0.761083	-0.840682	0	0	-0.840682	-2.1456	regulation of exocytosis
GO:0019814	0	0	-0.543838	0	0	0	-0.761083	-0.840682	0	0	-0.840682	-2.1456	immunoglobulin complex
GO:0019815	0	0	-0.543838	0	0	0	-0.761083	-0.840682	0	0	-0.840682	-2.1456	B cell receptor complex
GO:0042327	0	0	-0.543838	0	0	0	-0.761083	-0.840682	0	0	-0.840682	-2.1456	positive regulation of phosphorylation
GO:0045576	0	0	-0.543838	0	0	0	-0.761083	-0.840682	0	0	-0.840682	-2.1456	mast cell activation
GO:0045580	0	0	-0.543838	0	0	0	-0.761083	-0.840682	0	0	-0.840682	-2.1456	regulation of T cell differentiation
GO:0045582	0	0	-0.543838	0	0	0	-0.761083	-0.840682	0	0	-0.840682	-2.1456	positive regulation of T cell differentiation
GO:0045764	0	0	-0.543838	0	0	0	-0.761083	-0.840682	0	0	-0.840682	-2.1456	positive regulation of amino acid metabolic process
GO:0045937	0	0	-0.543838	0	0	0	-0.761083	-0.840682	0	0	-0.840682	-2.1456	positive regulation of phosphate metabolic process
GO:0050731	0	0	-0.543838	0	0	0	-0.761083	-0.840682	0	0	-0.840682	-2.1456	positive regulation of peptidyl-tyrosine phosphorylation
GO:0050853	0	0	-0.543838	0	0	0	-0.761083	-0.840682	0	0	-0.840682	-2.1456	B cell receptor signaling pathway
GO:0005753	0	0	-0.543838	-0.535382	0	0	0	-0.840682	0	0	-0.840682	-1.9199	mitochondrial proton-transporting ATP synthase complex
GO:0003747	0	0	-0.543838	0	-0.387729	0	0	-0.840682	0	0	-0.840682	-1.77225	translation release factor activity
GO:0007286	0	0	-0.543838	0	-0.387729	0	0	-0.840682	0	0	-0.840682	-1.77225	spermatid development
GO:0008079	0	0	-0.543838	0	-0.387729	0	0	-0.840682	0	0	-0.840682	-1.77225	translation termination factor activity
GO:0015929	0	0	-0.543838	0	-0.387729	0	0	-0.840682	0	0	-0.840682	-1.77225	hexosaminidase activity
GO:0045622	0	0	-0.543838	0	-0.387729	0	0	-0.840682	0	0	-0.840682	-1.77225	regulation of T-helper cell differentiation
GO:0045661	0	0	-0.543838	0	-0.387729	0	0	-0.840682	0	0	-0.840682	-1.77225	regulation of myoblast differentiation
GO:0045663	0	0	-0.543838	0	-0.387729	0	0	-0.840682	0	0	-0.840682	-1.77225	positive regulation of myoblast differentiation
GO:0048515	0	0	-0.543838	0	-0.387729	0	0	-0.840682	0	0	-0.840682	-1.77225	spermatid differentiation
GO:0000245	0	0	-0.543838	0	0	0	0	-0.840682	0	0	-0.840682	-1.38452	spliceosome assembly
GO:0045120	0	0	-0.543838	0	0	0	0	-0.840682	0	0	-0.840682	-1.38452	pronucleus
GO:0009451	0	0	0	-0.535382	0	0	0	-0.840682	0	0	-0.840682	-1.37606	RNA modification
GO:0030279	0	0	0	-0.535382	0	0	0	-0.840682	0	0	-0.840682	-1.37606	negative regulation of ossification
GO:0030500	0	0	0	-0.535382	0	0	0	-0.840682	0	0	-0.840682	-1.37606	regulation of bone mineralization
GO:0030502	0	0	0	-0.535382	0	0	0	-0.840682	0	0	-0.840682	-1.37606	negative regulation of bone mineralization
GO:0046851	0	0	0	-0.535382	0	0	0	-0.840682	0	0	-0.840682	-1.37606	negative regulation of bone remodeling
GO:0001533	0	0	0	0	-0.387729	0	0	-0.840682	0	0	-0.840682	-1.22841	cornified envelope
GO:0005758	0	0	0	0	-0.387729	0	0	-0.840682	0	0	-0.840682	-1.22841	mitochondrial intermembrane space
GO:0006415	0	0	0	0	-0.387729	0	0	-0.840682	0	0	-0.840682	-1.22841	translational termination
GO:0006449	0	0	0	0	-0.387729	0	0	-0.840682	0	0	-0.840682	-1.22841	regulation of translational termination
GO:0006607	0	0	0	0	-0.387729	0	0	-0.840682	0	0	-0.840682	-1.22841	NLS-bearing substrate import into nucleus
GO:0008635	0	0	0	0	-0.387729	0	0	-0.840682	0	0	-0.840682	-1.22841	caspase activation via cytochrome c
GO:0000138	0	0	0	0	0	0	0	-0.840682	0	0	-0.840682	-0.840682	Golgi trans cisterna
GO:0003954	0	0	0	0	0	0	0	-0.840682	0	0	-0.840682	-0.840682	NADH dehydrogenase activity
GO:0005747	0	0	0	0	0	0	0	-0.840682	0	0	-0.840682	-0.840682	mitochondrial respiratory chain complex I
GO:0005834	0	0	0	0	0	0	0	-0.840682	0	0	-0.840682	-0.840682	heterotrimeric G-protein complex
GO:0006120	0	0	0	0	0	0	0	-0.840682	0	0	-0.840682	-0.840682	mitochondrial electron transport NADH to ubiquinone
GO:0006892	0	0	0	0	0	0	0	-0.840682	0	0	-0.840682	-0.840682	post-Golgi vesicle-mediated transport
GO:0007608	0	0	0	0	0	0	0	-0.840682	0	0	-0.840682	-0.840682	sensory perception of smell
GO:0008137	0	0	0	0	0	0	0	-0.840682	0	0	-0.840682	-0.840682	NADH dehydrogenase (ubiquinone) activity
GO:0019897	0	0	0	0	0	0	0	-0.840682	0	0	-0.840682	-0.840682	extrinsic to plasma membrane
GO:0030041	0	0	0	0	0	0	0	-0.840682	0	0	-0.840682	-0.840682	actin filament polymerization
GO:0030964	0	0	0	0	0	0	0	-0.840682	0	0	-0.840682	-0.840682	NADH dehydrogenase complex (quinone)
GO:0031984	0	0	0	0	0	0	0	-0.840682	0	0	-0.840682	-0.840682	organelle subcompartment
GO:0031985	0	0	0	0	0	0	0	-0.840682	0	0	-0.840682	-0.840682	Golgi cisterna
GO:0042773	0	0	0	0	0	0	0	-0.840682	0	0	-0.840682	-0.840682	ATP synthesis coupled electron transport
GO:0042775	0	0	0	0	0	0	0	-0.840682	0	0	-0.840682	-0.840682	organelle ATP synthesis coupled electron transport
GO:0045271	0	0	0	0	0	0	0	-0.840682	0	0	-0.840682	-0.840682	respiratory chain complex I
GO:0050136	0	0	0	0	0	0	0	-0.840682	0	0	-0.840682	-0.840682	NADH dehydrogenase (quinone) activity
GO:0019199	0	-0.513607	-0.100039	-0.2515	-0.024516	-0.372557	-0.085179	-0.833536	-0.158409	0	-0.833536	-2.33934	transmembrane receptor protein kinase activity
GO:0006839	0	0	-0.821817	-0.102958	-0.184493	0	0	0	0	0	-0.821817	-1.10927	mitochondrial transport
GO:0009056	0	-0.09726	-0.529035	-0.05256	-0.817227	-0.040356	-0.399282	-0.02674	-0.01596	0	-0.817227	-1.97842	catabolic process
GO:0017076	0	-0.571041	-0.77256	-0.361794	-0.359715	-0.57275	-0.265491	-0.816933	-0.358365	0	-0.816933	-4.07865	purine nucleotide binding
GO:0003921	0	0	-0.81003	-0.800789	-0.635498	0	0	0	0	0	-0.81003	-2.24632	GMP synthase activity
GO:0003922	0	0	-0.81003	-0.800789	-0.635498	0	0	0	0	0	-0.81003	-2.24632	GMP synthase (glutamine-hydrolyzing) activity
GO:0003985	0	0	-0.81003	-0.800789	-0.635498	0	0	0	0	0	-0.81003	-2.24632	acetyl-CoA C-acetyltransferase activity
GO:0004801	0	0	-0.81003	-0.800789	-0.635498	0	0	0	0	0	-0.81003	-2.24632	transaldolase activity
GO:0005345	0	0	-0.81003	-0.800789	-0.635498	0	0	0	0	0	-0.81003	-2.24632	purine transporter activity
GO:0015035	0	0	-0.81003	-0.800789	-0.635498	0	0	0	0	0	-0.81003	-2.24632	protein disulfide oxidoreductase activity
GO:0015036	0	0	-0.81003	-0.800789	-0.635498	0	0	0	0	0	-0.81003	-2.24632	disulfide oxidoreductase activity
GO:0015037	0	0	-0.81003	-0.800789	-0.635498	0	0	0	0	0	-0.81003	-2.24632	peptide disulfide oxidoreductase activity
GO:0015038	0	0	-0.81003	-0.800789	-0.635498	0	0	0	0	0	-0.81003	-2.24632	glutathione disulfide oxidoreductase activity
GO:0015205	0	0	-0.81003	-0.800789	-0.635498	0	0	0	0	0	-0.81003	-2.24632	nucleobase transporter activity
GO:0015207	0	0	-0.81003	-0.800789	-0.635498	0	0	0	0	0	-0.81003	-2.24632	adenine transporter activity
GO:0015711	0	0	-0.81003	-0.800789	-0.635498	0	0	0	0	0	-0.81003	-2.24632	organic anion transport
GO:0015932	0	0	-0.81003	-0.800789	-0.635498	0	0	0	0	0	-0.81003	-2.24632	nucleobase nucleoside nucleotide and nucleic acid transporter activity
GO:0016453	0	0	-0.81003	-0.800789	-0.635498	0	0	0	0	0	-0.81003	-2.24632	C-acetyltransferase activity
GO:0016507	0	0	-0.81003	-0.800789	-0.635498	0	0	0	0	0	-0.81003	-2.24632	fatty acid beta-oxidation multienzyme complex
GO:0016509	0	0	-0.81003	-0.800789	-0.635498	0	0	0	0	0	-0.81003	-2.24632	long-chain-3-hydroxyacyl-CoA dehydrogenase activity
GO:0016744	0	0	-0.81003	-0.800789	-0.635498	0	0	0	0	0	-0.81003	-2.24632	transferase activity transferring aldehyde or ketonic groups
GO:0016884	0	0	-0.81003	-0.800789	-0.635498	0	0	0	0	0	-0.81003	-2.24632	carbon-nitrogen ligase activity with glutamine as amido-N-donor
GO:0003993	0	0	-0.81003	-0.800789	0	0	0	0	0	0	-0.81003	-1.61082	acid phosphatase activity
GO:0004327	0	0	-0.81003	-0.800789	0	0	0	0	0	0	-0.81003	-1.61082	formaldehyde dehydrogenase (glutathione) activity
GO:0005765	0	0	-0.81003	-0.800789	0	0	0	0	0	0	-0.81003	-1.61082	lysosomal membrane
GO:0005774	0	0	-0.81003	-0.800789	0	0	0	0	0	0	-0.81003	-1.61082	vacuolar membrane
GO:0030157	0	0	-0.81003	-0.800789	0	0	0	0	0	0	-0.81003	-1.61082	pancreatic juice secretion
GO:0044437	0	0	-0.81003	-0.800789	0	0	0	0	0	0	-0.81003	-1.61082	vacuolar part
GO:0051903	0	0	-0.81003	-0.800789	0	0	0	0	0	0	-0.81003	-1.61082	S-(hydroxymethyl)glutathione dehydrogenase activity
GO:0000184	0	0	-0.81003	0	-0.635498	0	0	0	0	0	-0.81003	-1.44553	mRNA catabolic process nonsense-mediated decay
GO:0004112	0	0	-0.81003	0	-0.635498	0	0	0	0	0	-0.81003	-1.44553	cyclic-nucleotide phosphodiesterase activity
GO:0004114	0	0	-0.81003	0	-0.635498	0	0	0	0	0	-0.81003	-1.44553	3 5-cyclic-nucleotide phosphodiesterase activity
GO:0004115	0	0	-0.81003	0	-0.635498	0	0	0	0	0	-0.81003	-1.44553	3 5-cyclic-AMP phosphodiesterase activity
GO:0004815	0	0	-0.81003	0	-0.635498	0	0	0	0	0	-0.81003	-1.44553	aspartate-tRNA ligase activity
GO:0004832	0	0	-0.81003	0	-0.635498	0	0	0	0	0	-0.81003	-1.44553	valine-tRNA ligase activity
GO:0005471	0	0	-0.81003	0	-0.635498	0	0	0	0	0	-0.81003	-1.44553	ATP:ADP antiporter activity
GO:0005744	0	0	-0.81003	0	-0.635498	0	0	0	0	0	-0.81003	-1.44553	mitochondrial inner membrane presequence translocase complex
GO:0006422	0	0	-0.81003	0	-0.635498	0	0	0	0	0	-0.81003	-1.44553	aspartyl-tRNA aminoacylation
GO:0006438	0	0	-0.81003	0	-0.635498	0	0	0	0	0	-0.81003	-1.44553	valyl-tRNA aminoacylation
GO:0030530	0	0	-0.81003	0	-0.635498	0	0	0	0	0	-0.81003	-1.44553	heterogeneous nuclear ribonucleoprotein complex
GO:0000015	0	0	-0.81003	0	0	0	0	0	0	0	-0.81003	-0.81003	phosphopyruvate hydratase complex
GO:0000506	0	0	-0.81003	0	0	0	0	0	0	0	-0.81003	-0.81003	glycosylphosphatidylinositol-N-acetylglucosaminyltransferase (GPI-GnT) complex
GO:0001894	0	0	-0.81003	0	0	0	0	0	0	0	-0.81003	-0.81003	tissue homeostasis
GO:0004373	0	0	-0.81003	0	0	0	0	0	0	0	-0.81003	-0.81003	glycogen (starch) synthase activity
GO:0004471	0	0	-0.81003	0	0	0	0	0	0	0	-0.81003	-0.81003	malate dehydrogenase (decarboxylating) activity
GO:0004559	0	0	-0.81003	0	0	0	0	0	0	0	-0.81003	-0.81003	alpha-mannosidase activity
GO:0004572	0	0	-0.81003	0	0	0	0	0	0	0	-0.81003	-0.81003	mannosyl-oligosaccharide 1 3-1 6-alpha-mannosidase activity
GO:0004634	0	0	-0.81003	0	0	0	0	0	0	0	-0.81003	-0.81003	phosphopyruvate hydratase activity
GO:0004784	0	0	-0.81003	0	0	0	0	0	0	0	-0.81003	-0.81003	superoxide dismutase activity
GO:0004785	0	0	-0.81003	0	0	0	0	0	0	0	-0.81003	-0.81003	copper zinc superoxide dismutase activity
GO:0005742	0	0	-0.81003	0	0	0	0	0	0	0	-0.81003	-0.81003	mitochondrial outer membrane translocase complex
GO:0006013	0	0	-0.81003	0	0	0	0	0	0	0	-0.81003	-0.81003	mannose metabolic process
GO:0006505	0	0	-0.81003	0	0	0	0	0	0	0	-0.81003	-0.81003	GPI anchor metabolic process
GO:0006506	0	0	-0.81003	0	0	0	0	0	0	0	-0.81003	-0.81003	GPI anchor biosynthetic process
GO:0006801	0	0	-0.81003	0	0	0	0	0	0	0	-0.81003	-0.81003	superoxide metabolic process
GO:0007603	0	0	-0.81003	0	0	0	0	0	0	0	-0.81003	-0.81003	phototransduction visible light
GO:0008428	0	0	-0.81003	0	0	0	0	0	0	0	-0.81003	-0.81003	ribonuclease inhibitor activity
GO:0008654	0	0	-0.81003	0	0	0	0	0	0	0	-0.81003	-0.81003	phospholipid biosynthetic process
GO:0009586	0	0	-0.81003	0	0	0	0	0	0	0	-0.81003	-0.81003	rhodopsin mediated phototransduction
GO:0015019	0	0	-0.81003	0	0	0	0	0	0	0	-0.81003	-0.81003	heparan-alpha-glucosaminide N-acetyltransferase activity
GO:0016056	0	0	-0.81003	0	0	0	0	0	0	0	-0.81003	-0.81003	rhodopsin mediated signaling
GO:0016579	0	0	-0.81003	0	0	0	0	0	0	0	-0.81003	-0.81003	protein deubiquitination
GO:0016619	0	0	-0.81003	0	0	0	0	0	0	0	-0.81003	-0.81003	malate dehydrogenase (oxaloacetate-decarboxylating) activity
GO:0016721	0	0	-0.81003	0	0	0	0	0	0	0	-0.81003	-0.81003	oxidoreductase activity acting on superoxide radicals as acceptor
GO:0017176	0	0	-0.81003	0	0	0	0	0	0	0	-0.81003	-0.81003	phosphatidylinositol N-acetylglucosaminyltransferase activity
GO:0018298	0	0	-0.81003	0	0	0	0	0	0	0	-0.81003	-0.81003	protein-chromophore linkage
GO:0030010	0	0	-0.81003	0	0	0	0	0	0	0	-0.81003	-0.81003	establishment of cell polarity
GO:0032311	0	0	-0.81003	0	0	0	0	0	0	0	-0.81003	-0.81003	angiogenin-PRI complex
GO:0035088	0	0	-0.81003	0	0	0	0	0	0	0	-0.81003	-0.81003	establishment and or maintenance of apical basal cell polarity
GO:0035089	0	0	-0.81003	0	0	0	0	0	0	0	-0.81003	-0.81003	establishment of apical basal cell polarity
GO:0035251	0	0	-0.81003	0	0	0	0	0	0	0	-0.81003	-0.81003	UDP-glucosyltransferase activity
GO:0042384	0	0	-0.81003	0	0	0	0	0	0	0	-0.81003	-0.81003	cilium biogenesis
GO:0043681	0	0	-0.81003	0	0	0	0	0	0	0	-0.81003	-0.81003	protein import into mitochondrion
GO:0045453	0	0	-0.81003	0	0	0	0	0	0	0	-0.81003	-0.81003	bone resorption
GO:0046474	0	0	-0.81003	0	0	0	0	0	0	0	-0.81003	-0.81003	glycerophospholipid biosynthetic process
GO:0046489	0	0	-0.81003	0	0	0	0	0	0	0	-0.81003	-0.81003	phosphoinositide biosynthetic process
GO:0046527	0	0	-0.81003	0	0	0	0	0	0	0	-0.81003	-0.81003	glucosyltransferase activity
GO:0048871	0	0	-0.81003	0	0	0	0	0	0	0	-0.81003	-0.81003	multicellular organismal homeostasis
GO:0008015	0	0	-0.462438	-0.25299	-0.80261	-0.624732	-0.263343	-0.161183	-0.225081	0	-0.80261	-2.79238	circulation
GO:0016874	0	0	-0.462438	-0.438128	-0.80261	-0.210826	-0.263343	0	-0.505668	0	-0.80261	-2.68301	ligase activity
GO:0015672	0	0	-0.801573	-0.222409	-0.019544	-0.35497	-0.076593	-0.373678	-0.467315	0	-0.801573	-2.31608	monovalent inorganic cation transport
GO:0030001	0	0	-0.163178	-0.153857	-0.009833	-0.308808	-0.215862	-0.084802	-0.801027	0	-0.801027	-1.73737	metal ion transport
GO:0008202	0	0	-0.010467	-0.052518	-0.396557	0	-0.055973	0	-0.801027	0	-0.801027	-1.31654	steroid metabolic process
GO:0006486	0	0	-0.107199	-0.800956	0	0	0	0	0	0	-0.800956	-0.908155	protein amino acid glycosylation
GO:0009101	0	0	-0.107199	-0.800956	0	0	0	0	0	0	-0.800956	-0.908155	glycoprotein biosynthetic process
GO:0043413	0	0	-0.107199	-0.800956	0	0	0	0	0	0	-0.800956	-0.908155	biopolymer glycosylation
GO:0004298	0	0	0	-0.800789	-0.635498	0	0	0	0	0	-0.800789	-1.43629	threonine endopeptidase activity
GO:0004820	0	0	0	-0.800789	-0.635498	0	0	0	0	0	-0.800789	-1.43629	glycine-tRNA ligase activity
GO:0004904	0	0	0	-0.800789	-0.635498	0	0	0	0	0	-0.800789	-1.43629	interferon receptor activity
GO:0004906	0	0	0	-0.800789	-0.635498	0	0	0	0	0	-0.800789	-1.43629	interferon-gamma receptor activity
GO:0005606	0	0	0	-0.800789	-0.635498	0	0	0	0	0	-0.800789	-1.43629	laminin-1 complex
GO:0005839	0	0	0	-0.800789	-0.635498	0	0	0	0	0	-0.800789	-1.43629	proteasome core complex (sensu Eukaryota)
GO:0006426	0	0	0	-0.800789	-0.635498	0	0	0	0	0	-0.800789	-1.43629	glycyl-tRNA aminoacylation
GO:0007184	0	0	0	-0.800789	-0.635498	0	0	0	0	0	-0.800789	-1.43629	SMAD protein nuclear translocation
GO:0007431	0	0	0	-0.800789	-0.635498	0	0	0	0	0	-0.800789	-1.43629	salivary gland development
GO:0007435	0	0	0	-0.800789	-0.635498	0	0	0	0	0	-0.800789	-1.43629	salivary gland morphogenesis
GO:0008393	0	0	0	-0.800789	-0.635498	0	0	0	0	0	-0.800789	-1.43629	fatty acid (omega-1)-hydroxylase activity
GO:0018685	0	0	0	-0.800789	-0.635498	0	0	0	0	0	-0.800789	-1.43629	alkane 1-monooxygenase activity
GO:0019961	0	0	0	-0.800789	-0.635498	0	0	0	0	0	-0.800789	-1.43629	interferon binding
GO:0019964	0	0	0	-0.800789	-0.635498	0	0	0	0	0	-0.800789	-1.43629	interferon-gamma binding
GO:0022612	0	0	0	-0.800789	-0.635498	0	0	0	0	0	-0.800789	-1.43629	gland morphogenesis
GO:0030510	0	0	0	-0.800789	-0.635498	0	0	0	0	0	-0.800789	-1.43629	regulation of BMP signaling pathway
GO:0030514	0	0	0	-0.800789	-0.635498	0	0	0	0	0	-0.800789	-1.43629	negative regulation of BMP signaling pathway
GO:0035272	0	0	0	-0.800789	-0.635498	0	0	0	0	0	-0.800789	-1.43629	exocrine system development
GO:0043256	0	0	0	-0.800789	-0.635498	0	0	0	0	0	-0.800789	-1.43629	laminin complex
GO:0045667	0	0	0	-0.800789	-0.635498	0	0	0	0	0	-0.800789	-1.43629	regulation of osteoblast differentiation
GO:0045668	0	0	0	-0.800789	-0.635498	0	0	0	0	0	-0.800789	-1.43629	negative regulation of osteoblast differentiation
GO:0045995	0	0	0	-0.800789	-0.635498	0	0	0	0	0	-0.800789	-1.43629	regulation of embryonic development
GO:0001569	0	0	0	-0.800789	0	0	0	0	0	0	-0.800789	-0.800789	patterning of blood vessels
GO:0001678	0	0	0	-0.800789	0	0	0	0	0	0	-0.800789	-0.800789	cell glucose homeostasis
GO:0003725	0	0	0	-0.800789	0	0	0	0	0	0	-0.800789	-0.800789	double-stranded RNA binding
GO:0003726	0	0	0	-0.800789	0	0	0	0	0	0	-0.800789	-0.800789	double-stranded RNA adenosine deaminase activity
GO:0003950	0	0	0	-0.800789	0	0	0	0	0	0	-0.800789	-0.800789	NAD+ ADP-ribosyltransferase activity
GO:0003969	0	0	0	-0.800789	0	0	0	0	0	0	-0.800789	-0.800789	RNA editase activity
GO:0004000	0	0	0	-0.800789	0	0	0	0	0	0	-0.800789	-0.800789	adenosine deaminase activity
GO:0004082	0	0	0	-0.800789	0	0	0	0	0	0	-0.800789	-0.800789	bisphosphoglycerate mutase activity
GO:0004083	0	0	0	-0.800789	0	0	0	0	0	0	-0.800789	-0.800789	bisphosphoglycerate phosphatase activity
GO:0004169	0	0	0	-0.800789	0	0	0	0	0	0	-0.800789	-0.800789	dolichyl-phosphate-mannose-protein mannosyltransferase activity
GO:0004396	0	0	0	-0.800789	0	0	0	0	0	0	-0.800789	-0.800789	hexokinase activity
GO:0004587	0	0	0	-0.800789	0	0	0	0	0	0	-0.800789	-0.800789	ornithine-oxo-acid transaminase activity
GO:0004619	0	0	0	-0.800789	0	0	0	0	0	0	-0.800789	-0.800789	phosphoglycerate mutase activity
GO:0004719	0	0	0	-0.800789	0	0	0	0	0	0	-0.800789	-0.800789	protein-L-isoaspartate (D-aspartate) O-methyltransferase activity
GO:0004897	0	0	0	-0.800789	0	0	0	0	0	0	-0.800789	-0.800789	ciliary neurotrophic factor receptor activity
GO:0005093	0	0	0	-0.800789	0	0	0	0	0	0	-0.800789	-0.800789	Rab GDP-dissociation inhibitor activity
GO:0005279	0	0	0	-0.800789	0	0	0	0	0	0	-0.800789	-0.800789	amino acid-polyamine transporter activity
GO:0005283	0	0	0	-0.800789	0	0	0	0	0	0	-0.800789	-0.800789	sodium:amino acid symporter activity
GO:0005332	0	0	0	-0.800789	0	0	0	0	0	0	-0.800789	-0.800789	gamma-aminobutyric acid:sodium symporter activity
GO:0005416	0	0	0	-0.800789	0	0	0	0	0	0	-0.800789	-0.800789	cation:amino acid symporter activity
GO:0005677	0	0	0	-0.800789	0	0	0	0	0	0	-0.800789	-0.800789	chromatin silencing complex
GO:0006471	0	0	0	-0.800789	0	0	0	0	0	0	-0.800789	-0.800789	protein amino acid ADP-ribosylation
GO:0006591	0	0	0	-0.800789	0	0	0	0	0	0	-0.800789	-0.800789	ornithine metabolic process
GO:0006713	0	0	0	-0.800789	0	0	0	0	0	0	-0.800789	-0.800789	glucocorticoid catabolic process
GO:0008320	0	0	0	-0.800789	0	0	0	0	0	0	-0.800789	-0.800789	protein carrier activity
GO:0008426	0	0	0	-0.800789	0	0	0	0	0	0	-0.800789	-0.800789	protein kinase C inhibitor activity
GO:0008455	0	0	0	-0.800789	0	0	0	0	0	0	-0.800789	-0.800789	alpha-1 6-mannosylglycoprotein 2-beta-N-acetylglucosaminyltransferase activity
GO:0008607	0	0	0	-0.800789	0	0	0	0	0	0	-0.800789	-0.800789	phosphorylase kinase regulator activity
GO:0015185	0	0	0	-0.800789	0	0	0	0	0	0	-0.800789	-0.800789	L-gamma-aminobutyric acid transporter activity
GO:0015203	0	0	0	-0.800789	0	0	0	0	0	0	-0.800789	-0.800789	polyamine transporter activity
GO:0015272	0	0	0	-0.800789	0	0	0	0	0	0	-0.800789	-0.800789	ATP-activated inward rectifier potassium channel activity
GO:0016547	0	0	0	-0.800789	0	0	0	0	0	0	-0.800789	-0.800789	RNA editing
GO:0016553	0	0	0	-0.800789	0	0	0	0	0	0	-0.800789	-0.800789	base conversion or substitution editing
GO:0016868	0	0	0	-0.800789	0	0	0	0	0	0	-0.800789	-0.800789	intramolecular transferase activity phosphotransferases
GO:0017114	0	0	0	-0.800789	0	0	0	0	0	0	-0.800789	-0.800789	wide-spectrum protease inhibitor activity
GO:0019794	0	0	0	-0.800789	0	0	0	0	0	0	-0.800789	-0.800789	nonprotein amino acid metabolic process
GO:0019959	0	0	0	-0.800789	0	0	0	0	0	0	-0.800789	-0.800789	interleukin-8 binding
GO:0030165	0	0	0	-0.800789	0	0	0	0	0	0	-0.800789	-0.800789	PDZ domain binding
GO:0031072	0	0	0	-0.800789	0	0	0	0	0	0	-0.800789	-0.800789	heat shock protein binding
GO:0031958	0	0	0	-0.800789	0	0	0	0	0	0	-0.800789	-0.800789	corticosteroid receptor signaling pathway
GO:0032027	0	0	0	-0.800789	0	0	0	0	0	0	-0.800789	-0.800789	myosin light chain binding
GO:0035313	0	0	0	-0.800789	0	0	0	0	0	0	-0.800789	-0.800789	wound healing spreading of epidermal cells
GO:0042415	0	0	0	-0.800789	0	0	0	0	0	0	-0.800789	-0.800789	norepinephrine metabolic process
GO:0042421	0	0	0	-0.800789	0	0	0	0	0	0	-0.800789	-0.800789	norepinephrine biosynthetic process
GO:0042447	0	0	0	-0.800789	0	0	0	0	0	0	-0.800789	-0.800789	hormone catabolic process
GO:0042593	0	0	0	-0.800789	0	0	0	0	0	0	-0.800789	-0.800789	glucose homeostasis
GO:0042921	0	0	0	-0.800789	0	0	0	0	0	0	-0.800789	-0.800789	glucocorticoid receptor signaling pathway
GO:0043120	0	0	0	-0.800789	0	0	0	0	0	0	-0.800789	-0.800789	tumor necrosis factor binding
GO:0045664	0	0	0	-0.800789	0	0	0	0	0	0	-0.800789	-0.800789	regulation of neuron differentiation
GO:0048388	0	0	0	-0.800789	0	0	0	0	0	0	-0.800789	-0.800789	endosomal lumen acidification
GO:0048483	0	0	0	-0.800789	0	0	0	0	0	0	-0.800789	-0.800789	autonomic nervous system development
GO:0048485	0	0	0	-0.800789	0	0	0	0	0	0	-0.800789	-0.800789	sympathetic nervous system development
GO:0048813	0	0	0	-0.800789	0	0	0	0	0	0	-0.800789	-0.800789	dendrite morphogenesis
GO:0048814	0	0	0	-0.800789	0	0	0	0	0	0	-0.800789	-0.800789	regulation of dendrite morphogenesis
GO:0050773	0	0	0	-0.800789	0	0	0	0	0	0	-0.800789	-0.800789	regulation of dendrite development
GO:0050774	0	0	0	-0.800789	0	0	0	0	0	0	-0.800789	-0.800789	negative regulation of dendrite morphogenesis
GO:0051546	0	0	0	-0.800789	0	0	0	0	0	0	-0.800789	-0.800789	keratinocyte migration
GO:0051547	0	0	0	-0.800789	0	0	0	0	0	0	-0.800789	-0.800789	regulation of keratinocyte migration
GO:0051549	0	0	0	-0.800789	0	0	0	0	0	0	-0.800789	-0.800789	positive regulation of keratinocyte migration
GO:0051049	0	0	-0.799762	-0.413501	-0.384213	0	-0.131909	-0.176507	-0.220675	0	-0.799762	-2.12657	regulation of transport
GO:0051259	0	0	-0.445704	-0.43311	-0.055931	0	-0.797478	-0.332767	0	0	-0.797478	-2.06499	protein oligomerization
GO:0006338	0	0	-0.130259	-0.125545	-0.232271	0	-0.797478	-0.332767	-0.389148	0	-0.797478	-2.00747	chromatin remodeling
GO:0009416	0	0	-0.445704	0	-0.232271	0	-0.797478	0	-0.389148	0	-0.797478	-1.8646	response to light stimulus
GO:0006281	0	-0.412416	-0.508894	-0.039134	-0.306667	-0.796143	-0.182631	-0.26102	-0.099643	0	-0.796143	-2.60655	DNA repair
GO:0046983	0	0	-0.201094	-0.040585	-0.31351	-0.455554	-0.79477	-0.432389	-0.312051	0	-0.79477	-2.54995	protein dimerization activity
GO:0009308	0	0	-0.210515	-0.023588	-0.79435	-0.089438	-0.257152	-0.005898	-0.060586	0	-0.79435	-1.44153	amine metabolic process
GO:0009966	0	0	-0.167173	-0.793479	-0.68034	0	-0.302082	-0.18471	-0.253057	0	-0.793479	-2.38084	regulation of signal transduction
GO:0044459	0	-0.04579	-0.046115	-0.458709	-0.065988	-0.327316	-0.219988	-0.080451	-0.791922	0	-0.791922	-2.03628	plasma membrane part
GO:0000785	0	-0.494113	-0.233904	-0.016335	-0.579813	0	-0.076593	-0.781874	-0.467315	0	-0.781874	-2.64995	chromatin
GO:0006955	0	-0.220258	-0.58613	-0.05201	-0.73229	-0.772643	-0.387524	-0.701268	-0.780106	0	-0.780106	-4.23223	immune response
GO:0006690	0	-0.778229	-0.379177	0	-0.459237	-0.619246	-0.713724	-0.296586	0	0	-0.778229	-3.2462	icosanoid metabolic process
GO:0007001	0	-0.349696	-0.323441	-0.064349	-0.282084	0	-0.120932	-0.778043	-0.253057	0	-0.778043	-2.1716	chromosome organization and biogenesis (sensu Eukaryota)
GO:0051179	-0.646574	-0.029649	-0.274954	-0.348569	-0.349988	-0.777372	-0.162541	-0.169801	-0.463678	-0.270822	-0.777372	-3.49395	localization
GO:0031968	0	0	-0.629327	-0.190439	-0.099777	-0.776707	-0.360844	0	0	0	-0.776707	-2.05709	organelle outer membrane
GO:0005941	0	0	-0.629327	0	-0.099777	-0.776707	0	-0.427147	0	0	-0.776707	-1.93296	unlocalized protein complex
GO:0009069	0	0	-0.196222	0	-0.099777	-0.776707	-0.360844	0	0	0	-0.776707	-1.43355	serine family amino acid metabolic process
GO:0008645	0	0	-0.196222	0	0	-0.776707	-0.360844	0	0	0	-0.776707	-1.33377	hexose transport
GO:0015144	0	0	-0.196222	0	0	-0.776707	-0.360844	0	0	0	-0.776707	-1.33377	carbohydrate transporter activity
GO:0015749	0	0	-0.196222	0	0	-0.776707	-0.360844	0	0	0	-0.776707	-1.33377	monosaccharide transport
GO:0051119	0	0	-0.196222	0	0	-0.776707	-0.360844	0	0	0	-0.776707	-1.33377	sugar transporter activity
GO:0008624	0	0	-0.196222	-0.190439	-0.099777	-0.776707	0	0	0	0	-0.776707	-1.26315	induction of apoptosis by extracellular signals
GO:0042440	0	0	-0.178167	-0.774894	-0.060132	-0.457838	-0.434622	0	-0.220675	0	-0.774894	-2.12633	pigment metabolic process
GO:0006007	0	0	-0.429284	-0.774894	-0.384213	0	-0.131909	0	0	0	-0.774894	-1.7203	glucose catabolic process
GO:0019320	0	0	-0.429284	-0.774894	-0.384213	0	-0.131909	0	0	0	-0.774894	-1.7203	hexose catabolic process
GO:0046164	0	0	-0.429284	-0.774894	-0.384213	0	-0.131909	0	0	0	-0.774894	-1.7203	alcohol catabolic process
GO:0046365	0	0	-0.429284	-0.774894	-0.384213	0	-0.131909	0	0	0	-0.774894	-1.7203	monosaccharide catabolic process
GO:0030135	0	0	-0.429284	-0.774894	-0.178111	0	0	0	0	0	-0.774894	-1.38229	coated vesicle
GO:0048771	0	0	-0.042635	-0.774894	-0.178111	0	-0.131909	-0.176507	0	0	-0.774894	-1.30406	tissue remodeling
GO:0007276	0	0	-0.233904	-0.772953	-0.579813	-0.35497	-0.278574	-0.373678	-0.146299	0	-0.772953	-2.74019	gamete generation
GO:0000228	0	-0.736563	-0.324137	0	-0.378485	0	-0.210939	-0.77244	-0.317663	0	-0.77244	-2.74023	nuclear chromosome
GO:0031279	0	0	-0.324137	-0.313229	-0.378485	0	0	-0.77244	-0.317663	0	-0.77244	-2.10595	regulation of cyclase activity
GO:0045761	0	0	-0.324137	-0.313229	-0.378485	0	0	-0.77244	-0.317663	0	-0.77244	-2.10595	regulation of adenylate cyclase activity
GO:0051339	0	0	-0.324137	-0.313229	-0.378485	0	0	-0.77244	-0.317663	0	-0.77244	-2.10595	regulation of lyase activity
GO:0008565	0	0	-0.324137	-0.313229	-0.378485	0	-0.210939	-0.77244	0	0	-0.77244	-1.99923	protein transporter activity
GO:0004553	0	0	-0.716859	-0.084823	-0.032015	0	-0.210939	-0.77244	0	0	-0.77244	-1.81708	hydrolase activity hydrolyzing O-glycosyl compounds
GO:0046930	0	0	0	-0.084823	-0.147041	0	0	-0.77244	0	0	-0.77244	-1.0043	pore complex
GO:0003924	0	0	-0.771185	-0.476068	-0.249905	0	-0.542624	-0.042772	-0.238624	0	-0.771185	-2.32118	GTPase activity
GO:0005623	-0.09682	-0.33775	-0.521777	-0.261885	-0.436825	-0.398794	-0.237058	-0.769153	-0.500758	-0.047498	-0.769153	-3.60832	cell
GO:0044464	-0.09682	-0.33775	-0.521777	-0.261885	-0.436825	-0.398794	-0.237058	-0.769153	-0.500758	-0.047498	-0.769153	-3.60832	cell part
GO:0006366	0	-0.757035	-0.083735	-0.204607	-0.499024	-0.768186	-0.678946	-0.089077	-0.158545	0	-0.768186	-3.23916	transcription from RNA polymerase II promoter
GO:0005859	0	0	-0.543838	-0.535382	-0.387729	0	-0.761083	0	0	0	-0.761083	-2.22803	muscle myosin complex
GO:0008171	0	0	-0.543838	-0.535382	-0.387729	0	-0.761083	0	0	0	-0.761083	-2.22803	O-methyltransferase activity
GO:0016460	0	0	-0.543838	-0.535382	-0.387729	0	-0.761083	0	0	0	-0.761083	-2.22803	myosin II complex
GO:0045785	0	0	-0.543838	-0.535382	-0.387729	0	-0.761083	0	0	0	-0.761083	-2.22803	positive regulation of cell adhesion
GO:0048660	0	0	-0.543838	-0.535382	-0.387729	0	-0.761083	0	0	0	-0.761083	-2.22803	regulation of smooth muscle cell proliferation
GO:0048661	0	0	-0.543838	-0.535382	-0.387729	0	-0.761083	0	0	0	-0.761083	-2.22803	positive regulation of smooth muscle cell proliferation
GO:0050708	0	0	-0.543838	-0.535382	-0.387729	0	-0.761083	0	0	0	-0.761083	-2.22803	regulation of protein secretion
GO:0050714	0	0	-0.543838	-0.535382	-0.387729	0	-0.761083	0	0	0	-0.761083	-2.22803	positive regulation of protein secretion
GO:0051047	0	0	-0.543838	-0.535382	-0.387729	0	-0.761083	0	0	0	-0.761083	-2.22803	positive regulation of secretion
GO:0005343	0	0	-0.543838	-0.535382	0	0	-0.761083	0	0	0	-0.761083	-1.8403	organic acid:sodium symporter activity
GO:0015071	0	0	-0.543838	-0.535382	0	0	-0.761083	0	0	0	-0.761083	-1.8403	protein phosphatase type 2C activity
GO:0015103	0	0	-0.543838	-0.535382	0	0	-0.761083	0	0	0	-0.761083	-1.8403	inorganic anion transporter activity
GO:0015179	0	0	-0.543838	-0.535382	0	0	-0.761083	0	0	0	-0.761083	-1.8403	L-amino acid transporter activity
GO:0015301	0	0	-0.543838	-0.535382	0	0	-0.761083	0	0	0	-0.761083	-1.8403	anion:anion antiporter activity
GO:0042053	0	0	-0.543838	-0.535382	0	0	-0.761083	0	0	0	-0.761083	-1.8403	regulation of dopamine metabolic process
GO:0042069	0	0	-0.543838	-0.535382	0	0	-0.761083	0	0	0	-0.761083	-1.8403	regulation of catecholamine metabolic process
GO:0006002	0	0	-0.543838	0	-0.387729	0	-0.761083	0	0	0	-0.761083	-1.69265	fructose 6-phosphate metabolic process
GO:0008367	0	0	-0.543838	0	-0.387729	0	-0.761083	0	0	0	-0.761083	-1.69265	bacterial binding
GO:0015450	0	0	-0.543838	0	-0.387729	0	-0.761083	0	0	0	-0.761083	-1.69265	protein translocase activity
GO:0042708	0	0	-0.543838	0	-0.387729	0	-0.761083	0	0	0	-0.761083	-1.69265	elastase activity
GO:0006865	0	0	-0.543838	0	0	0	-0.761083	0	0	0	-0.761083	-1.30492	amino acid transport
GO:0032147	0	0	-0.543838	0	0	0	-0.761083	0	0	0	-0.761083	-1.30492	activation of protein kinase activity
GO:0051920	0	0	0	0	-0.387729	0	-0.761083	0	0	0	-0.761083	-1.14881	peroxiredoxin activity
GO:0007595	0	0	-0.760616	-0.238106	-0.484004	0	-0.42127	0	-0.554053	0	-0.760616	-2.45805	lactation
GO:0005929	0	0	-0.760616	0	-0.484004	0	-0.42127	0	0	0	-0.760616	-1.66589	cilium
GO:0032386	0	0	-0.760616	-0.745214	-0.135148	0	0	0	0	0	-0.760616	-1.64098	regulation of intracellular transport
GO:0046872	0	-0.003419	-0.001285	-0.017048	-0.018756	-0.756691	-0.386138	-0.000201	-0.072556	-0.233792	-0.756691	-1.48989	metal ion binding
GO:0007167	0	-0.290994	-0.08796	-0.755799	-0.37416	-0.180015	-0.074038	-0.305003	-0.044824	0	-0.755799	-2.11279	enzyme linked receptor protein signaling pathway
GO:0050730	0	0	-0.401594	0	-0.262469	0	-0.604678	-0.680796	-0.749042	0	-0.749042	-2.69858	regulation of peptidyl-tyrosine phosphorylation
GO:0005833	0	0	-0.401594	-0.393875	-0.262469	0	-0.604678	0	-0.749042	0	-0.749042	-2.41166	hemoglobin complex
GO:0006509	0	0	-0.401594	-0.393875	0	0	0	-0.680796	-0.749042	0	-0.749042	-2.22531	membrane protein ectodomain proteolysis
GO:0002478	0	0	-0.401594	0	-0.262469	0	0	-0.680796	-0.749042	0	-0.749042	-2.0939	antigen processing and presentation of exogenous peptide antigen
GO:0002495	0	0	-0.401594	0	-0.262469	0	0	-0.680796	-0.749042	0	-0.749042	-2.0939	antigen processing and presentation of peptide antigen via MHC class II
GO:0019886	0	0	-0.401594	0	-0.262469	0	0	-0.680796	-0.749042	0	-0.749042	-2.0939	antigen processing and presentation of exogenous peptide antigen via MHC class II
GO:0045766	0	0	-0.401594	0	-0.262469	0	0	-0.680796	-0.749042	0	-0.749042	-2.0939	positive regulation of angiogenesis
GO:0016655	0	0	0	0	0	0	-0.604678	-0.680796	-0.749042	0	-0.749042	-2.03452	oxidoreductase activity acting on NADH or NADPH quinone or similar compound as acceptor
GO:0005544	0	0	-0.401594	0	-0.262469	0	-0.604678	0	-0.749042	0	-0.749042	-2.01778	calcium-dependent phospholipid binding
GO:0005793	0	0	-0.401594	-0.393875	-0.262469	0	0	0	-0.749042	0	-0.749042	-1.80698	ER-Golgi intermediate compartment
GO:0000790	0	0	0	0	-0.262469	0	-0.604678	0	-0.749042	0	-0.749042	-1.61619	nuclear chromatin
GO:0003684	0	0	0	0	-0.262469	0	-0.604678	0	-0.749042	0	-0.749042	-1.61619	damaged DNA binding
GO:0019104	0	0	0	0	-0.262469	0	-0.604678	0	-0.749042	0	-0.749042	-1.61619	DNA N-glycosylase activity
GO:0030983	0	0	0	0	-0.262469	0	-0.604678	0	-0.749042	0	-0.749042	-1.61619	mismatched DNA binding
GO:0043531	0	0	0	0	-0.262469	0	-0.604678	0	-0.749042	0	-0.749042	-1.61619	ADP binding
GO:0005912	0	0	0	-0.393875	-0.262469	0	0	0	-0.749042	0	-0.749042	-1.40539	adherens junction
GO:0006094	0	0	0	-0.393875	-0.262469	0	0	0	-0.749042	0	-0.749042	-1.40539	gluconeogenesis
GO:0016885	0	0	0	-0.393875	-0.262469	0	0	0	-0.749042	0	-0.749042	-1.40539	ligase activity forming carbon-carbon bonds
GO:0019319	0	0	0	-0.393875	-0.262469	0	0	0	-0.749042	0	-0.749042	-1.40539	hexose biosynthetic process
GO:0046165	0	0	0	-0.393875	-0.262469	0	0	0	-0.749042	0	-0.749042	-1.40539	alcohol biosynthetic process
GO:0046364	0	0	0	-0.393875	-0.262469	0	0	0	-0.749042	0	-0.749042	-1.40539	monosaccharide biosynthetic process
GO:0006805	0	0	0	0	0	0	-0.604678	0	-0.749042	0	-0.749042	-1.35372	xenobiotic metabolic process
GO:0009410	0	0	0	0	0	0	-0.604678	0	-0.749042	0	-0.749042	-1.35372	response to xenobiotic stimulus
GO:0042169	0	0	0	0	0	0	-0.604678	0	-0.749042	0	-0.749042	-1.35372	SH2 domain binding
GO:0051219	0	0	0	0	0	0	-0.604678	0	-0.749042	0	-0.749042	-1.35372	phosphoprotein binding
GO:0005262	0	0	0	0	-0.262469	0	0	0	-0.749042	0	-0.749042	-1.01151	calcium channel activity
GO:0042627	0	0	0	0	0	0	0	0	-0.749042	0	-0.749042	-0.749042	chylomicron
GO:0016064	0	0	-0.2976	-0.55906	-0.745964	-0.391458	-0.709849	-0.433953	-0.53325	0	-0.745964	-3.67113	immunoglobulin mediated immune response
GO:0019724	0	0	-0.2976	-0.55906	-0.745964	-0.391458	-0.709849	-0.433953	-0.53325	0	-0.745964	-3.67113	B cell mediated immunity
GO:0009126	0	0	-0.244489	-0.745214	-0.484004	0	0	0	-0.554053	0	-0.745214	-2.02776	purine nucleoside monophosphate metabolic process
GO:0009127	0	0	-0.244489	-0.745214	-0.484004	0	0	0	-0.554053	0	-0.745214	-2.02776	purine nucleoside monophosphate biosynthetic process
GO:0009167	0	0	-0.244489	-0.745214	-0.484004	0	0	0	-0.554053	0	-0.745214	-2.02776	purine ribonucleoside monophosphate metabolic process
GO:0009168	0	0	-0.244489	-0.745214	-0.484004	0	0	0	-0.554053	0	-0.745214	-2.02776	purine ribonucleoside monophosphate biosynthetic process
GO:0030118	0	0	-0.244489	-0.745214	-0.484004	0	0	0	0	0	-0.745214	-1.47371	clathrin coat
GO:0030125	0	0	-0.244489	-0.745214	-0.484004	0	0	0	0	0	-0.745214	-1.47371	clathrin vesicle coat
GO:0030665	0	0	-0.244489	-0.745214	-0.484004	0	0	0	0	0	-0.745214	-1.47371	clathrin coated vesicle membrane
GO:0005770	0	0	0	-0.745214	0	0	0	0	-0.554053	0	-0.745214	-1.29927	late endosome
GO:0030016	0	0	-0.244489	-0.745214	0	0	0	0	0	0	-0.745214	-0.989703	myofibril
GO:0001763	0	0	0	-0.745214	-0.135148	0	0	0	0	0	-0.745214	-0.880362	morphogenesis of a branching structure
GO:0035239	0	0	0	-0.745214	-0.135148	0	0	0	0	0	-0.745214	-0.880362	tube morphogenesis
GO:0048754	0	0	0	-0.745214	-0.135148	0	0	0	0	0	-0.745214	-0.880362	branching morphogenesis of a tube
GO:0051216	0	0	0	-0.745214	-0.135148	0	0	0	0	0	-0.745214	-0.880362	cartilage development
GO:0005759	0	0	-0.324137	-0.313229	-0.740575	0	0	0	0	0	-0.740575	-1.37794	mitochondrial matrix
GO:0031980	0	0	-0.324137	-0.313229	-0.740575	0	0	0	0	0	-0.740575	-1.37794	mitochondrial lumen
GO:0045941	0	-0.33883	-0.295174	-0.278008	-0.40859	-0.645874	-0.28203	-0.740029	-0.064109	0	-0.740029	-3.05264	positive regulation of transcription
GO:0004713	0	-0.33883	-0.295174	-0.476068	-0.007597	-0.645874	-0.111423	-0.740029	-0.064109	0	-0.740029	-2.6791	protein-tyrosine kinase activity
GO:0006810	-0.73712	0	-0.206319	-0.169429	-0.059107	-0.03624	-0.033362	-0.033569	-0.180625	-0.341675	-0.73712	-1.79745	transport
GO:0048471	0	-0.736563	-0.324137	-0.084823	-0.147041	-0.579641	0	-0.265595	-0.317663	0	-0.736563	-2.45546	perinuclear region of cytoplasm
GO:0051336	0	-0.736563	-0.088629	-0.084823	-0.378485	0	-0.210939	-0.265595	0	0	-0.736563	-1.76503	regulation of hydrolase activity
GO:0005125	0	-0.475812	-0.207448	-0.070407	-0.511108	-0.338558	-0.068937	-0.734162	-0.438163	0	-0.734162	-2.84459	cytokine activity
GO:0000165	0	-0.475812	-0.424971	-0.070407	-0.511108	0	-0.255691	-0.734162	-0.135255	0	-0.734162	-2.60741	MAPKKK cascade
GO:0051234	-0.725435	0	-0.271734	-0.225627	-0.072803	-0.076895	-0.043792	-0.026331	-0.154551	-0.332293	-0.725435	-1.92946	establishment of localization
GO:0019866	0	0	-0.253667	-0.719029	-0.694882	0	0	-0.542104	-0.321242	0	-0.719029	-2.53092	organelle inner membrane
GO:0007169	0	-0.398604	-0.113657	-0.719029	-0.02129	-0.270537	-0.041133	-0.243387	-0.092471	0	-0.719029	-1.90011	transmembrane receptor protein tyrosine kinase signaling pathway
GO:0008217	0	0	-0.159234	-0.154006	-0.293944	-0.715999	0	0	0	0	-0.715999	-1.32318	blood pressure regulation
GO:0006790	0	0	-0.159234	0	-0.074436	-0.715999	-0.312344	0	0	0	-0.715999	-1.26201	sulfur metabolic process
GO:0008643	0	0	-0.159234	0	0	-0.715999	-0.312344	0	0	0	-0.715999	-1.18758	carbohydrate transport
GO:0044451	0	0	-0.089126	-0.193711	-0.358019	-0.715481	-0.142513	-0.055109	0	0	-0.715481	-1.55396	nucleoplasm part
GO:0003824	0	-0.178159	-0.64799	-0.103328	-0.259816	-0.474043	-0.713475	-0.116166	-0.059341	-0.107188	-0.713475	-2.65951	catalytic activity
GO:0044429	0	0	-0.369125	-0.536092	-0.712375	0	0	-0.230159	-0.134196	0	-0.712375	-1.98195	mitochondrial part
GO:0044249	0	-0.09726	-0.70328	-0.24048	-0.503267	-0.709866	-0.399282	-0.67242	-0.681452	0	-0.709866	-4.00731	cellular biosynthetic process
GO:0000122	0	-0.534431	-0.025052	-0.109264	-0.449687	-0.391458	-0.709849	-0.433953	-0.171723	0	-0.709849	-2.82542	negative regulation of transcription from RNA polymerase II promoter
GO:0016789	0	0	-0.115468	-0.023368	-0.236873	0	-0.709849	-0.433953	-0.53325	0	-0.709849	-2.05276	carboxylic ester hydrolase activity
GO:0048513	0	-0.0831	-0.239218	-0.580596	-0.274333	-0.531715	-0.707931	-0.335647	-0.307932	0	-0.707931	-3.06047	organ development
GO:0016820	0	0	-0.486273	-0.469535	-0.01412	0	0	-0.595225	-0.706431	0	-0.706431	-2.27158	hydrolase activity acting on acid anhydrides catalyzing transmembrane movement of substances
GO:0042626	0	0	-0.486273	-0.469535	-0.01412	0	0	-0.595225	-0.706431	0	-0.706431	-2.27158	ATPase activity coupled to transmembrane movement of substances
GO:0043492	0	0	-0.486273	-0.469535	-0.01412	0	0	-0.595225	-0.706431	0	-0.706431	-2.27158	ATPase activity coupled to movement of substances
GO:0006869	0	0	-0.051032	-0.048315	-0.075148	0	-0.147766	-0.194734	-0.706431	0	-0.706431	-1.22343	lipid transport
GO:0005261	0	0	-0.206302	-0.048315	-0.21478	0	0	0	-0.706431	0	-0.706431	-1.17583	cation channel activity
GO:0007283	0	0	-0.2781	-0.60923	-0.312861	-0.544373	-0.18677	-0.70599	-0.288769	0	-0.70599	-2.92609	spermatogenesis
GO:0048232	0	0	-0.2781	-0.60923	-0.312861	-0.544373	-0.18677	-0.70599	-0.288769	0	-0.70599	-2.92609	male gamete generation
GO:0008022	0	-0.69925	-0.62797	0	-0.117443	-0.544373	0	-0.70599	0	0	-0.70599	-2.69503	protein C-terminus binding
GO:0031965	0	0	-0.07354	-0.267977	-0.117443	-0.544373	-0.18677	-0.70599	0	0	-0.70599	-1.89609	nuclear membrane
GO:0045935	0	-0.328436	-0.269266	-0.25299	-0.559455	-0.624732	-0.263343	-0.704087	-0.059649	0	-0.704087	-3.06196	positive regulation of nucleobase nucleoside nucleotide and nucleic acid metabolic process
GO:0005694	0	-0.328436	-0.269266	-0.001941	-0.559455	-0.210826	-0.022435	-0.704087	-0.225081	0	-0.704087	-2.32153	chromosome
GO:0006006	0	0	-0.207448	-0.703922	-0.293728	0	-0.068937	0	-0.135255	0	-0.703922	-1.40929	glucose metabolic process
GO:0030030	0	0	-0.014822	-0.703922	-0.145185	0	0	0	0	0	-0.703922	-0.863929	cell projection organization and biogenesis
GO:0032990	0	0	-0.014822	-0.703922	-0.145185	0	0	0	0	0	-0.703922	-0.863929	cell part morphogenesis
GO:0048858	0	0	-0.014822	-0.703922	-0.145185	0	0	0	0	0	-0.703922	-0.863929	cell projection morphogenesis
GO:0030182	0	0	0	-0.703922	-0.145185	0	0	0	0	0	-0.703922	-0.849107	neuron differentiation
GO:0016310	0	-0.341378	-0.404965	-0.167152	-0.008279	-0.168625	-0.076151	-0.693783	-0.701219	0	-0.701219	-2.56155	phosphorylation
GO:0051325	0	-0.69925	-0.62797	-0.07013	-0.312861	0	-0.18677	-0.238766	-0.288769	0	-0.69925	-2.42452	interphase
GO:0051329	0	-0.69925	-0.62797	-0.07013	-0.312861	0	-0.18677	-0.238766	-0.288769	0	-0.69925	-2.42452	interphase of mitotic cell cycle
GO:0007420	0	-0.69925	-0.07354	-0.267977	-0.024328	0	0	-0.238766	0	0	-0.69925	-1.30386	brain development
GO:0005254	0	0	-0.088629	-0.697073	-0.032015	0	0	0	0	0	-0.697073	-0.817717	chloride channel activity
GO:0046483	0	0	-0.154058	-0.694079	-0.048102	0	-0.396522	0	-0.202642	0	-0.694079	-1.4954	heterocycle metabolic process
GO:0006974	0	-0.361066	-0.589221	-0.021621	-0.180742	-0.691173	-0.131269	-0.454833	-0.074132	0	-0.691173	-2.50406	response to DNA damage stimulus
GO:0016810	0	0	-0.429284	-0.170172	-0.687901	0	-0.434622	-0.548544	0	0	-0.687901	-2.27052	hydrolase activity acting on carbon-nitrogen (but not peptide) bonds
GO:0006968	0	0	-0.527285	-0.513793	-0.68689	0	-0.312344	0	-0.434212	0	-0.68689	-2.47452	cellular defense response
GO:0008016	0	0	-0.159234	-0.513793	-0.68689	0	-0.312344	-0.375582	0	0	-0.68689	-2.04784	regulation of heart contraction
GO:0060047	0	0	-0.159234	-0.513793	-0.68689	0	-0.312344	-0.375582	0	0	-0.68689	-2.04784	heart contraction
GO:0005070	0	0	0	-0.513793	-0.68689	0	-0.312344	0	-0.434212	0	-0.68689	-1.94724	SH3 SH2 adaptor activity
GO:0060090	0	0	0	-0.513793	-0.68689	0	-0.312344	0	-0.434212	0	-0.68689	-1.94724	molecular adaptor activity
GO:0030100	0	0	-0.159234	-0.154006	-0.68689	0	0	0	-0.434212	0	-0.68689	-1.43434	regulation of endocytosis
GO:0045596	0	0	0	-0.154006	-0.68689	0	0	0	0	0	-0.68689	-0.840896	negative regulation of cell differentiation
GO:0008406	0	0	0	0	-0.68689	0	0	0	0	0	-0.68689	-0.68689	gonad development
GO:0009063	0	0	0	0	-0.68689	0	0	0	0	0	-0.68689	-0.68689	amino acid catabolic process
GO:0048608	0	0	0	0	-0.68689	0	0	0	0	0	-0.68689	-0.68689	reproductive structure development
GO:0048856	0	-0.074374	-0.0608	-0.371632	-0.063365	-0.306738	-0.369667	-0.319023	-0.686385	0	-0.686385	-2.25198	anatomical structure development
GO:0005740	0	0	-0.462438	-0.683932	-0.559455	0	0	-0.38276	-0.225081	0	-0.683932	-2.31367	mitochondrial envelope
GO:0031988	0	0	-0.269266	-0.683932	-0.221086	0	-0.10267	-0.039331	-0.059649	0	-0.683932	-1.37593	membrane-bound vesicle
GO:0004869	0	0	-0.401594	-0.393875	-0.262469	0	-0.604678	-0.680796	0	0	-0.680796	-2.34341	cysteine protease inhibitor activity
GO:0016458	0	0	-0.401594	-0.393875	-0.262469	0	-0.604678	-0.680796	0	0	-0.680796	-2.34341	gene silencing
GO:0006664	0	0	-0.401594	-0.393875	0	0	-0.604678	-0.680796	0	0	-0.680796	-2.08094	glycolipid metabolic process
GO:0006687	0	0	-0.401594	-0.393875	0	0	-0.604678	-0.680796	0	0	-0.680796	-2.08094	glycosphingolipid metabolic process
GO:0017040	0	0	-0.401594	-0.393875	0	0	-0.604678	-0.680796	0	0	-0.680796	-2.08094	ceramidase activity
GO:0000118	0	0	-0.401594	0	-0.262469	0	-0.604678	-0.680796	0	0	-0.680796	-1.94954	histone deacetylase complex
GO:0019213	0	0	-0.401594	0	-0.262469	0	-0.604678	-0.680796	0	0	-0.680796	-1.94954	deacetylase activity
GO:0042102	0	0	-0.401594	0	-0.262469	0	-0.604678	-0.680796	0	0	-0.680796	-1.94954	positive regulation of T cell proliferation
GO:0042129	0	0	-0.401594	0	-0.262469	0	-0.604678	-0.680796	0	0	-0.680796	-1.94954	regulation of T cell proliferation
GO:0045577	0	0	-0.401594	0	-0.262469	0	-0.604678	-0.680796	0	0	-0.680796	-1.94954	regulation of B cell differentiation
GO:0045579	0	0	-0.401594	0	-0.262469	0	-0.604678	-0.680796	0	0	-0.680796	-1.94954	positive regulation of B cell differentiation
GO:0045619	0	0	-0.401594	0	-0.262469	0	-0.604678	-0.680796	0	0	-0.680796	-1.94954	regulation of lymphocyte differentiation
GO:0045621	0	0	-0.401594	0	-0.262469	0	-0.604678	-0.680796	0	0	-0.680796	-1.94954	positive regulation of lymphocyte differentiation
GO:0005545	0	0	-0.401594	-0.393875	-0.262469	0	0	-0.680796	0	0	-0.680796	-1.73873	phosphatidylinositol binding
GO:0015669	0	0	-0.401594	-0.393875	-0.262469	0	0	-0.680796	0	0	-0.680796	-1.73873	gas transport
GO:0001772	0	0	-0.401594	0	0	0	-0.604678	-0.680796	0	0	-0.680796	-1.68707	immunological synapse
GO:0004716	0	0	-0.401594	0	0	0	-0.604678	-0.680796	0	0	-0.680796	-1.68707	receptor signaling protein tyrosine kinase activity
GO:0005518	0	0	-0.401594	0	0	0	-0.604678	-0.680796	0	0	-0.680796	-1.68707	collagen binding
GO:0002263	0	0	-0.401594	0	-0.262469	0	0	-0.680796	0	0	-0.680796	-1.34486	cell activation during immune response
GO:0002285	0	0	-0.401594	0	-0.262469	0	0	-0.680796	0	0	-0.680796	-1.34486	lymphocyte activation during immune response
GO:0002286	0	0	-0.401594	0	-0.262469	0	0	-0.680796	0	0	-0.680796	-1.34486	T cell activation during immune response
GO:0002292	0	0	-0.401594	0	-0.262469	0	0	-0.680796	0	0	-0.680796	-1.34486	T cell differentiation during immune response
GO:0002293	0	0	-0.401594	0	-0.262469	0	0	-0.680796	0	0	-0.680796	-1.34486	alpha-beta T cell differentiation during immune response
GO:0002294	0	0	-0.401594	0	-0.262469	0	0	-0.680796	0	0	-0.680796	-1.34486	CD4-positive alpha-beta T cell differentiation during immune response
GO:0002366	0	0	-0.401594	0	-0.262469	0	0	-0.680796	0	0	-0.680796	-1.34486	leukocyte activation during immune response
GO:0042093	0	0	-0.401594	0	-0.262469	0	0	-0.680796	0	0	-0.680796	-1.34486	T-helper cell differentiation
GO:0043367	0	0	-0.401594	0	-0.262469	0	0	-0.680796	0	0	-0.680796	-1.34486	CD4-positive alpha beta T cell differentiation
GO:0045446	0	0	-0.401594	0	-0.262469	0	0	-0.680796	0	0	-0.680796	-1.34486	endothelial cell differentiation
GO:0030278	0	0	0	-0.393875	0	0	0	-0.680796	0	0	-0.680796	-1.07467	regulation of ossification
GO:0030282	0	0	0	-0.393875	0	0	0	-0.680796	0	0	-0.680796	-1.07467	bone mineralization
GO:0046850	0	0	0	-0.393875	0	0	0	-0.680796	0	0	-0.680796	-1.07467	regulation of bone remodeling
GO:0000049	0	0	0	0	-0.262469	0	0	-0.680796	0	0	-0.680796	-0.943265	tRNA binding
GO:0007606	0	0	0	0	-0.262469	0	0	-0.680796	0	0	-0.680796	-0.943265	sensory perception of chemical stimulus
GO:0017016	0	0	0	0	-0.262469	0	0	-0.680796	0	0	-0.680796	-0.943265	Ras GTPase binding
GO:0031267	0	0	0	0	-0.262469	0	0	-0.680796	0	0	-0.680796	-0.943265	small GTPase binding
GO:0031970	0	0	0	0	-0.262469	0	0	-0.680796	0	0	-0.680796	-0.943265	organelle envelope lumen
GO:0004402	0	0	0	0	0	0	0	-0.680796	0	0	-0.680796	-0.680796	histone acetyltransferase activity
GO:0004468	0	0	0	0	0	0	0	-0.680796	0	0	-0.680796	-0.680796	lysine N-acetyltransferase activity
GO:0006473	0	0	0	0	0	0	0	-0.680796	0	0	-0.680796	-0.680796	protein amino acid acetylation
GO:0043021	0	0	0	0	0	0	0	-0.680796	0	0	-0.680796	-0.680796	ribonucleoprotein binding
GO:0003677	0	-0.655073	-0.406588	-0.354825	-0.518272	-0.676269	-0.27312	-0.231207	-0.038267	0	-0.676269	-3.15362	DNA binding
GO:0003700	0	-0.548639	-0.225097	-0.535355	-0.305413	-0.26929	-0.669273	-0.145465	-0.143699	0	-0.669273	-2.84223	transcription factor activity
GO:0004872	0	-0.110252	-0.00236	-0.227776	-0.010282	-0.667489	-0.024793	-0.007381	-0.302119	0	-0.667489	-1.35245	receptor activity
GO:0031967	0	0	-0.326227	-0.666456	-0.241578	-0.110828	-0.004117	-0.54083	-0.085211	0	-0.666456	-1.97525	organelle envelope
GO:0031975	0	0	-0.326227	-0.666456	-0.241578	-0.110828	-0.004117	-0.54083	-0.085211	0	-0.666456	-1.97525	envelope
GO:0007050	0	-0.66553	-0.551902	-0.229894	-0.259092	0	-0.525338	-0.215337	0	0	-0.66553	-2.44709	cell cycle arrest
GO:0005516	0	-0.66553	-0.239269	-0.058145	-0.259092	-0.51268	-0.165904	0	-0.263336	0	-0.66553	-2.16396	calmodulin binding
GO:0016485	0	-0.66553	-0.239269	-0.058145	0	0	-0.165904	-0.647365	0	0	-0.66553	-1.77621	protein processing
GO:0005882	0	0	-0.130259	-0.43311	-0.232271	-0.664217	0	0	-0.389148	0	-0.664217	-1.84901	intermediate filament
GO:0045111	0	0	-0.130259	-0.43311	-0.232271	-0.664217	0	0	-0.389148	0	-0.664217	-1.84901	intermediate filament cytoskeleton
GO:0006814	0	0	-0.130259	0	0	-0.664217	-0.27249	0	0	0	-0.664217	-1.06697	sodium ion transport
GO:0031402	0	0	-0.130259	0	0	-0.664217	-0.27249	0	0	0	-0.664217	-1.06697	sodium ion binding
GO:0043169	0	-0.005165	-0.000109	-0.009225	-0.00557	-0.661637	-0.201596	-0.001518	-0.044557	-0.253265	-0.661637	-1.18264	cation binding
GO:0009628	0	-0.513607	-0.522965	0	-0.201416	0	-0.658481	0	-0.49891	0	-0.658481	-2.39538	response to abiotic stimulus
GO:0019219	0	-0.604724	-0.174554	-0.19991	-0.657571	-0.614013	-0.555558	-0.536543	-0.179003	0	-0.657571	-3.52188	regulation of nucleobase nucleoside nucleotide and nucleic acid metabolic process
GO:0016070	0	-0.474682	-0.289384	-0.098549	-0.651725	-0.278262	-0.104581	-0.443463	-0.011868	0	-0.651725	-2.35251	RNA metabolic process
GO:0005543	0	0	-0.100672	-0.029115	-0.12179	-0.259195	-0.154753	-0.060011	-0.649791	0	-0.649791	-1.37533	phospholipid binding
GO:0008047	0	0	-0.387963	-0.082771	-0.358019	0	-0.648917	-0.482049	-0.079764	0	-0.648917	-2.03948	enzyme activator activity
GO:0006470	0	0	-0.551902	-0.534178	-0.093918	-0.51268	-0.165904	-0.647365	-0.263336	0	-0.647365	-2.76928	protein amino acid dephosphorylation
GO:0006606	0	0	-0.061192	-0.534178	-0.259092	0	0	-0.647365	0	0	-0.647365	-1.50183	protein import into nucleus
GO:0051170	0	0	-0.061192	-0.534178	-0.259092	0	0	-0.647365	0	0	-0.647365	-1.50183	nuclear import
GO:0019882	0	0	-0.239269	-0.058145	-0.259092	0	0	-0.647365	-0.263336	0	-0.647365	-1.46721	antigen processing and presentation
GO:0042110	0	0	-0.239269	-0.058145	-0.259092	0	-0.165904	-0.647365	0	0	-0.647365	-1.36977	T cell activation
GO:0044255	0	-0.144278	-0.469328	-0.295292	-0.6463	-0.255312	-0.315428	-0.069601	-0.466279	0	-0.6463	-2.66182	cellular lipid metabolic process
GO:0030246	0	0	-0.061629	-0.140232	-0.065547	-0.645874	-0.28203	-0.172527	-0.238624	0	-0.645874	-1.60646	carbohydrate binding
GO:0051188	0	0	-0.64523	-0.321973	-0.038456	-0.411836	-0.362346	-0.145832	-0.186402	0	-0.64523	-2.11208	cofactor biosynthetic process
GO:0048699	0	0	0	-0.641369	-0.123027	0	0	0	0	0	-0.641369	-0.764396	generation of neurons
GO:0016616	0	-0.442335	-0.345736	-0.329113	-0.638519	-0.308808	-0.055973	0	0	0	-0.638519	-2.12048	oxidoreductase activity acting on the CH-OH group of donors NAD or NADP as acceptor
GO:0007200	0	0	-0.309516	-0.302489	-0.637019	0	-0.499115	0	-0.637605	0	-0.637605	-2.38574	G-protein signaling coupled to IP3 second messenger (phospholipase C activating)
GO:0001932	0	0	-0.309516	0	-0.185966	0	-0.499115	-0.571857	-0.637605	0	-0.637605	-2.20406	regulation of protein amino acid phosphorylation
GO:0006521	0	0	-0.309516	0	-0.185966	0	-0.499115	-0.571857	-0.637605	0	-0.637605	-2.20406	regulation of amino acid metabolic process
GO:0006898	0	0	-0.309516	-0.302489	-0.185966	0	0	-0.571857	-0.637605	0	-0.637605	-2.00743	receptor-mediated endocytosis
GO:0016799	0	0	0	0	-0.637019	0	-0.499115	0	-0.637605	0	-0.637605	-1.77374	hydrolase activity hydrolyzing N-glycosyl compounds
GO:0048002	0	0	-0.309516	0	-0.185966	0	0	-0.571857	-0.637605	0	-0.637605	-1.70494	antigen processing and presentation of peptide antigen
GO:0015662	0	0	0	-0.302489	0	0	0	-0.571857	-0.637605	0	-0.637605	-1.51195	ATPase activity coupled to transmembrane movement of ions phosphorylative mechanism
GO:0008076	0	0	-0.309516	-0.302489	-0.185966	0	0	0	-0.637605	0	-0.637605	-1.43558	voltage-gated potassium channel complex
GO:0006809	0	0	0	0	-0.185966	0	-0.499115	0	-0.637605	0	-0.637605	-1.32269	nitric oxide biosynthetic process
GO:0008630	0	0	0	0	-0.185966	0	-0.499115	0	-0.637605	0	-0.637605	-1.32269	DNA damage response signal transduction resulting in induction of apoptosis
GO:0046209	0	0	0	0	-0.185966	0	-0.499115	0	-0.637605	0	-0.637605	-1.32269	nitric oxide metabolic process
GO:0000188	0	0	0	0	-0.637019	0	0	0	-0.637605	0	-0.637605	-1.27462	inactivation of MAPK activity
GO:0043407	0	0	0	0	-0.637019	0	0	0	-0.637605	0	-0.637605	-1.27462	negative regulation of MAPK activity
GO:0009636	0	0	0	0	0	0	-0.499115	0	-0.637605	0	-0.637605	-1.13672	response to toxin
GO:0006090	0	0	0	-0.302489	-0.185966	0	0	0	-0.637605	0	-0.637605	-1.12606	pyruvate metabolic process
GO:0002573	0	0	0	-0.302489	0	0	0	0	-0.637605	0	-0.637605	-0.940094	myeloid leukocyte differentiation
GO:0015082	0	0	0	-0.302489	0	0	0	0	-0.637605	0	-0.637605	-0.940094	di- tri-valent inorganic cation transporter activity
GO:0006672	0	0	0	0	-0.185966	0	0	0	-0.637605	0	-0.637605	-0.823571	ceramide metabolic process
GO:0007041	0	0	0	0	-0.185966	0	0	0	-0.637605	0	-0.637605	-0.823571	lysosomal transport
GO:0008360	0	0	0	0	-0.185966	0	0	0	-0.637605	0	-0.637605	-0.823571	regulation of cell shape
GO:0022603	0	0	0	0	-0.185966	0	0	0	-0.637605	0	-0.637605	-0.823571	regulation of anatomical structure morphogenesis
GO:0022604	0	0	0	0	-0.185966	0	0	0	-0.637605	0	-0.637605	-0.823571	regulation of cell morphogenesis
GO:0045444	0	0	0	0	-0.185966	0	0	0	-0.637605	0	-0.637605	-0.823571	fat cell differentiation
GO:0045807	0	0	0	0	-0.185966	0	0	0	-0.637605	0	-0.637605	-0.823571	positive regulation of endocytosis
GO:0046519	0	0	0	0	-0.185966	0	0	0	-0.637605	0	-0.637605	-0.823571	sphingoid metabolic process
GO:0050764	0	0	0	0	-0.185966	0	0	0	-0.637605	0	-0.637605	-0.823571	regulation of phagocytosis
GO:0050766	0	0	0	0	-0.185966	0	0	0	-0.637605	0	-0.637605	-0.823571	positive regulation of phagocytosis
GO:0006479	0	0	-0.309516	-0.302489	-0.637019	0	0	-0.571857	0	0	-0.637019	-1.82088	protein amino acid methylation
GO:0008213	0	0	-0.309516	-0.302489	-0.637019	0	0	-0.571857	0	0	-0.637019	-1.82088	protein amino acid alkylation
GO:0030574	0	0	-0.309516	-0.302489	-0.637019	0	-0.499115	0	0	0	-0.637019	-1.74814	collagen catabolic process
GO:0032963	0	0	-0.309516	-0.302489	-0.637019	0	-0.499115	0	0	0	-0.637019	-1.74814	collagen metabolic process
GO:0033002	0	0	-0.309516	-0.302489	-0.637019	0	-0.499115	0	0	0	-0.637019	-1.74814	muscle cell proliferation
GO:0044236	0	0	-0.309516	-0.302489	-0.637019	0	-0.499115	0	0	0	-0.637019	-1.74814	multicellular organismal metabolic process
GO:0044243	0	0	-0.309516	-0.302489	-0.637019	0	-0.499115	0	0	0	-0.637019	-1.74814	multicellular organismal catabolic process
GO:0044254	0	0	-0.309516	-0.302489	-0.637019	0	-0.499115	0	0	0	-0.637019	-1.74814	multicellular organismal protein catabolic process
GO:0044256	0	0	-0.309516	-0.302489	-0.637019	0	-0.499115	0	0	0	-0.637019	-1.74814	protein digestion
GO:0044259	0	0	-0.309516	-0.302489	-0.637019	0	-0.499115	0	0	0	-0.637019	-1.74814	multicellular organismal macromolecule metabolic process
GO:0044266	0	0	-0.309516	-0.302489	-0.637019	0	-0.499115	0	0	0	-0.637019	-1.74814	multicellular organismal macromolecule catabolic process
GO:0044268	0	0	-0.309516	-0.302489	-0.637019	0	-0.499115	0	0	0	-0.637019	-1.74814	multicellular organismal protein metabolic process
GO:0008287	0	0	0	-0.302489	-0.637019	0	0	-0.571857	0	0	-0.637019	-1.51137	protein serine threonine phosphatase complex
GO:0042219	0	0	-0.309516	0	-0.637019	0	-0.499115	0	0	0	-0.637019	-1.44565	amino acid derivative catabolic process
GO:0030216	0	0	0	0	-0.637019	0	0	-0.571857	0	0	-0.637019	-1.20888	keratinocyte differentiation
GO:0046058	0	0	-0.309516	0	-0.637019	0	0	0	0	0	-0.637019	-0.946535	cAMP metabolic process
GO:0006403	0	0	0	0	-0.637019	0	0	0	0	0	-0.637019	-0.637019	RNA localization
GO:0008585	0	0	0	0	-0.637019	0	0	0	0	0	-0.637019	-0.637019	female gonad development
GO:0015931	0	0	0	0	-0.637019	0	0	0	0	0	-0.637019	-0.637019	nucleobase nucleoside nucleotide and nucleic acid transport
GO:0022601	0	0	0	0	-0.637019	0	0	0	0	0	-0.637019	-0.637019	menstrual cycle phase
GO:0022602	0	0	0	0	-0.637019	0	0	0	0	0	-0.637019	-0.637019	menstrual cycle process
GO:0031227	0	0	0	0	-0.637019	0	0	0	0	0	-0.637019	-0.637019	intrinsic to endoplasmic reticulum membrane
GO:0042698	0	0	0	0	-0.637019	0	0	0	0	0	-0.637019	-0.637019	menstrual cycle
GO:0043473	0	0	0	0	-0.637019	0	0	0	0	0	-0.637019	-0.637019	pigmentation
GO:0046545	0	0	0	0	-0.637019	0	0	0	0	0	-0.637019	-0.637019	development of primary female sexual characteristics
GO:0046660	0	0	0	0	-0.637019	0	0	0	0	0	-0.637019	-0.637019	female sex differentiation
GO:0048066	0	0	0	0	-0.637019	0	0	0	0	0	-0.637019	-0.637019	pigmentation during development
GO:0050657	0	0	0	0	-0.637019	0	0	0	0	0	-0.637019	-0.637019	nucleic acid transport
GO:0050658	0	0	0	0	-0.637019	0	0	0	0	0	-0.637019	-0.637019	RNA transport
GO:0051168	0	0	0	0	-0.637019	0	0	0	0	0	-0.637019	-0.637019	nuclear export
GO:0051236	0	0	0	0	-0.637019	0	0	0	0	0	-0.637019	-0.637019	establishment of RNA localization
GO:0000114	0	0	0	0	-0.635498	0	0	0	0	0	-0.635498	-0.635498	G1-specific transcription in mitotic cell cycle
GO:0000339	0	0	0	0	-0.635498	0	0	0	0	0	-0.635498	-0.635498	RNA cap binding
GO:0000921	0	0	0	0	-0.635498	0	0	0	0	0	-0.635498	-0.635498	septin ring assembly
GO:0001527	0	0	0	0	-0.635498	0	0	0	0	0	-0.635498	-0.635498	microfibril
GO:0001553	0	0	0	0	-0.635498	0	0	0	0	0	-0.635498	-0.635498	luteinization
GO:0001580	0	0	0	0	-0.635498	0	0	0	0	0	-0.635498	-0.635498	detection of chemical stimulus during sensory perception of bitter taste
GO:0001600	0	0	0	0	-0.635498	0	0	0	0	0	-0.635498	-0.635498	endothelin-B receptor activity
GO:0001612	0	0	0	0	-0.635498	0	0	0	0	0	-0.635498	-0.635498	A2B adenosine receptor activity G-protein coupled
GO:0001736	0	0	0	0	-0.635498	0	0	0	0	0	-0.635498	-0.635498	establishment of planar polarity
GO:0001738	0	0	0	0	-0.635498	0	0	0	0	0	-0.635498	-0.635498	morphogenesis of a polarized epithelium
GO:0001755	0	0	0	0	-0.635498	0	0	0	0	0	-0.635498	-0.635498	neural crest cell migration
GO:0001779	0	0	0	0	-0.635498	0	0	0	0	0	-0.635498	-0.635498	natural killer cell differentiation
GO:0001818	0	0	0	0	-0.635498	0	0	0	0	0	-0.635498	-0.635498	negative regulation of cytokine production
GO:0001909	0	0	0	0	-0.635498	0	0	0	0	0	-0.635498	-0.635498	leukocyte mediated cytotoxicity
GO:0001913	0	0	0	0	-0.635498	0	0	0	0	0	-0.635498	-0.635498	T cell mediated cytotoxicity
GO:0001974	0	0	0	0	-0.635498	0	0	0	0	0	-0.635498	-0.635498	blood vessel remodeling
GO:0002228	0	0	0	0	-0.635498	0	0	0	0	0	-0.635498	-0.635498	natural killer cell mediated immunity
GO:0002260	0	0	0	0	-0.635498	0	0	0	0	0	-0.635498	-0.635498	lymphocyte homeostasis
GO:0002456	0	0	0	0	-0.635498	0	0	0	0	0	-0.635498	-0.635498	T cell mediated immunity
GO:0003680	0	0	0	0	-0.635498	0	0	0	0	0	-0.635498	-0.635498	AT DNA binding
GO:0003803	0	0	0	0	-0.635498	0	0	0	0	0	-0.635498	-0.635498	coagulation factor IXa activity
GO:0003805	0	0	0	0	-0.635498	0	0	0	0	0	-0.635498	-0.635498	coagulation factor XIa activity
GO:0003917	0	0	0	0	-0.635498	0	0	0	0	0	-0.635498	-0.635498	DNA topoisomerase type I activity
GO:0003938	0	0	0	0	-0.635498	0	0	0	0	0	-0.635498	-0.635498	IMP dehydrogenase activity
GO:0003953	0	0	0	0	-0.635498	0	0	0	0	0	-0.635498	-0.635498	NAD+ nucleosidase activity
GO:0004004	0	0	0	0	-0.635498	0	0	0	0	0	-0.635498	-0.635498	ATP-dependent RNA helicase activity
GO:0004024	0	0	0	0	-0.635498	0	0	0	0	0	-0.635498	-0.635498	alcohol dehydrogenase activity zinc-dependent
GO:0004249	0	0	0	0	-0.635498	0	0	0	0	0	-0.635498	-0.635498	stromelysin 3 activity
GO:0004365	0	0	0	0	-0.635498	0	0	0	0	0	-0.635498	-0.635498	glyceraldehyde-3-phosphate dehydrogenase (phosphorylating) activity
GO:0004397	0	0	0	0	-0.635498	0	0	0	0	0	-0.635498	-0.635498	histidine ammonia-lyase activity
GO:0004420	0	0	0	0	-0.635498	0	0	0	0	0	-0.635498	-0.635498	hydroxymethylglutaryl-CoA reductase (NADPH) activity
GO:0004466	0	0	0	0	-0.635498	0	0	0	0	0	-0.635498	-0.635498	long-chain-acyl-CoA dehydrogenase activity
GO:0004797	0	0	0	0	-0.635498	0	0	0	0	0	-0.635498	-0.635498	thymidine kinase activity
GO:0004833	0	0	0	0	-0.635498	0	0	0	0	0	-0.635498	-0.635498	tryptophan 2 3-dioxygenase activity
GO:0004962	0	0	0	0	-0.635498	0	0	0	0	0	-0.635498	-0.635498	endothelin receptor activity
GO:0005148	0	0	0	0	-0.635498	0	0	0	0	0	-0.635498	-0.635498	prolactin receptor binding
GO:0005160	0	0	0	0	-0.635498	0	0	0	0	0	-0.635498	-0.635498	transforming growth factor beta receptor binding
GO:0006183	0	0	0	0	-0.635498	0	0	0	0	0	-0.635498	-0.635498	GTP biosynthetic process
GO:0006337	0	0	0	0	-0.635498	0	0	0	0	0	-0.635498	-0.635498	nucleosome disassembly
GO:0006345	0	0	0	0	-0.635498	0	0	0	0	0	-0.635498	-0.635498	loss of chromatin silencing
GO:0006547	0	0	0	0	-0.635498	0	0	0	0	0	-0.635498	-0.635498	histidine metabolic process
GO:0006548	0	0	0	0	-0.635498	0	0	0	0	0	-0.635498	-0.635498	histidine catabolic process
GO:0006568	0	0	0	0	-0.635498	0	0	0	0	0	-0.635498	-0.635498	tryptophan metabolic process
GO:0006586	0	0	0	0	-0.635498	0	0	0	0	0	-0.635498	-0.635498	indolalkylamine metabolic process
GO:0006590	0	0	0	0	-0.635498	0	0	0	0	0	-0.635498	-0.635498	thyroid hormone generation
GO:0006622	0	0	0	0	-0.635498	0	0	0	0	0	-0.635498	-0.635498	protein targeting to lysosome
GO:0007164	0	0	0	0	-0.635498	0	0	0	0	0	-0.635498	-0.635498	establishment of tissue polarity
GO:0007202	0	0	0	0	-0.635498	0	0	0	0	0	-0.635498	-0.635498	phospholipase C activation
GO:0007339	0	0	0	0	-0.635498	0	0	0	0	0	-0.635498	-0.635498	binding of sperm to zona pellucida
GO:0007412	0	0	0	0	-0.635498	0	0	0	0	0	-0.635498	-0.635498	axon target recognition
GO:0007494	0	0	0	0	-0.635498	0	0	0	0	0	-0.635498	-0.635498	midgut development
GO:0007497	0	0	0	0	-0.635498	0	0	0	0	0	-0.635498	-0.635498	posterior midgut development
GO:0007516	0	0	0	0	-0.635498	0	0	0	0	0	-0.635498	-0.635498	hemocyte development
GO:0008186	0	0	0	0	-0.635498	0	0	0	0	0	-0.635498	-0.635498	RNA-dependent ATPase activity
GO:0008294	0	0	0	0	-0.635498	0	0	0	0	0	-0.635498	-0.635498	calcium- and calmodulin-responsive adenylate cyclase activity
GO:0008391	0	0	0	0	-0.635498	0	0	0	0	0	-0.635498	-0.635498	arachidonic acid monooxygenase activity
GO:0008392	0	0	0	0	-0.635498	0	0	0	0	0	-0.635498	-0.635498	arachidonic acid epoxygenase activity
GO:0008504	0	0	0	0	-0.635498	0	0	0	0	0	-0.635498	-0.635498	monoamine transporter activity
GO:0008519	0	0	0	0	-0.635498	0	0	0	0	0	-0.635498	-0.635498	ammonium transporter activity
GO:0008527	0	0	0	0	-0.635498	0	0	0	0	0	-0.635498	-0.635498	taste receptor activity
GO:0008943	0	0	0	0	-0.635498	0	0	0	0	0	-0.635498	-0.635498	glyceraldehyde-3-phosphate dehydrogenase activity
GO:0009075	0	0	0	0	-0.635498	0	0	0	0	0	-0.635498	-0.635498	histidine family amino acid metabolic process
GO:0009077	0	0	0	0	-0.635498	0	0	0	0	0	-0.635498	-0.635498	histidine family amino acid catabolic process
GO:0009395	0	0	0	0	-0.635498	0	0	0	0	0	-0.635498	-0.635498	phospholipid catabolic process
GO:0009593	0	0	0	0	-0.635498	0	0	0	0	0	-0.635498	-0.635498	detection of chemical stimulus
GO:0009988	0	0	0	0	-0.635498	0	0	0	0	0	-0.635498	-0.635498	cell-cell recognition
GO:0010002	0	0	0	0	-0.635498	0	0	0	0	0	-0.635498	-0.635498	cardioblast differentiation
GO:0014032	0	0	0	0	-0.635498	0	0	0	0	0	-0.635498	-0.635498	neural crest cell development
GO:0014033	0	0	0	0	-0.635498	0	0	0	0	0	-0.635498	-0.635498	neural crest cell differentiation
GO:0015101	0	0	0	0	-0.635498	0	0	0	0	0	-0.635498	-0.635498	organic cation transporter activity
GO:0015349	0	0	0	0	-0.635498	0	0	0	0	0	-0.635498	-0.635498	thyroid hormone transporter activity
GO:0015695	0	0	0	0	-0.635498	0	0	0	0	0	-0.635498	-0.635498	organic cation transport
GO:0015696	0	0	0	0	-0.635498	0	0	0	0	0	-0.635498	-0.635498	ammonium transport
GO:0015844	0	0	0	0	-0.635498	0	0	0	0	0	-0.635498	-0.635498	monoamine transport
GO:0016151	0	0	0	0	-0.635498	0	0	0	0	0	-0.635498	-0.635498	nickel ion binding
GO:0016188	0	0	0	0	-0.635498	0	0	0	0	0	-0.635498	-0.635498	synaptic vesicle maturation
GO:0016211	0	0	0	0	-0.635498	0	0	0	0	0	-0.635498	-0.635498	ammonia ligase activity
GO:0016226	0	0	0	0	-0.635498	0	0	0	0	0	-0.635498	-0.635498	iron-sulfur cluster assembly
GO:0016600	0	0	0	0	-0.635498	0	0	0	0	0	-0.635498	-0.635498	flotillin complex
GO:0016847	0	0	0	0	-0.635498	0	0	0	0	0	-0.635498	-0.635498	1-aminocyclopropane-1-carboxylate synthase activity
GO:0016880	0	0	0	0	-0.635498	0	0	0	0	0	-0.635498	-0.635498	acid-ammonia (or amide) ligase activity
GO:0017145	0	0	0	0	-0.635498	0	0	0	0	0	-0.635498	-0.635498	stem cell division
GO:0019369	0	0	0	0	-0.635498	0	0	0	0	0	-0.635498	-0.635498	arachidonic acid metabolic process
GO:0019372	0	0	0	0	-0.635498	0	0	0	0	0	-0.635498	-0.635498	lipoxygenase pathway
GO:0030060	0	0	0	0	-0.635498	0	0	0	0	0	-0.635498	-0.635498	L-malate dehydrogenase activity
GO:0030119	0	0	0	0	-0.635498	0	0	0	0	0	-0.635498	-0.635498	membrane coat adaptor complex
GO:0030121	0	0	0	0	-0.635498	0	0	0	0	0	-0.635498	-0.635498	AP-1 adaptor complex
GO:0030131	0	0	0	0	-0.635498	0	0	0	0	0	-0.635498	-0.635498	clathrin adaptor complex
GO:0030307	0	0	0	0	-0.635498	0	0	0	0	0	-0.635498	-0.635498	positive regulation of cell growth
GO:0030492	0	0	0	0	-0.635498	0	0	0	0	0	-0.635498	-0.635498	hemoglobin binding
GO:0030506	0	0	0	0	-0.635498	0	0	0	0	0	-0.635498	-0.635498	ankyrin binding
GO:0030855	0	0	0	0	-0.635498	0	0	0	0	0	-0.635498	-0.635498	epithelial cell differentiation
GO:0030856	0	0	0	0	-0.635498	0	0	0	0	0	-0.635498	-0.635498	regulation of epithelial cell differentiation
GO:0031069	0	0	0	0	-0.635498	0	0	0	0	0	-0.635498	-0.635498	hair follicle morphogenesis
GO:0031106	0	0	0	0	-0.635498	0	0	0	0	0	-0.635498	-0.635498	septin ring organization
GO:0031163	0	0	0	0	-0.635498	0	0	0	0	0	-0.635498	-0.635498	metallo-sulfur cluster assembly
GO:0031440	0	0	0	0	-0.635498	0	0	0	0	0	-0.635498	-0.635498	regulation of mRNA 3-end processing
GO:0031442	0	0	0	0	-0.635498	0	0	0	0	0	-0.635498	-0.635498	positive regulation of mRNA 3-end processing
GO:0031489	0	0	0	0	-0.635498	0	0	0	0	0	-0.635498	-0.635498	myosin V binding
GO:0031498	0	0	0	0	-0.635498	0	0	0	0	0	-0.635498	-0.635498	chromatin disassembly
GO:0032185	0	0	0	0	-0.635498	0	0	0	0	0	-0.635498	-0.635498	septin cytoskeleton organization and biogenesis
GO:0032400	0	0	0	0	-0.635498	0	0	0	0	0	-0.635498	-0.635498	melanosome localization
GO:0032401	0	0	0	0	-0.635498	0	0	0	0	0	-0.635498	-0.635498	establishment of melanosome localization
GO:0032402	0	0	0	0	-0.635498	0	0	0	0	0	-0.635498	-0.635498	melanosome transport
GO:0032680	0	0	0	0	-0.635498	0	0	0	0	0	-0.635498	-0.635498	regulation of tumor necrosis factor production
GO:0032720	0	0	0	0	-0.635498	0	0	0	0	0	-0.635498	-0.635498	negative regulation of tumor necrosis factor production
GO:0033059	0	0	0	0	-0.635498	0	0	0	0	0	-0.635498	-0.635498	cellular pigmentation
GO:0035036	0	0	0	0	-0.635498	0	0	0	0	0	-0.635498	-0.635498	sperm-egg recognition
GO:0035051	0	0	0	0	-0.635498	0	0	0	0	0	-0.635498	-0.635498	cardiac cell differentiation
GO:0040016	0	0	0	0	-0.635498	0	0	0	0	0	-0.635498	-0.635498	embryonic cleavage
GO:0042104	0	0	0	0	-0.635498	0	0	0	0	0	-0.635498	-0.635498	positive regulation of activated T cell proliferation
GO:0042147	0	0	0	0	-0.635498	0	0	0	0	0	-0.635498	-0.635498	retrograde transport endosome to Golgi
GO:0042249	0	0	0	0	-0.635498	0	0	0	0	0	-0.635498	-0.635498	establishment of polarity of embryonic epithelium
GO:0042267	0	0	0	0	-0.635498	0	0	0	0	0	-0.635498	-0.635498	natural killer cell mediated cytotoxicity
GO:0042386	0	0	0	0	-0.635498	0	0	0	0	0	-0.635498	-0.635498	hemocyte differentiation
GO:0042403	0	0	0	0	-0.635498	0	0	0	0	0	-0.635498	-0.635498	thyroid hormone metabolic process
GO:0042416	0	0	0	0	-0.635498	0	0	0	0	0	-0.635498	-0.635498	dopamine biosynthetic process
GO:0042430	0	0	0	0	-0.635498	0	0	0	0	0	-0.635498	-0.635498	indole and derivative metabolic process
GO:0042434	0	0	0	0	-0.635498	0	0	0	0	0	-0.635498	-0.635498	indole derivative metabolic process
GO:0042448	0	0	0	0	-0.635498	0	0	0	0	0	-0.635498	-0.635498	progesterone metabolic process
GO:0042637	0	0	0	0	-0.635498	0	0	0	0	0	-0.635498	-0.635498	catagen
GO:0042975	0	0	0	0	-0.635498	0	0	0	0	0	-0.635498	-0.635498	peroxisome proliferator activated receptor binding
GO:0043029	0	0	0	0	-0.635498	0	0	0	0	0	-0.635498	-0.635498	T cell homeostasis
GO:0043204	0	0	0	0	-0.635498	0	0	0	0	0	-0.635498	-0.635498	perikaryon
GO:0043205	0	0	0	0	-0.635498	0	0	0	0	0	-0.635498	-0.635498	fibril
GO:0043248	0	0	0	0	-0.635498	0	0	0	0	0	-0.635498	-0.635498	proteasome assembly
GO:0043316	0	0	0	0	-0.635498	0	0	0	0	0	-0.635498	-0.635498	cytotoxic T cell degranulation
GO:0043320	0	0	0	0	-0.635498	0	0	0	0	0	-0.635498	-0.635498	natural killer cell degranulation
GO:0043525	0	0	0	0	-0.635498	0	0	0	0	0	-0.635498	-0.635498	positive regulation of neuron apoptosis
GO:0043550	0	0	0	0	-0.635498	0	0	0	0	0	-0.635498	-0.635498	regulation of lipid kinase activity
GO:0045616	0	0	0	0	-0.635498	0	0	0	0	0	-0.635498	-0.635498	regulation of keratinocyte differentiation
GO:0045617	0	0	0	0	-0.635498	0	0	0	0	0	-0.635498	-0.635498	negative regulation of keratinocyte differentiation
GO:0045647	0	0	0	0	-0.635498	0	0	0	0	0	-0.635498	-0.635498	negative regulation of erythrocyte differentiation
GO:0045793	0	0	0	0	-0.635498	0	0	0	0	0	-0.635498	-0.635498	positive regulation of cell size
GO:0045815	0	0	0	0	-0.635498	0	0	0	0	0	-0.635498	-0.635498	positive regulation of gene expression epigenetic
GO:0045823	0	0	0	0	-0.635498	0	0	0	0	0	-0.635498	-0.635498	positive regulation of heart contraction
GO:0045885	0	0	0	0	-0.635498	0	0	0	0	0	-0.635498	-0.635498	positive regulation of survival gene product activity
GO:0045931	0	0	0	0	-0.635498	0	0	0	0	0	-0.635498	-0.635498	positive regulation of progression through mitotic cell cycle
GO:0046006	0	0	0	0	-0.635498	0	0	0	0	0	-0.635498	-0.635498	regulation of activated T cell proliferation
GO:0046039	0	0	0	0	-0.635498	0	0	0	0	0	-0.635498	-0.635498	GTP metabolic process
GO:0046539	0	0	0	0	-0.635498	0	0	0	0	0	-0.635498	-0.635498	histamine N-methyltransferase activity
GO:0046543	0	0	0	0	-0.635498	0	0	0	0	0	-0.635498	-0.635498	development of secondary female sexual characteristics
GO:0046544	0	0	0	0	-0.635498	0	0	0	0	0	-0.635498	-0.635498	development of secondary male sexual characteristics
GO:0048103	0	0	0	0	-0.635498	0	0	0	0	0	-0.635498	-0.635498	somatic stem cell division
GO:0048488	0	0	0	0	-0.635498	0	0	0	0	0	-0.635498	-0.635498	synaptic vesicle endocytosis
GO:0048818	0	0	0	0	-0.635498	0	0	0	0	0	-0.635498	-0.635498	positive regulation of hair follicle maturation
GO:0048819	0	0	0	0	-0.635498	0	0	0	0	0	-0.635498	-0.635498	regulation of hair follicle maturation
GO:0050685	0	0	0	0	-0.635498	0	0	0	0	0	-0.635498	-0.635498	positive regulation of mRNA processing
GO:0050798	0	0	0	0	-0.635498	0	0	0	0	0	-0.635498	-0.635498	activated T cell proliferation
GO:0050907	0	0	0	0	-0.635498	0	0	0	0	0	-0.635498	-0.635498	detection of chemical stimulus during sensory perception
GO:0050909	0	0	0	0	-0.635498	0	0	0	0	0	-0.635498	-0.635498	sensory perception of taste
GO:0050912	0	0	0	0	-0.635498	0	0	0	0	0	-0.635498	-0.635498	detection of chemical stimulus during sensory perception of taste
GO:0050913	0	0	0	0	-0.635498	0	0	0	0	0	-0.635498	-0.635498	sensory perception of bitter taste
GO:0051254	0	0	0	0	-0.635498	0	0	0	0	0	-0.635498	-0.635498	positive regulation of RNA metabolic process
GO:0051794	0	0	0	0	-0.635498	0	0	0	0	0	-0.635498	-0.635498	regulation of catagen
GO:0051795	0	0	0	0	-0.635498	0	0	0	0	0	-0.635498	-0.635498	positive regulation of catagen
GO:0051797	0	0	0	0	-0.635498	0	0	0	0	0	-0.635498	-0.635498	regulation of hair follicle development
GO:0051798	0	0	0	0	-0.635498	0	0	0	0	0	-0.635498	-0.635498	positive regulation of hair follicle development
GO:0051875	0	0	0	0	-0.635498	0	0	0	0	0	-0.635498	-0.635498	pigment granule localization
GO:0051890	0	0	0	0	-0.635498	0	0	0	0	0	-0.635498	-0.635498	regulation of cardioblast differentiation
GO:0051891	0	0	0	0	-0.635498	0	0	0	0	0	-0.635498	-0.635498	positive regulation of cardioblast differentiation
GO:0051904	0	0	0	0	-0.635498	0	0	0	0	0	-0.635498	-0.635498	pigment granule transport
GO:0051905	0	0	0	0	-0.635498	0	0	0	0	0	-0.635498	-0.635498	establishment of pigment granule localization
GO:0060038	0	0	0	0	-0.635498	0	0	0	0	0	-0.635498	-0.635498	cardiac muscle cell proliferation
GO:0007243	0	-0.318482	-0.426345	-0.634828	-0.506688	0	-0.245917	-0.361545	-0.481416	0	-0.634828	-2.97522	protein kinase cascade
GO:0016563	0	-0.318482	-0.048036	-0.634828	-0.047537	-0.202555	-0.482141	-0.036176	-0.055515	0	-0.634828	-1.82527	transcriptional activator activity
GO:0031982	0	0	-0.245519	-0.634828	-0.195299	0	-0.094611	-0.036176	-0.055515	0	-0.634828	-1.26195	vesicle
GO:0007266	0	0	-0.629327	-0.190439	-0.374921	0	-0.360844	-0.427147	-0.488087	0	-0.629327	-2.47077	Rho protein signal transduction
GO:0044449	0	0	-0.629327	-0.614899	-0.099777	0	-0.360844	0	0	0	-0.629327	-1.70485	contractile fiber part
GO:0005626	0	0	-0.629327	-0.614899	-0.374921	0	0	0	0	0	-0.629327	-1.61915	insoluble fraction
GO:0008194	0	0	-0.629327	-0.190439	0	0	0	0	0	0	-0.629327	-0.819766	UDP-glycosyltransferase activity
GO:0005200	0	0	-0.62797	-0.267977	-0.312861	-0.544373	-0.579789	-0.238766	0	0	-0.62797	-2.57174	structural constituent of cytoskeleton
GO:0005977	0	0	-0.62797	-0.60923	-0.312861	-0.544373	-0.18677	0	-0.288769	0	-0.62797	-2.56997	glycogen metabolic process
GO:0006073	0	0	-0.62797	-0.60923	-0.312861	-0.544373	-0.18677	0	-0.288769	0	-0.62797	-2.56997	glucan metabolic process
GO:0016758	0	0	-0.62797	-0.60923	-0.024328	-0.544373	-0.18677	0	-0.288769	0	-0.62797	-2.28144	transferase activity transferring hexosyl groups
GO:0009719	0	-0.328436	-0.462438	-0.01378	-0.119635	-0.624732	-0.10267	-0.38276	-0.059649	0	-0.624732	-2.0941	response to endogenous stimulus
GO:0016740	0	-0.23025	-0.261885	-0.623371	-0.002162	-0.329419	-0.21378	-0.049273	-0.067793	0	-0.623371	-1.77793	transferase activity
GO:0044265	0	0	-0.620051	-0.589121	-0.293536	0	-0.018363	0	0	0	-0.620051	-1.52107	cellular macromolecule catabolic process
GO:0030170	0	0	-0.107199	-0.367445	-0.184493	-0.619246	-0.239169	0	-0.35078	0	-0.619246	-1.86833	pyridoxal phosphate binding
GO:0006766	0	0	-0.379177	-0.367445	-0.184493	-0.619246	-0.239169	0	0	0	-0.619246	-1.78953	vitamin metabolic process
GO:0019867	0	0	-0.379177	-0.367445	-0.04224	-0.619246	-0.239169	0	0	0	-0.619246	-1.64728	outer membrane
GO:0000323	0	0	-0.387963	-0.025096	-0.043985	0	-0.346752	-0.482049	-0.617513	0	-0.617513	-1.90336	lytic vacuole
GO:0005764	0	0	-0.387963	-0.025096	-0.043985	0	-0.346752	-0.482049	-0.617513	0	-0.617513	-1.90336	lysosome
GO:0007275	0	-0.063795	-0.054209	-0.615643	-0.146368	-0.428981	-0.291596	-0.178007	-0.221521	0	-0.615643	-2.00012	multicellular organismal development
GO:0007204	0	0	-0.196222	-0.614899	-0.374921	0	-0.360844	0	0	0	-0.614899	-1.54689	elevation of cytosolic calcium ion concentration
GO:0051480	0	0	-0.196222	-0.614899	-0.374921	0	-0.360844	0	0	0	-0.614899	-1.54689	cytosolic calcium ion homeostasis
GO:0004896	0	0	0	-0.614899	-0.374921	0	0	0	0	0	-0.614899	-0.98982	hematopoietin interferon-class (D200-domain) cytokine receptor activity
GO:0005905	0	0	-0.196222	-0.614899	-0.099777	0	0	0	0	0	-0.614899	-0.910898	coated pit
GO:0006487	0	0	-0.196222	-0.614899	0	0	0	0	0	0	-0.614899	-0.811121	protein amino acid N-linked glycosylation
GO:0030424	0	0	0	-0.614899	-0.099777	0	0	0	0	0	-0.614899	-0.714676	axon
GO:0051707	0	0	-0.154058	-0.364681	-0.596703	0	0	0	-0.611669	0	-0.611669	-1.72711	response to other organism
GO:0009055	0	-0.426971	-0.557022	-0.532903	-0.3489	-0.295281	-0.45853	-0.610829	-0.362984	0	-0.610829	-3.59342	electron carrier activity
GO:0006468	0	-0.407484	-0.216926	-0.119255	-0.013922	-0.216051	-0.127178	-0.411819	-0.610674	0	-0.610674	-2.12331	protein amino acid phosphorylation
GO:0005615	0	-0.341378	-0.404965	-0.255864	-0.032585	-0.041757	-0.610133	-0.467592	-0.139702	0	-0.610133	-2.29398	extracellular space
GO:0008270	0	-0.021046	-0.001269	-0.078829	-0.015546	-0.609706	-0.115416	-0.001503	-0.001552	-0.502174	-0.609706	-1.34704	zinc ion binding
GO:0002455	0	0	-0.2781	-0.60923	-0.312861	0	-0.18677	-0.238766	0	0	-0.60923	-1.62573	humoral immune response mediated by circulating immunoglobulin
GO:0006958	0	0	-0.2781	-0.60923	-0.312861	0	-0.18677	-0.238766	0	0	-0.60923	-1.62573	complement activation classical pathway
GO:0006096	0	0	-0.2781	-0.60923	-0.312861	0	-0.18677	0	0	0	-0.60923	-1.38696	glycolysis
GO:0005253	0	0	-0.07354	-0.60923	-0.024328	0	0	0	0	0	-0.60923	-0.707098	anion channel activity
GO:0016459	0	0	-0.401594	-0.393875	-0.262469	0	-0.604678	0	0	0	-0.604678	-1.66262	myosin complex
GO:0048659	0	0	-0.401594	-0.393875	-0.262469	0	-0.604678	0	0	0	-0.604678	-1.66262	smooth muscle cell proliferation
GO:0008344	0	0	-0.401594	-0.393875	0	0	-0.604678	0	0	0	-0.604678	-1.40015	adult locomotory behavior
GO:0015171	0	0	-0.401594	-0.393875	0	0	-0.604678	0	0	0	-0.604678	-1.40015	amino acid transporter activity
GO:0006000	0	0	-0.401594	0	-0.262469	0	-0.604678	0	0	0	-0.604678	-1.26874	fructose metabolic process
GO:0015837	0	0	-0.401594	0	-0.262469	0	-0.604678	0	0	0	-0.604678	-1.26874	amine transport
GO:0004364	0	0	0	-0.393875	-0.262469	0	-0.604678	0	0	0	-0.604678	-1.26102	glutathione transferase activity
GO:0001504	0	0	-0.401594	0	0	0	-0.604678	0	0	0	-0.604678	-1.00627	neurotransmitter uptake
GO:0009405	0	0	-0.401594	0	0	0	-0.604678	0	0	0	-0.604678	-1.00627	pathogenesis
GO:0015849	0	0	-0.401594	0	0	0	-0.604678	0	0	0	-0.604678	-1.00627	organic acid transport
GO:0046942	0	0	-0.401594	0	0	0	-0.604678	0	0	0	-0.604678	-1.00627	carboxylic acid transport
GO:0008017	0	0	0	0	0	0	-0.604678	0	0	0	-0.604678	-0.604678	microtubule binding
GO:0006807	0	0	-0.155192	-0.01489	-0.60304	-0.07769	-0.363383	-0.004244	-0.139175	0	-0.60304	-1.35761	nitrogen compound metabolic process
GO:0007165	-0.595243	-0.387311	-0.093383	-0.162013	-0.103559	-0.231217	-0.115608	-0.202339	-0.567723	-0.232757	-0.595243	-2.69115	signal transduction
GO:0016311	0	0	-0.486273	-0.469535	-0.075148	-0.483985	-0.147766	-0.595225	-0.240788	0	-0.595225	-2.49872	dephosphorylation
GO:0017038	0	0	-0.206302	-0.469535	-0.21478	0	0	-0.595225	0	0	-0.595225	-1.48584	protein import
GO:0000087	0	0	-0.051032	-0.048315	-0.01412	0	0	-0.595225	0	0	-0.595225	-0.708692	M phase of mitotic cell cycle
GO:0007067	0	0	-0.051032	-0.048315	-0.01412	0	0	-0.595225	0	0	-0.595225	-0.708692	mitosis
GO:0016787	0	-0.037618	-0.568431	-0.045953	-0.379302	-0.150699	-0.425497	-0.587963	-0.243427	-0.39009	-0.587963	-2.82898	hydrolase activity
GO:0048731	0	-0.114503	-0.081193	-0.587855	-0.107765	-0.450195	-0.541114	-0.219924	-0.346281	0	-0.587855	-2.44883	system development
GO:0001584	0	0	-0.042363	-0.100941	-0.293536	-0.585139	-0.087187	-0.033281	-0.200408	0	-0.585139	-1.34285	rhodopsin-like receptor activity
GO:0022008	0	0	0	-0.584568	-0.104094	0	0	0	0	0	-0.584568	-0.688662	neurogenesis
GO:0008415	0	-0.580756	-0.379542	-0.364681	-0.048102	-0.433884	-0.117981	-0.506514	0	0	-0.580756	-2.43146	acyltransferase activity
GO:0016747	0	-0.580756	-0.379542	-0.364681	-0.048102	-0.433884	-0.117981	-0.506514	0	0	-0.580756	-2.43146	transferase activity transferring groups other than amino-acyl groups
GO:0006350	0	-0.330498	-0.073958	-0.173774	-0.579946	-0.371876	-0.197515	-0.365682	-0.05304	0	-0.579946	-2.14629	transcription
GO:0045944	0	0	-0.324137	-0.084823	-0.147041	-0.579641	-0.210939	-0.265595	0	0	-0.579641	-1.61218	positive regulation of transcription from RNA polymerase II promoter
GO:0042098	0	0	-0.309516	-0.302489	-0.185966	0	-0.499115	-0.571857	0	0	-0.571857	-1.86894	T cell proliferation
GO:0006691	0	0	-0.309516	0	-0.185966	0	-0.499115	-0.571857	0	0	-0.571857	-1.56645	leukotriene metabolic process
GO:0019370	0	0	-0.309516	0	-0.185966	0	-0.499115	-0.571857	0	0	-0.571857	-1.56645	leukotriene biosynthetic process
GO:0032944	0	0	-0.309516	0	-0.185966	0	-0.499115	-0.571857	0	0	-0.571857	-1.56645	regulation of mononuclear cell proliferation
GO:0032946	0	0	-0.309516	0	-0.185966	0	-0.499115	-0.571857	0	0	-0.571857	-1.56645	positive regulation of mononuclear cell proliferation
GO:0043449	0	0	-0.309516	0	-0.185966	0	-0.499115	-0.571857	0	0	-0.571857	-1.56645	alkene metabolic process
GO:0043450	0	0	-0.309516	0	-0.185966	0	-0.499115	-0.571857	0	0	-0.571857	-1.56645	alkene biosynthetic process
GO:0045055	0	0	-0.309516	0	-0.185966	0	-0.499115	-0.571857	0	0	-0.571857	-1.56645	regulated secretory pathway
GO:0050670	0	0	-0.309516	0	-0.185966	0	-0.499115	-0.571857	0	0	-0.571857	-1.56645	regulation of lymphocyte proliferation
GO:0050671	0	0	-0.309516	0	-0.185966	0	-0.499115	-0.571857	0	0	-0.571857	-1.56645	positive regulation of lymphocyte proliferation
GO:0002274	0	0	-0.309516	0	0	0	-0.499115	-0.571857	0	0	-0.571857	-1.38049	myeloid leukocyte activation
GO:0006270	0	0	-0.309516	0	-0.185966	0	0	-0.571857	0	0	-0.571857	-1.06734	DNA replication initiation
GO:0005795	0	0	0	-0.302489	0	0	0	-0.571857	0	0	-0.571857	-0.874346	Golgi stack
GO:0005048	0	0	0	0	-0.185966	0	0	-0.571857	0	0	-0.571857	-0.757823	signal sequence binding
GO:0018149	0	0	0	0	-0.185966	0	0	-0.571857	0	0	-0.571857	-0.757823	peptide cross-linking
GO:0051020	0	0	0	0	-0.185966	0	0	-0.571857	0	0	-0.571857	-0.757823	GTPase binding
GO:0043543	0	0	0	0	0	0	0	-0.571857	0	0	-0.571857	-0.571857	protein amino acid acylation
[truncated: 2,075 more rows]
