# Supplementary material for: Characterization of the apoptotic response of human leukemia cells to organosulfur compounds
Source: BMC Cancer. 2010 Jul 2;10:351. doi: 10.1186/1471-2407-10-351 (PMC2928001; doi:10.1186/1471-2407-10-351)
Supplement: Additional file 8 — Table S6. Complete TFBS analysis from the microarray study. [file 1471-2407-10-351-S8.XLS]

## Sheet: data
ID	F	H	K	L	N	O	P	Q	Lova	Taxol	Name	Number
MA0001	0.983	NS	NS	NS	NS	NS	NS	NS	NS	NS	AGL3 MADS	1
MA0003	NS	0.0009	<0.0001	<0.0001	<0.0001	0.0008	0.0001	<0.0001	0.0088	NS	TFAP2A AP2	8
MA0009	<0.0001	NS	NS	NS	NS	NS	NS	NS	NS	NS	T T-BOX	1
MA0013	NS	NS	0.0208	NS	0.0294	NS	NS	NS	NS	NS	Broad-complex_4 ZN-FINGER, C2H2	2
MA0015	NS	0.982	NS	NS	NS	NS	NS	NS	0.044	NS	CF2-II ZN-FINGER, C2H2	2
MA0019	NS	NS	NS	0.964	NS	NS	NS	NS	NS	NS	Chop-cEBP bZIP	1
MA0024	NS	NS	NS	NS	NS	0.978	NS	NS	NS	NS	E2F1 Unknown	1
MA0026	NS	NS	NS	NS	NS	NS	NS	NS	0.0261	NS	E74A ETS	1
MA0027	NS	0.028	NS	NS	NS	NS	NS	NS	NS	NS	En1 HOMEO	1
MA0029	NS	NS	<0.0001	NS	NS	NS	<0.0001	NS	NS	NS	Evi1 ZN-FINGER, C2H2	2
MA0030	NS	0.0005	0.0183	0.0123	<0.0001	NS	NS	0.0028	NS	NS	FOXF2 FORKHEAD	5
MA0034	NS	NS	>0.9999	>0.9999	>0.9999	NS	0.992	NS	NS	NS	GAMYB TRP-CLUSTER	4
MA0035	NS	0.997	>0.9999	NS	>0.9999	0.998	0.987	0.999	0.993	NS	Gata1 ZN-FINGER, GATA	7
MA0036	NS	0.96	0.974	NS	0.991	NS	NS	0.99	NS	NS	GATA2 ZN-FINGER, GATA	4
MA0044	NS	NS	NS	NS	<0.0001	NS	0.0004	NS	NS	NS	HMG-1 HMG	2
MA0046	NS	NS	NS	NS	NS	NS	NS	NS	NS	0.964	TCF1 HOMEO	1
MA0050	NS	NS	<0.0001	<0.0001	<0.0001	<0.0001	<0.0001	<0.0001	<0.0001	NS	IRF1 TRP-CLUSTER	7
MA0051	NS	NS	<0.0001	<0.0001	<0.0001	<0.0001	<0.0001	0.0003	<0.0001	NS	IRF2 TRP-CLUSTER	7
MA0055	NS	NS	<0.0001	<0.0001	<0.0001	0.0463	<0.0001	<0.0001	<0.0001	NS	Myf bHLH	7
MA0060	NS	NS	NS	NS	NS	NS	NS	NS	NS	0.993	NF-Y CAAT-BOX	1
MA0065	NS	<0.0001	NS	NS	NS	NS	NS	NS	NS	NS	PPARG-RXRA NUCLEAR RECEPTOR	1
MA0069	NS	NS	NS	>0.9999	NS	NS	0.998	0.994	NS	NS	Pax6 PAIRED	3
MA0074	NS	NS	NS	0.952	0.977	NS	NS	NS	0.999	NS	RXR-VDR NUCLEAR RECEPTOR	3
MA0076	NS	NS	NS	NS	NS	>0.9999	NS	NS	NS	NS	ELK4 ETS	3
MA0081	<0.0001	NS	0.026	0.0019	0.0003	NS	0.0474	0.0048	0.0232	0.0488	SPIB ETS	1
MA0083	0.952	NS	NS	NS	NS	NS	NS	NS	NS	NS	SRF MADS	8
MA0085	NS	NS	NS	NS	0.0076	NS	NS	NS	NS	NS	SU_h IPT/TIG domain	1
MA0086	NS	NS	<0.0001	NS	<0.0001	0.0167	<0.0001	0.0007	<0.0001	NS	Snail ZN-FINGER, C2H2	6
MA0087	<0.0001	NS	NS	NS	NS	NS	NS	NS	NS	0.0423	Sox5 HMG	2
MA0092	0.0355	NS	NS	NS	NS	NS	NS	NS	NS	NS	HAND1-TCF3 bHLH	1
MA0099	0.0333	NS	NS	NS	NS	NS	NS	NS	NS	0.0299	Fos bZIP	2
MA0103	NS	NS	<0.0001	NS	NS	<0.0001	NS	NS	NS	NS	deltaEF1 ZN-FINGER, C2H2	2
MA0106	NS	NS	<0.0001	<0.0001	<0.0001	NS	<0.0001	<0.0001	NS	NS	TP53 P53	5
MA0109	NS	0.0133	NS	0.0216	NS	NS	NS	NS	0.0248	NS	RUSH1-alfa ZN-FINGER, GATA	3
MA0113	NS	NS	NS	<0.0001	0.0008	NS	0.015	NS	0.0041	NS	NR3C1 NUCLEAR	4
MA0114	NS	NS	NS	NS	NS	NS	NS	0.0239	NS	NS	HNF4 NUCLEAR	1
MA0121	NS	NS	NS	NS	NS	NS	NS	>0.9999	NS	NS	ARR10 TRP-CLUSTER	1
MA0123	NS	NS	NS	0.0077	0.0472	NS	NS	NS	NS	NS	ABI4 AP2	2
